# Supplementary material for: FISH-FACS proteomics: enhanced label-free quantitative proteome analysis from low cell numbers of uncultured environmental microorganisms
Source: ISME Commun. 2025 Aug 23;5(1):ycaf145. doi: 10.1093/ismeco/ycaf145 (PMC12452284; doi:10.1093/ismeco/ycaf145)
Supplement: Supplementary_Table_03_ycaf145 [file supplementary_table_03_ycaf145.xlsx]

## Sheet: Overview
FISH-FACS Proteomics: Enhanced label-free quantitative proteome analysis from low cell numbers of uncultured environmental microorganisms.
Authors: Vaikhari Kale, G.Y. Grace Ho, Sandra Maaß, Anke Trautwein-Schult, Daniel Bartosik, Thomas Schweder, Bernhard M. Fuchs, Dörte Becher
Overview of supplementary table 3 content:
Sheet	Sheet name	Method	Software	Description
1	Overview			Overview of supplementary table 3 content: Protein report file from low biomass samples from Polaribacter sp. KT25b and high biomass samples (S-Trap protocol).
2	1x10^6cells_quant_proteins	Direct digestion	Spectronaut (v18.6.231227)	Quantified proteins from four sequential steps of the FISH-FACS proteomics workflow, using 1x10^6 Polaribacter sp. KT25b cells cultured in glucose or laminarin. The sequential steps are unfixed, fixed, FISH, FACS. Each step has five sample replicates. Proteins are listed with Uniprot IDs, annotated Uniprot protein names, number of precursors identified (experiment-wide, ≥2), sequence completeness…
3	5x10^5cells_quant_proteins	Direct digestion	Spectronaut (v18.6.231227)	Quantified proteins from four sequential steps of the FISH-FACS proteomics workflow, using 5x10^5 Polaribacter sp. KT25b cells cultured in glucose or laminarin.The sequential steps are unfixed, fixed, FISH, FACS. Each step has five sample replicates. Proteins are listed with Uniprot IDs, annotated Uniprot protein names, number of precursors identified (experiment-wide, ≥2), sequence completeness,…
4	1x10^5cells_quant_proteins	Direct digestion	Spectronaut (v18.6.231227)	Quantified proteins from four sequential steps of the FISH-FACS proteomics workflow, using 1x10^5 Polaribacter sp. KT25b cells cultured in glucose or laminarin.The sequential steps are unfixed, fixed, FISH, FACS. Each step has five sample replicates. Proteins are listed with Uniprot IDs, annotated Uniprot protein names, number of precursors identified (experiment-wide, ≥2), sequence completeness,…
5	50µg_digest_quant_proteins	S-Trap	FragPipe (v20.0)	Quantified proteins from high biomass samples (50 µg protein digest), using Polaribacter sp. KT25b cells cultured in glucose or laminarin. Both glucose or laminarin grown cells have three sample replicates. Proteins are listed with Uniprot IDs, gene names, annotated Uniprot protein names, combine peptide count (≥2), and the results mass spectrometry search.
Abbreviations
Glu	Glucose
Lam	Laminarin
Fixed	Formaldehyde fixation
FISH	Fluorescence in situ hybridisation
FACS	Fluorescence activated cell sorting

## Sheet: 1x10^6cells_quant_proteins
Protein ID (Uniprot)	Protein Name	Number of identified precursors	Completeness	MaxLFQ log2 Glu_Unfixed_01	MaxLFQ log2 Glu_Unfixed_02	MaxLFQ log2 Glu_Unfixed_03	MaxLFQ log2 Glu_Unfixed_04	MaxLFQ log2 Glu_Unfixed_05	MaxLFQ log2 Glu_Fixed_01	MaxLFQ log2 Glu_Fixed_02	MaxLFQ log2 Glu_Fixed_03	MaxLFQ log2 Glu_Fixed_04	MaxLFQ log2 Glu_Fixed_05	MaxLFQ log2 Glu_FISH_01	MaxLFQ log2 Glu_FISH_02	MaxLFQ log2 Glu_FISH_03	MaxLFQ log2 Glu_FISH_04	MaxLFQ log2 Glu_FISH_05	MaxLFQ log2 Glu_FACS_01	MaxLFQ log2 Glu_FACS_02	MaxLFQ log2 Glu_FACS_03	MaxLFQ log2 Glu_FACS_04	MaxLFQ log2 Glu_FACS_05	MaxLFQ log2 Lam_Unfixed_01	MaxLFQ log2 Lam_Unfixed_02	MaxLFQ log2 Lam_Unfixed_03	MaxLFQ log2 Lam_Unfixed_04	MaxLFQ log2 Lam_Unfixed_05	MaxLFQ log2 Lam_Fixed_01	MaxLFQ log2 Lam_Fixed_02	MaxLFQ log2 Lam_Fixed_03	MaxLFQ log2 Lam_Fixed_04	MaxLFQ log2 Lam_Fixed_05	MaxLFQ log2 Lam_FISH_01	MaxLFQ log2 Lam_FISH_02	MaxLFQ log2 Lam_FISH_03	MaxLFQ log2 Lam_FISH_04	MaxLFQ log2 Lam_FISH_05	MaxLFQ log2 Lam_FACS_01	MaxLFQ log2 Lam_FACS_02	MaxLFQ log2 Lam_FACS_03	MaxLFQ log2 Lam_FACS_04	MaxLFQ log2 Lam_FACS_05
A0A1H1KSM1	Arylsulfatase A	28	56.7	6.69466	9.16022	4.82762	5.85162	7.55518	8.30548	7.83349	7.4893	7.99591	7.08155	NaN	8.11537	8.86096	7.94227	8.08623	6.63023	8.27623	NaN	NaN	NaN	7.40022	7.98288	7.19968	7.18786	4.96874	8.42964	7.87262	8.62121	8.4191	7.64982	8.89745	7.45049	7.78737	8.53079	NaN	NaN	NaN	8.56564	NaN	NaN
A0A1H1KSN7	Pectinesterase	5	41.1	8.09704	6.68044	9.55074	7.43469	7.23255	8.05525	7.63774	7.73077	7.3402	6.67261	NaN	7.15801	NaN	7.72209	NaN	NaN	NaN	NaN	NaN	NaN	NaN	7.12977	7.97788	6.74869	7.15025	8.48282	7.97145	NaN	6.64072	6.14833	NaN	7.7653	NaN	7.69183	NaN	NaN	NaN	NaN	NaN	NaN
A0A1H1KSR0	Glycosyl hydrolases family 43	3	31.1	6.79752	NaN	7.07636	8.51639	7.94024	7.15558	7.16958	6.32306	5.98714	7.49582	NaN	7.30801	NaN	NaN	NaN	NaN	NaN	NaN	NaN	NaN	7.12366	NaN	NaN	NaN	8.51537	6.85587	6.07518	6.81558	7.4401	7.56021	NaN	8.55401	7.65109	7.81914	NaN	NaN	NaN	NaN	NaN	NaN
A0A1H1KSU2	Sialate O-acetylesterase	17	61.1	9.22265	9.41182	9.6011	9.48186	9.49976	9.10711	9.02861	9.1632	9.11266	9.00216	NaN	9.07554	9.52571	8.78296	8.8961	NaN	NaN	NaN	NaN	NaN	9.84125	10.0228	9.55149	9.62901	9.32923	9.26123	9.02489	9.14087	8.96229	8.83128	9.1268	9.01416	9.32774	9.16553	9.47692	NaN	NaN	NaN	NaN	9.51554
A0A1H1KSV4	Uncharacterized protein	23	73.3	11.1901	11.3251	10.9561	11.1174	11.2483	10.9145	10.963	10.906	10.8747	10.8428	NaN	10.7756	11.8027	10.487	10.779	11.4295	11.4715	10.6249	11.8023	NaN	10.7353	11.183	8.38779	10.3838	9.84715	10.9313	10.9682	10.7341	10.8993	10.6312	10.794	11.2285	10.6227	10.4228	10.009	NaN	NaN	NaN	NaN	12.1014
A0A1H1KSW8	FAD dependent oxidoreductase	13	51.1	5.88446	7.84688	6.35108	6.8481	6.59438	7.66621	7.10324	6.91218	5.93162	7.34505	NaN	NaN	6.36326	NaN	NaN	NaN	NaN	NaN	NaN	NaN	7.4527	8.24766	6.8811	7.49505	6.79653	6.69353	6.49938	7.23181	6.35665	6.87153	8.17816	6.16725	6.61268	6.00148	NaN	NaN	NaN	NaN	NaN	NaN
A0A1H1KSY1	Acetyl esterase/lipase	17	58.9	7.90811	7.11995	7.65896	7.42452	7.38984	7.13987	7.62887	7.46867	7.42434	7.58694	NaN	7.6393	7.8327	8.12941	NaN	NaN	6.85882	NaN	6.96043	NaN	8.46517	6.71772	7.54757	7.07014	7.658	7.6744	7.71375	7.31654	7.05416	7.44309	7.64984	7.77071	6.64889	5.86691	NaN	NaN	NaN	NaN	NaN	12.0645
A0A1H1KSY8	Arylsulfatase A	12	50	7.95378	8.13295	8.55741	8.66445	8.32276	8.85212	8.10182	8.18157	7.88176	8.43419	NaN	11.2363	NaN	NaN	11.7997	NaN	NaN	NaN	NaN	NaN	7.78951	9.00319	9.10223	8.97361	7.15427	8.47036	8.18964	8.52128	8.45139	8.04241	NaN	NaN	8.74685	7.50854	NaN	NaN	NaN	NaN	NaN	NaN
A0A1H1KT06	Uncharacterized protein	6	27.8	7.86283	7.60305	7.97098	7.79385	6.54374	8.67965	6.53661	NaN	8.11769	8.03776	NaN	NaN	NaN	NaN	NaN	NaN	NaN	NaN	NaN	NaN	8.0036	7.78382	NaN	6.99788	8.22098	7.19671	7.92792	8.4468	7.95098	NaN	NaN	NaN	NaN	NaN	NaN	NaN	NaN	NaN	NaN	NaN
A0A1H1KT09	O-Glycosyl hydrolase	3	15.6	NaN	10.41	8.20835	NaN	7.85938	2.19441	NaN	NaN	6.05583	5.97656	NaN	NaN	NaN	NaN	NaN	NaN	NaN	0.63825	NaN	NaN	NaN	NaN	7.05929	NaN	NaN	NaN	2.19756	NaN	NaN	5.95932	NaN	3.9523	NaN	NaN	NaN	NaN	NaN	NaN	NaN	NaN
A0A1H1KT21	Arylsulfatase A	27	61.1	9.29773	9.49612	9.46307	9.31579	9.44829	8.98344	8.85825	8.92565	8.91449	9.03084	NaN	8.39944	7.96256	8.75474	8.66811	NaN	NaN	9.1629	NaN	NaN	9.25467	9.49021	9.13732	9.60329	9.04035	8.93198	8.95105	8.79549	8.67736	8.6937	8.26455	7.97342	8.53426	8.3934	8.55881	NaN	NaN	NaN	NaN	NaN
A0A1H1KT63	Lactaldehyde dehydrogenase	38	75.6	10.4831	10.2787	10.7615	10.4262	10.3565	10.8257	10.8381	10.7995	10.8512	10.7918	11.1225	10.803	10.9815	10.9838	10.988	12.2842	11.7818	11.3445	11.4829	11.0271	8.81467	9.59417	9.50656	9.28619	9.51347	9.65822	9.87236	9.64458	9.77924	9.65946	10.3212	10.2152	9.50092	9.8093	10.2386	14.2368	NaN	NaN	NaN	NaN
A0A1H1KT71	Choline-sulfatase	6	22.2	NaN	12.837	13.0706	13.2354	12.9577	NaN	5.2481	NaN	NaN	NaN	NaN	NaN	NaN	NaN	NaN	NaN	NaN	12.2704	NaN	NaN	13.3057	NaN	NaN	NaN	NaN	7.97664	6.40578	6.69338	NaN	6.17993	NaN	NaN	NaN	NaN	NaN	NaN	NaN	NaN	NaN	NaN
A0A1H1KTA0	50S ribosomal protein L25	32	94.4	13.344	13.2683	13.5282	13.7268	13.7435	13.7161	13.8219	13.9505	13.9754	14.0168	13.5849	13.2385	13.431	13.5333	13.3113	13.6067	13.4617	13.807	13.8632	13.7348	13.1274	12.8446	13.2522	13.2259	13.3048	13.9688	13.774	14.0132	13.887	13.7869	13.7267	13.5387	13.5641	13.5685	13.9561	13.516	13.6688	13.9132	14.5758	14.3374
A0A1H1KTC2	Arylsulfatase A	25	70	9.98063	9.65068	9.78792	9.61184	9.89723	9.89747	9.9443	9.87067	9.92331	9.83528	NaN	9.7333	9.78279	9.84687	9.60808	9.59923	9.58989	9.93493	8.97027	9.80475	9.78269	10.0381	9.94191	9.56789	9.76642	9.60348	9.59042	9.8596	9.51615	9.89454	9.6458	9.38051	9.57627	9.56684	9.58328	10.1457	NaN	NaN	NaN	NaN
A0A1H1KTC9	L-fucose isomerase	16	53.3	NaN	8.61908	7.80956	7.91816	NaN	8.54927	8.67043	8.60956	8.27373	8.38585	10.9209	8.77019	7.91843	7.83587	NaN	NaN	NaN	NaN	13.2384	12.468	8.50165	NaN	NaN	NaN	8.20949	8.53464	7.76575	7.76401	8.1669	8.26952	8.55289	7.5292	NaN	7.51875	NaN	14.6914	NaN	16.12	NaN	NaN
A0A1H1KTD9	Putative redox protein	21	87.8	12.2459	12.1569	12.0521	11.9865	11.9767	11.0543	11.1934	11.1954	11.1282	11.2354	10.4923	10.4174	10.2882	10.3209	10.4494	10.5003	10.6093	11.3169	10.9477	11.0893	12.0047	11.8055	12.1542	12.0237	11.869	11.0999	10.896	11.0408	10.9392	10.9874	10.2672	9.81987	9.69148	9.84691	10.2683	10.5547	10.2657	11.0395	NaN	10.3271
A0A1H1KTF9	Alpha-glucosidase (Fragment)	14	50	9.08437	8.329	7.77267	8.03385	8.09419	7.92053	7.63926	7.61725	7.4593	7.32307	NaN	7.61129	8.73506	9.25087	NaN	NaN	NaN	NaN	NaN	NaN	8.34618	8.23005	8.72645	8.04098	7.7161	7.19328	7.49412	7.31316	7.91178	7.62006	7.87513	7.71414	7.1859	NaN	NaN	NaN	NaN	NaN	NaN	NaN
A0A1H1KTG5	Uncharacterized protein	7	21.1	NaN	NaN	NaN	0.464456	1.57233	-2.68877	NaN	1.82099	NaN	2.58381	NaN	NaN	NaN	NaN	NaN	NaN	NaN	NaN	-3.43647	-3.87389	NaN	3.05897	2.2976	0.752995	2.15398	NaN	-0.851006	NaN	NaN	NaN	NaN	NaN	NaN	NaN	NaN	-3.86257	NaN	NaN	NaN	NaN
A0A1H1KTG9	7-keto-8-aminopelargonate synthetase	8	51.1	10.3381	10.2099	10.5619	10.337	9.79728	9.56243	8.60049	9.08788	9.50108	9.43254	NaN	9.6808	7.76778	8.1594	NaN	NaN	NaN	10.6132	NaN	NaN	10.5469	10.6571	10.6786	10.1886	8.59551	9.33432	NaN	9.43135	NaN	8.7494	9.08783	9.0785	8.98732	NaN	11.7812	NaN	NaN	NaN	NaN	NaN
A0A1H1KTI8	Single-stranded-DNA-specific exonuclease RecJ	18	67.8	8.28919	8.05292	7.37201	7.94188	8.29509	8.50909	8.25294	8.5626	8.90263	8.94495	9.51076	9.22081	8.09516	9.16773	8.44574	9.75032	7.97044	8.88083	NaN	NaN	7.32035	7.54834	8.83539	8.06364	7.56844	8.56567	7.92686	8.18079	8.15663	8.32941	8.93894	7.82593	8.82455	8.70182	NaN	NaN	14.2172	NaN	NaN	8.302
A0A1H1KTJ3	HopJ type III effector protein	16	66.7	8.71643	8.3483	8.4426	7.58624	8.58873	8.55577	8.85987	8.43762	8.74165	8.43167	NaN	8.50564	8.25797	8.22501	8.35401	7.72946	11.3149	NaN	7.96116	8.33704	8.30346	7.74524	8.76616	8.52791	8.10868	8.36754	8.42538	8.97745	8.75834	8.57445	8.65438	7.90616	8.43491	8.64458	8.36659	NaN	NaN	NaN	NaN	8.5195
A0A1H1KTL1	Oxoglutarate dehydrogenase (succinyl-transferring)	88	93.3	13.2798	13.3079	13.2113	13.1321	13.1531	12.9993	13.0007	13.0167	13.0573	12.9665	13.3605	13.0975	13.1512	13.2399	13.1587	13.4371	13.2864	13.3665	13.3928	13.2604	12.9862	13.0905	12.9483	12.9655	12.8825	12.7175	12.6295	12.6858	12.6716	12.6132	12.7625	12.7273	12.7486	12.7231	12.9323	13.052	13.0916	13.1764	13.442	13.2796
A0A1H1KTM4	Dipeptide epimerase	20	58.9	9.57244	9.74362	9.7067	9.60012	9.407	9.04049	9.22005	9.3255	9.10886	9.19795	NaN	9.2697	9.51367	10.4135	9.53813	NaN	NaN	NaN	9.74139	NaN	9.57551	9.89567	9.73224	9.41029	8.96767	8.81058	9.02142	9.06644	9.05294	8.99291	9.29601	9.06204	9.24436	8.91327	10.2841	NaN	NaN	NaN	NaN	NaN
A0A1H1KTM7	Alpha-L-fucosidase	12	55.6	8.7302	8.33098	8.34907	7.9086	8.62082	8.02536	8.46032	8.2672	8.45978	8.18824	NaN	8.2353	8.10029	NaN	7.98052	8.24837	NaN	NaN	NaN	NaN	8.29705	8.53717	8.30221	8.46435	8.15494	8.12037	8.41198	8.09963	8.5208	8.17115	8.29848	8.59046	8.3661	8.1265	NaN	NaN	NaN	NaN	NaN	NaN
A0A1H1KTN4	Uncharacterized peroxidase-related enzyme	11	66.7	9.4319	8.92545	9.19773	9.16147	9.27837	9.29451	9.43884	8.51223	8.55108	8.08451	NaN	8.47412	9.57441	9.65768	NaN	9.10266	NaN	NaN	NaN	NaN	8.72261	8.8384	9.09013	8.50063	8.98694	8.8811	8.0772	7.78725	7.9499	8.32966	9.69957	8.38323	8.19631	NaN	8.17373	NaN	NaN	NaN	16.8878	NaN
A0A1H1KTN7	Uncharacterized protein	11	54.4	8.69858	9.18339	9.33787	9.98113	9.19289	9.15401	8.90803	9.00932	8.93245	8.85021	NaN	7.87151	7.96724	9.3491	8.05404	NaN	NaN	NaN	NaN	NaN	8.14879	8.19441	NaN	8.40904	8.13706	7.9253	8.06633	8.60387	8.23805	8.98192	8.86234	9.69186	8.34941	8.13136	10.5473	NaN	NaN	NaN	NaN	NaN
A0A1H1KTP2	Zn-dependent amino-or carboxypeptidase, M28 family	23	75.6	9.31241	8.9751	9.71469	9.78125	9.74558	10.2567	10.0373	9.69605	10.0353	9.8863	11.7698	10.1934	10.101	9.7775	10.3772	10.0134	10.1404	9.99294	10.2814	9.02111	8.75762	9.01206	8.01171	8.32111	8.95539	10.3688	9.88994	10.0412	10.0356	10.0075	10.2866	9.92215	10.0323	9.89421	10.2814	NaN	10.3121	10.5517	NaN	10.2157
A0A1H1KTQ9	Sialate O-acetylesterase	7	43.3	8.47706	8.26845	NaN	8.55648	8.64568	8.45492	8.29914	8.06038	8.21152	7.80602	NaN	NaN	NaN	NaN	NaN	NaN	0.461712	NaN	NaN	NaN	8.60757	8.57903	8.39881	8.32778	7.90629	7.00251	8.22435	8.50644	8.26002	8.17596	8.63939	8.3887	8.28683	NaN	NaN	NaN	NaN	NaN	NaN	NaN
A0A1H1KTR1	Uncharacterized protein	2	20	NaN	8.27997	6.87982	7.61123	6.80376	7.01748	6.70154	6.61113	6.79515	6.95267	NaN	NaN	NaN	NaN	5.34012	NaN	NaN	NaN	NaN	NaN	NaN	NaN	NaN	6.54785	NaN	NaN	6.92608	NaN	6.5308	6.97579	NaN	NaN	NaN	NaN	NaN	NaN	NaN	NaN	NaN	NaN
A0A1H1KTR7	Outer membrane receptor proteins, mostly Fe transport	5	28.9	NaN	10.4254	9.28495	9.02625	9.80072	10.7308	10.8578	9.89392	10.3265	9.96147	NaN	10.6271	NaN	NaN	NaN	NaN	NaN	NaN	NaN	NaN	9.10446	NaN	NaN	NaN	7.87063	NaN	10.6966	8.15105	NaN	9.54789	NaN	NaN	NaN	NaN	NaN	NaN	NaN	NaN	NaN	NaN
A0A1H1KTT2	Trehalase	6	34.4	8.81023	NaN	NaN	11.5138	11.5345	8.12149	10.2396	9.18302	9.15512	9.41728	NaN	NaN	NaN	NaN	NaN	10.1632	NaN	NaN	NaN	NaN	10.7449	9.08634	9.46537	9.13366	9.55409	NaN	NaN	NaN	NaN	NaN	9.49559	NaN	NaN	NaN	NaN	NaN	NaN	NaN	NaN	NaN
A0A1H1KTU8	Chloride channel protein, CIC family	4	32.2	8.89702	9.00048	NaN	8.74649	8.85781	8.55618	7.99956	NaN	8.42202	8.22276	NaN	NaN	NaN	NaN	NaN	NaN	NaN	NaN	NaN	NaN	9.43756	NaN	9.28442	8.71263	8.84328	7.80269	NaN	8.06548	8.25087	8.52895	NaN	NaN	NaN	NaN	NaN	NaN	NaN	NaN	NaN	NaN
A0A1H1KTX6	Tetratricopeptide repeat-containing protein	3	16.7	NaN	7.30754	6.58007	NaN	NaN	5.95111	NaN	6.07715	NaN	6.4057	NaN	NaN	NaN	NaN	NaN	NaN	NaN	NaN	NaN	NaN	7.26788	NaN	NaN	NaN	NaN	5.70954	NaN	6.91816	7.16918	6.81093	NaN	NaN	NaN	7.36558	NaN	NaN	NaN	9.10268	NaN	NaN
A0A1H1KTZ8	Dihydrolipoyllysine-residue succinyltransferase component of 2-oxoglutarate dehydrogenase complex	49	98.9	13.4738	13.6889	13.6565	13.6187	13.6955	13.586	13.5583	13.502	13.4839	13.4228	13.5789	13.5322	13.5876	13.4358	13.7046	13.7853	13.7328	13.7971	13.8184	13.6092	13.4428	13.5686	13.4732	13.4002	13.3477	13.0671	12.9475	13.2191	13.0393	13.1149	13.1612	13.1549	13.0708	13.114	13.4639	13.4139	13.7323	14.0974	14.0201	13.9244
A0A1H1KU14	Uncharacterized protein	15	66.7	10.1816	9.85432	9.64163	10.4109	9.93726	9.89806	10.0765	9.89504	10.0316	9.87445	NaN	9.52203	10.1073	9.81759	9.82949	10.5471	11.0875	NaN	11.5159	NaN	10.1272	10.4514	10.596	10.2772	10.7195	9.98936	10.098	10.0376	10.1951	9.80358	9.58346	9.56048	9.7987	9.47232	10.1674	NaN	NaN	NaN	11.7582	NaN
A0A1H1KU55	Hemolysin, contains CBS domains	25	86.7	11.625	11.6875	11.8483	11.8801	11.9185	11.6813	11.5133	11.5573	11.4406	11.2426	11.6195	11.4706	11.456	11.5762	11.5165	12.0724	11.559	11.9772	11.7961	11.6184	12.1091	12.268	12.5663	12.117	12.3893	11.837	11.7759	11.8565	11.7816	11.8118	12.0403	11.7665	11.6146	11.7286	11.9952	12.4175	12.2521	12.5048	12.6073	12.6342
A0A1H1KU60	Glycerophosphoryl diester phosphodiesterase	13	35.6	7.53023	7.6075	NaN	NaN	7.29938	7.45329	7.42328	7.98671	7.84581	7.72716	NaN	NaN	7.39509	8.57547	7.4373	NaN	9.4768	NaN	NaN	NaN	NaN	NaN	NaN	7.02794	NaN	7.47267	6.87864	7.6909	8.21159	7.96595	6.8477	7.31733	8.12313	NaN	8.26929	NaN	NaN	NaN	NaN	NaN
A0A1H1KU88	Nitrogen regulation protein B	13	46.7	8.70713	9.88601	7.53154	9.8766	9.23625	7.25255	7.44876	7.23513	6.88385	6.86092	NaN	NaN	NaN	NaN	NaN	NaN	NaN	NaN	NaN	NaN	9.2865	7.84761	8.56944	8.50127	8.23288	7.37751	7.65345	7.82083	7.69124	7.38287	NaN	8.51436	8.28478	9.46619	NaN	NaN	NaN	NaN	NaN	NaN
A0A1H1KUB0	NADH dehydrogenase	16	65.6	9.36701	9.36205	9.89464	9.59508	9.74233	9.02733	8.83291	8.66962	9.27051	9.12581	NaN	9.09055	9.5961	8.9682	10.1042	9.06191	NaN	NaN	NaN	NaN	8.88603	8.95175	9.61449	9.4849	9.72124	9.0824	9.48126	9.01783	9.33278	8.66581	8.64356	9.21748	8.97103	9.89918	11.0624	9.47735	NaN	NaN	NaN	NaN
A0A1H1KUC9	Two component transcriptional regulator, LuxR family	17	61.1	9.14708	9.07752	9.26641	9.23246	9.39203	9.36532	8.83781	8.57601	8.71539	8.47163	NaN	7.65104	7.34579	7.67548	10.5853	8.44614	10.1999	NaN	10.6115	NaN	8.57017	9.33644	8.82956	8.95686	8.83833	8.5581	7.63482	8.97803	8.69993	8.28194	6.62643	8.57842	8.12939	7.98911	8.79568	NaN	NaN	NaN	NaN	NaN
A0A1H1KUD4	Alginate export	12	82.2	7.26185	8.36956	8.77405	8.94545	9.18782	10.1772	10.247	10.0789	10.0895	10.1415	9.79798	10.2616	10.4256	10.4649	10.4202	9.95382	10.5479	10.9555	10.7061	10.4829	6.889	6.51076	6.63942	5.53007	5.40695	9.28441	9.49552	9.71003	9.54943	9.52216	9.7642	9.60318	9.67764	9.6678	8.89906	10.0427	10.231	NaN	NaN	8.80084
A0A1H1KUE5	Uncharacterized protein, contains GBA2_N and DUF608 domains	17	45.6	NaN	7.85263	8.22116	8.30574	7.07091	8.17903	8.25804	7.36361	6.73106	6.82419	NaN	NaN	NaN	7.73804	NaN	NaN	6.6159	NaN	NaN	NaN	7.7237	7.66886	8.41325	7.93189	6.44822	8.07229	7.14747	5.88996	7.06529	6.92451	7.80766	7.8376	7.47003	NaN	NaN	NaN	NaN	NaN	NaN	NaN
A0A1H1KUG0	Arylsulfatase A	24	87.8	10.7435	10.9203	10.9014	10.8609	10.7365	10.6265	10.7653	10.6477	10.6467	10.8125	11.0274	10.5114	10.5971	10.7025	10.7961	11.3809	11.8607	11.7971	11.9201	11.253	11.0175	10.919	10.6847	10.8981	10.7433	10.4814	10.6704	10.7971	10.5953	10.6851	10.7521	10.6077	10.718	10.8425	10.9511	11.795	10.7843	11.4595	10.6636	11.6483
A0A1H1KUG8	Putative esterase	8	36.7	6.74014	7.79366	6.60343	7.19278	7.09367	6.6642	6.82011	6.80531	6.30446	6.97504	NaN	NaN	NaN	NaN	NaN	NaN	NaN	NaN	NaN	NaN	6.29903	7.53726	6.54198	6.88896	6.79753	5.50117	5.6787	5.75009	6.69509	6.59726	NaN	NaN	NaN	NaN	NaN	NaN	NaN	NaN	NaN	NaN
A0A1H1KUH1	Glycerate kinase	11	41.1	5.24417	NaN	NaN	NaN	6.34383	5.8903	5.58522	6.85755	6.04663	6.67617	NaN	7.29499	6.17556	6.39633	NaN	NaN	NaN	NaN	NaN	NaN	6.79689	7.25597	NaN	7.1254	7.75607	6.00174	6.11586	6.28635	7.20628	6.55982	8.23417	NaN	NaN	NaN	8.12341	NaN	NaN	NaN	NaN	NaN
A0A1H1KUL9	Cysteine desulfuration protein SufE	19	86.7	11.9307	11.6035	11.7633	11.5822	11.8002	11.2914	11.1724	11.4385	11.374	11.5972	12.1459	11.4202	11.5488	11.5655	11.509	12.2188	11.5763	11.2392	11.5192	11.458	11.8033	11.7194	11.6955	11.8268	11.9028	11.4251	11.3237	11.5439	11.3613	11.3223	11.5566	11.0816	11.3462	11.2012	11.6134	11.6783	10.3684	11.9367	12.4233	11.4933
A0A1H1KUM8	Acetyltransferase (GNAT) family protein	21	74.4	11.0998	11.1269	11.1759	10.9949	11.02	10.1128	10.173	10.2121	10.1854	10.198	9.0349	9.98789	9.68143	9.66676	9.50399	9.09241	9.33824	8.92823	9.44258	9.49582	10.8919	10.6829	10.3802	10.79	10.4793	9.56859	9.37715	9.70913	9.59774	9.45835	8.58106	9.01599	8.92241	8.81218	9.42178	13.4568	NaN	NaN	NaN	10.0567
A0A1H1KUN3	Aspartate--tRNA ligase	75	91.1	12.5845	12.5864	12.5642	12.6089	12.5556	12.4227	12.4226	12.4272	12.435	12.4512	13.1599	12.6409	12.7127	12.9352	12.7084	12.7494	12.7199	12.9349	12.7751	12.9531	12.593	12.5691	12.5699	12.5997	12.5904	12.3998	12.4205	12.3567	12.3821	12.4254	12.7733	12.5802	12.491	12.5435	12.8962	12.9085	12.8618	13.0527	13.0848	13.2903
A0A1H1KUR2	FeS assembly SUF system protein	7	78.9	11.69	11.9271	11.8939	12.0881	11.3756	9.57272	10.3895	10.6187	10.4442	10.7585	8.8065	9.86457	10.4665	9.94245	8.93871	10.7006	NaN	9.4128	9.44721	10.3601	12.1651	11.9598	11.9123	12.0201	11.687	10.4471	10.7814	10.6861	10.4353	10.459	10.6337	10.0402	9.7795	9.65863	10.7865	10.414	NaN	NaN	7.17473	NaN
A0A1H1KUT6	Metallophos domain-containing protein	12	60	8.75215	9.17768	9.35432	9.51374	9.32933	9.62042	9.36846	9.46707	9.53031	9.50995	NaN	9.28881	8.59963	9.01995	9.04036	NaN	NaN	NaN	NaN	NaN	9.55286	9.7699	9.78335	10.064	9.9206	9.80213	9.74432	9.90292	9.81416	9.91747	9.86555	9.29589	9.57289	9.71309	8.77275	10.1045	NaN	NaN	NaN	NaN
A0A1H1KUV4	Uncharacterized protein	45	96.7	13.0455	13.1561	13.1383	13.1136	13.1966	13.3278	13.2865	13.2258	13.2051	13.1652	13.3955	13.2125	13.2266	13.3891	13.3507	13.8452	13.7123	13.5182	13.444	13.2987	13.3356	13.4843	13.4327	13.4142	13.3854	13.5762	13.3978	13.4657	13.4146	13.3952	13.7045	13.476	13.4028	13.5275	13.6373	13.9169	13.7605	13.7317	14.0682	14.2386
A0A1H1KUV7	Threonylcarbamoyl-AMP synthase	11	80	8.42369	8.34737	8.48111	8.7479	8.83837	7.93292	7.73357	7.18881	7.54203	7.63625	NaN	8.13463	8.54319	8.799	9.44273	6.80625	NaN	12.0297	11.6251	NaN	9.42798	9.46795	9.72488	9.65195	9.84295	7.8387	7.2094	8.31935	8.19255	7.48759	8.49394	8.85876	7.88526	8.47444	NaN	NaN	NaN	10.2457	9.98007	9.38753
A0A1H1KUV8	Amidophosphoribosyltransferase	61	93.3	13.1443	13.0791	13.1104	13.1445	13.1699	12.9153	12.965	12.9438	12.9674	12.9499	13.3412	13.056	13.2573	13.2386	13.1985	12.8938	12.8007	13.2686	13.1811	13.2185	13.456	13.48	13.4625	13.3581	13.4246	13.1725	13.1747	13.1981	13.1236	13.214	13.4232	13.5185	13.4559	13.3912	13.617	13.6993	13.6555	13.6261	14.0224	13.8333
A0A1H1KUW3	Endonuclease/Exonuclease/phosphatase family protein	2	6.7	NaN	NaN	NaN	NaN	NaN	6.50634	6.48726	6.55153	4.45577	5.03216	NaN	NaN	NaN	NaN	NaN	NaN	NaN	NaN	NaN	NaN	NaN	NaN	NaN	NaN	NaN	NaN	NaN	NaN	NaN	NaN	NaN	NaN	NaN	NaN	NaN	NaN	NaN	NaN	NaN	NaN
A0A1H1KUW7	Phosphoribosyl pyrophosphate synthase	40	93.3	12.2233	12.2885	12.3809	12.2732	12.4168	12.4037	12.3711	12.489	12.4421	12.495	13.1844	13.0538	13.0136	13.0476	13.1636	12.875	12.7643	12.86	12.9796	12.8149	12.2985	12.2924	12.5351	12.3146	12.4061	12.295	12.4598	12.496	12.4161	12.3382	12.784	12.7318	12.6921	12.5152	12.9173	12.6673	13.0874	13.1515	13.8614	13.1711
A0A1H1KUW8	Uncharacterized protein	7	48.9	8.84616	9.46044	9.3283	9.44659	8.88007	8.50375	8.83816	9.09251	9.0425	9.2369	NaN	8.82952	NaN	NaN	NaN	NaN	NaN	NaN	NaN	NaN	9.32509	9.13865	9.50404	8.80859	8.82379	8.43907	9.0214	8.71414	9.39405	8.81272	8.75843	9.29562	8.52546	NaN	NaN	NaN	NaN	NaN	NaN	NaN
A0A1H1KUX3	Por secretion system C-terminal sorting domain-containing protein	2	21.1	10.6496	10.6325	10.8432	10.8311	10.9675	NaN	NaN	NaN	NaN	NaN	NaN	NaN	NaN	NaN	NaN	NaN	NaN	NaN	NaN	NaN	9.16731	8.81168	10.318	9.45437	9.48749	NaN	NaN	NaN	NaN	NaN	NaN	NaN	NaN	NaN	NaN	NaN	NaN	NaN	NaN	NaN
A0A1H1KUX5	Uncharacterized protein	2	32.2	6.49375	6.55766	5.74926	6.60489	6.57513	7.48065	7.82271	7.2509	7.18062	7.047	NaN	NaN	6.73801	NaN	NaN	NaN	NaN	NaN	NaN	NaN	5.78276	6.54711	NaN	NaN	NaN	8.53379	7.36125	7.40883	7.8141	6.99484	NaN	6.67322	5.95096	NaN	NaN	NaN	NaN	NaN	NaN	NaN
A0A1H1KUX9	Fructose-1,6-bisphosphatase class 1	36	90	12.4113	12.5	12.4177	12.5276	12.4701	12.4328	12.4262	12.4598	12.3793	12.4493	12.5564	12.2248	12.3715	12.5309	12.545	12.7303	12.5928	12.5335	12.6065	12.6295	11.6016	11.4994	11.3517	11.4729	11.4531	11.4456	11.3225	11.446	11.5154	11.432	11.2644	11.2855	11.2031	11.454	11.529	11.3289	11.8214	11.5844	11.2347	11.8624
A0A1H1KUY8	Threonine synthase	58	93.3	13.9087	13.7579	13.8427	13.8639	13.832	13.6558	13.6478	13.6108	13.6145	13.6308	13.7394	13.7218	13.7015	13.6884	13.605	13.5821	13.576	13.8563	14.118	14.0456	13.5666	13.5987	13.3658	13.4509	13.3993	13.2174	13.1264	13.1719	13.1004	13.1575	13.017	12.8487	12.9258	13.0359	13.1686	13.1455	13.4003	13.4343	13.9438	13.7062
A0A1H1KV02	2-isopropylmalate synthase	47	90	12.0208	12.015	11.8419	11.9494	11.8517	12.0075	11.9694	12.0106	12.0513	11.9713	12.4509	12.3482	12.4032	12.6171	12.3624	12.2138	11.7826	12.5828	12.4093	12.6038	12.182	11.9106	11.9238	11.9849	11.9753	11.9992	11.8791	11.8363	11.8618	11.939	12.4437	12.3226	12.2839	12.0598	12.487	12.6675	12.3785	12.8321	14.0865	13.2918
A0A1H1KV04	Acyltransferase	49	81.1	9.77817	9.85323	9.9128	9.75352	9.92362	9.70468	9.32513	9.50474	9.57853	9.47874	10.1016	9.66898	9.41899	9.69449	9.52792	9.50316	9.18848	8.47562	8.55863	9.21793	10.2678	9.8919	9.69082	9.62498	9.70704	9.49418	9.43626	9.70471	9.35911	9.4266	9.58152	9.43947	9.56892	9.43276	9.65591	9.68034	9.41691	11.0266	NaN	11.9173
A0A1H1KV32	Acetolactate synthase	84	92.2	13.3319	13.2885	13.2368	13.1715	13.249	13.1607	13.1078	13.0882	13.1309	13.1345	13.5662	13.3829	13.4054	13.584	13.4687	12.9705	12.7817	13.6527	13.466	13.6154	13.5318	13.478	13.3567	13.4203	13.4023	13.1912	13.1771	13.1317	13.1138	13.1901	13.5676	13.4688	13.4765	13.4216	13.7458	13.5964	13.7208	14.0926	13.6819	13.682
A0A1H1KV36	Helix-turn-helix domain-containing protein	10	54.4	7.83318	8.08493	8.20757	8.6403	8.16037	7.23227	7.25803	7.02569	7.00658	7.19159	NaN	8.52701	NaN	NaN	NaN	NaN	NaN	NaN	4.87851	NaN	8.56277	9.01546	8.29202	8.26329	8.4954	7.23186	7.20184	8.51001	7.16463	7.22091	7.32191	7.89846	6.46679	6.50062	7.09431	NaN	NaN	NaN	NaN	NaN
A0A1H1KV41	Ketol-acid reductoisomerase	119	100	12.371	12.4449	12.435	12.2403	12.4213	12.5119	12.4697	12.4959	12.48	12.4617	13.1045	12.7397	12.7532	12.8682	12.7892	12.9391	12.8563	13.052	13.1253	12.967	12.3552	12.4869	12.5813	12.5549	12.557	12.489	12.3673	12.4181	12.5374	12.5023	12.7318	12.7292	12.6016	12.6877	12.9939	12.9396	13.1221	13.256	13.7087	13.5128
A0A1H1KV56	Ferredoxin-nitrate reductase	7	21.1	NaN	NaN	NaN	NaN	NaN	NaN	NaN	5.72222	3.61381	3.89781	NaN	NaN	NaN	NaN	NaN	15.1575	NaN	NaN	NaN	NaN	7.77498	NaN	NaN	4.9924	NaN	7.44582	6.30096	NaN	8.77192	10.7639	NaN	NaN	NaN	NaN	11.0199	NaN	NaN	NaN	NaN	NaN
A0A1H1KV73	L-threonine dehydratase	30	71.1	9.86115	9.58262	9.81836	9.78219	9.7255	9.75007	9.4548	9.44048	9.46957	9.63674	11.1359	9.81682	10.0131	9.85657	9.79776	10.1339	10.4572	NaN	9.35282	10.3723	9.83493	10.1954	9.92232	9.95901	9.98012	9.83264	9.61331	9.73549	9.62702	9.62083	10.238	9.90834	9.81093	9.80923	10.2232	10.926	NaN	NaN	NaN	10.8745
A0A1H1KV74	Thioredoxin 1	6	58.9	10.2392	10.439	10.3997	10.3795	10.4089	9.45139	9.48959	9.51505	9.67725	9.51566	NaN	7.22812	7.83294	NaN	7.73646	9.72246	10.2789	NaN	NaN	9.89864	10.3868	10.2103	9.92004	10.337	10.1817	9.65848	9.88047	9.47505	9.65469	9.52736	NaN	6.00808	8.36967	9.26698	NaN	NaN	NaN	NaN	NaN	NaN
A0A1H1KVA2	HRDC domain-containing protein	29	61.1	9.34747	9.45449	8.8769	9.12459	9.18743	9.00884	9.04551	9.02948	9.20033	9.31749	NaN	9.06175	9.38973	9.64037	NaN	10.3111	NaN	8.55812	NaN	NaN	9.22057	9.65014	9.43987	9.31199	9.41133	8.89743	9.13262	9.07564	9.19529	8.8524	9.18825	9.00132	8.66262	9.68811	9.10005	NaN	NaN	NaN	NaN	NaN
A0A1H1KVB4	Homoserine kinase	13	90	12.9039	13.0064	12.8654	12.776	12.8001	12.6954	12.6535	12.6794	12.514	12.6319	12.4064	12.6401	12.4532	12.3591	12.378	12.9358	12.245	12.78	12.5928	12.6783	12.8462	13.022	12.6418	12.8445	12.6724	12.4891	12.358	12.6023	12.4025	12.3229	12.5822	12.2623	12.0338	12.204	12.4479	12.1934	12.3507	12.9168	12.1524	12.4346
A0A1H1KVB9	Uncharacterized protein	16	83.3	8.83664	8.53397	8.17423	9.13495	8.82854	8.83945	9.47014	8.98198	9.05371	9.37686	10.6987	9.08174	8.87085	8.95421	8.97801	10.2425	6.23168	5.69807	8.94092	8.84132	9.32247	9.29416	9.75476	9.04759	8.81791	9.78254	9.62569	9.13658	9.65109	9.18054	9.76018	8.91951	9.35786	8.93635	9.4473	10.9552	9.63225	10.0583	10.2787	10.7501
A0A1H1KVD4	Uncharacterized protein	28	91.1	14.2659	14.8766	14.8392	14.3006	14.3907	13.9166	14.4307	14.1216	14.139	13.9804	14.7766	14.406	15.013	14.9589	14.0785	13.5559	11.9944	15.8228	NaN	14.6931	14.5785	14.3853	14.3486	14.3889	14.3469	14.0745	13.9307	14.1971	14.021	13.8686	14.8323	14.7603	14.8374	14.638	14.3665	15.8288	NaN	15.4247	NaN	13.9435
A0A1H1KVD9	Uncharacterized protein	24	91.1	12.786	12.7853	13.0412	13.1132	13.0494	12.2097	12.7209	12.757	12.5043	12.6417	13.1525	12.6079	12.4906	12.7098	12.6556	14.0905	13.7681	13.1623	12.446	12.6321	12.5835	12.6655	12.8315	12.607	12.6538	13.0161	12.9962	13.0715	13.3133	12.7296	12.8405	12.9534	12.8112	12.7774	12.5357	13.0293	12.9236	11.6988	12.4222	13.313
A0A1H1KVE7	Uncharacterized protein	2	7.8	NaN	NaN	NaN	NaN	NaN	NaN	NaN	NaN	-1.53802	NaN	NaN	NaN	NaN	NaN	NaN	NaN	NaN	NaN	NaN	NaN	NaN	NaN	NaN	NaN	NaN	NaN	NaN	NaN	NaN	1.46751	NaN	NaN	NaN	NaN	NaN	NaN	NaN	NaN	NaN	NaN
A0A1H1KVF7	Uncharacterized protein	14	44.4	7.70056	8.42522	8.228	7.62206	8.13229	7.59147	8.04671	7.0686	8.09677	7.34214	NaN	NaN	5.10437	NaN	NaN	NaN	NaN	NaN	NaN	NaN	9.157	10.8791	9.45588	9.02348	8.86606	8.51571	6.89758	8.04455	8.59618	6.83288	NaN	NaN	NaN	NaN	NaN	NaN	NaN	NaN	NaN	NaN
A0A1H1KVH3	Acetolactate synthase	27	87.8	13.6952	13.87	13.6209	13.613	13.5119	12.6395	12.5017	12.4795	12.4136	12.451	12.431	12.3377	12.3842	12.6168	12.5029	12.2861	11.9127	12.6496	12.2699	12.1748	13.9005	13.9671	13.6296	13.9054	13.7407	12.7032	12.4481	12.7085	12.7585	12.5443	12.6114	12.4997	12.5475	12.3972	12.5843	12.1787	12.6871	12.7304	12.8847	13.036
A0A1H1KVJ0	Ribosomal RNA small subunit methyltransferase I	13	63.3	10.0857	9.94103	10.0748	10.3181	10.1239	9.77107	9.41814	9.50459	9.519	9.10111	NaN	8.11613	9.43386	9.60736	9.02548	9.49168	9.46791	NaN	9.75351	NaN	10.0082	10.1264	9.84325	10.0267	9.7409	9.78219	9.55886	9.45731	9.51304	9.38666	12.1118	9.4462	9.72862	9.59922	9.70109	9.78647	NaN	NaN	NaN	NaN
A0A1H1KVJ2	Glyceraldehyde-3-phosphate dehydrogenase (NADP+)	70	100	14.3372	14.2605	14.3241	14.3689	14.4016	14.2097	14.1427	14.1899	14.1927	14.2285	14.4678	14.2949	14.4199	14.4635	14.4338	14.1601	14.049	14.4848	14.6523	14.4131	14.1743	14.1198	14.2445	14.1167	14.0436	14.4246	14.1253	14.2042	14.0825	14.115	14.3345	14.237	14.1054	14.1752	14.3251	14.3648	14.5884	14.6154	15.0282	15.0191
A0A1H1KVJ8	Mannosyltransferase	16	60	9.16535	9.28298	9.49469	9.52528	9.32562	8.89019	8.80792	8.58506	8.81468	8.76373	NaN	8.90172	7.37298	9.44226	9.10777	9.78022	NaN	NaN	NaN	NaN	8.97699	9.60683	9.89352	9.72664	9.71002	9.11422	8.13953	8.76349	9.01285	9.04581	8.35754	8.64958	8.38964	8.87554	9.15043	NaN	NaN	NaN	NaN	NaN
A0A1H1KVM2	Thymidine kinase	17	82.2	11.3673	11.4322	11.3009	11.392	11.1304	10.7684	10.9151	10.9105	10.9922	11.0174	11.2863	10.7718	11.1088	10.8873	10.8867	11.6825	10.865	10.1066	10.9396	NaN	11.2674	11.135	10.963	11.118	11.4406	11.1339	10.9412	11.1659	10.6986	10.8231	10.9399	10.5699	10.5457	10.1546	10.0874	9.45868	10.767	NaN	11.8649	11.493
A0A1H1KVM9	Aspartokinase	97	92.2	13.1725	13.2156	13.1423	13.0961	13.1587	12.8345	12.7388	12.815	12.8344	12.7997	13.2465	13.0268	13.0405	13.0629	13.0489	12.79	12.8305	13.1654	13.1603	13.0562	12.9848	12.9384	12.9861	12.8445	12.9199	12.4684	12.4282	12.4662	12.5308	12.4997	12.6951	12.5615	12.624	12.6486	12.805	12.682	12.8451	13.0427	13.1515	13.1949
A0A1H1KVP8	3-isopropylmalate dehydrogenase	31	94.4	13.6328	13.7744	13.5585	13.6918	13.6539	13.464	13.292	13.3715	13.3938	13.4118	13.958	13.36	13.43	13.5825	13.5594	14.0673	13.72	14.1564	14.0757	13.5463	13.6276	13.4813	13.5759	13.5233	13.4718	13.2986	13.3701	13.3742	13.2377	13.2767	13.3398	13.3212	13.2716	13.2472	13.5186	13.8187	13.3736	13.5314	13.8165	14.2222
A0A1H1KVQ7	Dihydroxy-acid dehydratase	86	90	11.8101	11.6489	11.5378	11.6434	11.6957	12.1556	12.1529	12.1669	12.1089	12.1805	12.5775	12.1719	12.2715	12.3134	12.2954	12.476	12.4928	12.5117	12.3862	12.4452	12.2002	12.2307	11.8574	12.075	11.8252	12.3298	12.3705	12.3653	12.352	12.3498	12.4314	12.267	12.1763	12.3646	12.6126	12.721	12.8497	13.0123	13.0247	13.1824
A0A1H1KVT3	Uncharacterized protein	36	74.4	8.25098	9.47456	8.02156	8.1298	7.62022	8.03235	8.52563	8.38823	8.11841	8.42249	NaN	8.07963	8.08303	7.51939	8.65898	9.88489	8.21931	8.03558	NaN	NaN	10.4677	9.33768	6.10888	7.35489	8.76333	8.33848	8.51156	8.50006	8.43357	8.02783	8.59754	7.78882	8.19895	7.72992	9.09852	12.0645	9.99692	NaN	22.467	11.4169
A0A1H1KVV7	Chemotaxis protein MotB	62	100	14.8771	14.8412	15.0746	15.0294	15.0644	15.6784	15.7575	15.7166	15.7191	15.752	16.2707	15.8779	15.8408	15.9526	15.8202	16.6103	16.5489	16.3994	16.4275	16.2604	14.6818	14.783	14.5994	14.5161	14.5067	15.4853	15.3507	15.4915	15.4416	15.4438	15.5837	15.6019	15.5407	15.5387	15.7453	16.1437	16.0346	16.1904	16.4506	16.3758
A0A1H1KVV8	GTPase HflX	41	88.9	11.5766	11.8662	11.9822	11.773	11.8697	11.4903	11.595	11.7485	11.7671	11.8017	11.3922	11.5926	11.6601	11.6656	11.5649	11.7052	11.7618	12.096	11.835	11.8663	11.7469	12.0122	11.7666	11.9165	11.7201	11.6709	11.7425	11.7479	11.7527	11.6508	11.7082	11.5461	11.614	11.657	11.9037	12.3895	11.3165	11.9196	13.5487	12.1402
A0A1H1KVW3	Alanine racemase	21	72.2	9.30203	9.97758	9.68482	9.81229	9.3482	9.53959	9.4482	9.71573	9.55214	9.69025	9.91976	9.30166	10.306	9.83135	9.19412	9.10873	9.48807	9.08479	8.25516	10.0044	9.6754	9.72094	9.42407	9.42214	8.98169	9.85261	9.83941	9.27726	9.36564	9.5579	9.74405	10.0666	9.65932	9.49749	9.78482	9.62226	NaN	NaN	NaN	8.94466
A0A1H1KVW4	Cobalt-zinc-cadmium resistance protein CzcA	40	91.1	11.1584	11.1636	11.3428	11.3784	11.6403	9.82341	9.56692	10.1335	9.96013	10.0318	12.3304	10.6463	10.5964	10.8194	11.3349	12.3363	12.2715	13.9793	12.4241	13.6348	10.9084	11.7106	11.331	11.2629	11.4822	9.75299	9.47348	10.2038	9.64221	9.63646	10.4608	10.7589	9.65808	10.1567	11.3573	14.521	14.0892	12.7524	14.1989	13.1402
A0A1H1KVW9	Glycine--tRNA ligase	56	90	12.5457	12.6714	12.7001	12.6928	12.7243	12.6244	12.5024	12.5712	12.6006	12.5894	13.1415	12.5773	12.6475	12.5988	12.7859	12.7569	12.8111	12.9421	12.8757	12.9725	12.7976	12.6687	12.5676	12.7261	12.7379	12.5719	12.4913	12.4722	12.5374	12.5037	12.769	12.6387	12.5071	12.5958	12.6979	12.835	13.036	13.0727	13.6493	13.3985
A0A1H1KVY9	Thiol-disulfide isomerase or thioredoxin	21	93.3	12.2165	12.1591	12.112	12.1923	11.9906	12.4027	12.3083	12.3423	12.271	12.2221	12.3059	12.3374	12.4788	12.2381	12.2148	11.7976	11.6676	12.482	12.6257	12.2964	11.8994	12.1635	12.0465	11.8791	12.0009	12.2897	12.358	12.3779	12.3122	12.3713	12.4698	12.317	12.2652	12.2879	12.4831	12.5113	12.4508	12.883	12.6065	12.5864
A0A1H1KVZ0	FAD:protein FMN transferase	28	84.4	10.9785	11.5347	11.3847	11.3255	11.5757	11.098	10.8611	10.9857	10.8382	10.7488	11.2488	11.0034	10.8744	11.0761	11.4039	11.2426	11.3795	11.5219	10.8903	11.6803	11.41	11.456	11.2824	11.5356	11.2294	10.8065	10.7142	10.8293	10.671	10.9166	11.0213	10.8229	10.7743	10.9613	11.2418	NaN	11.2259	11.1114	13.7532	10.8373
A0A1H1KVZ8	Uncharacterized protein	15	83.3	11.2572	11.1522	11.5461	11.2247	11.3433	11.3112	11.2666	11.1162	11.3397	11.4028	11.2923	11.6166	10.9919	10.9253	11.5605	11.9022	11.9411	11.484	11.2598	11.3008	11.441	11.6439	11.5439	11.4562	11.6372	11.0993	11.1488	11.5239	11.5132	11.4549	11.1171	10.9269	11.1564	11.1677	11.3659	11.3275	11.2246	11.5243	11.6199	11.917
A0A1H1KW07	Ankyrin repeat-containing protein	10	78.9	8.86028	8.68512	7.58863	9.44297	9.12976	9.7965	10.3256	10.2044	10.183	10.2015	10.8404	8.69522	9.6655	9.29712	8.86665	10.7004	8.74585	9.62649	9.17814	NaN	10.9804	10.9765	11.3767	11.3014	11.3847	11.8499	11.7497	12.0851	11.9714	11.9885	11.4355	9.94467	10.0336	10.6115	11.561	11.7525	10.5867	11.2399	12.6498	11.6991
A0A1H1KW12	Uncharacterized protein	17	76.7	8.17617	8.29927	8.81211	8.6069	8.35641	8.9869	8.75187	9.07318	8.89346	9.34894	8.75303	8.93602	8.68434	8.9474	9.10804	12.1956	10.1507	7.25641	6.65848	8.95932	8.66892	6.99547	8.238	8.08974	8.38945	10.181	10.1162	10.168	10.0631	10.0113	10.053	10.0786	9.87543	10.0026	10.1536	10.8379	9.47464	NaN	NaN	9.87017
A0A1H1KW16	Methionine aminopeptidase	44	90	12.3994	12.3346	12.4347	12.5335	12.437	12.2908	12.3025	12.3427	12.3399	12.3374	12.5433	12.3701	12.4534	12.3888	12.3523	12.6228	12.336	12.5428	12.5429	12.3996	12.5213	12.493	12.3621	12.5349	12.4936	12.4514	12.2822	12.5634	12.3634	12.3916	12.5299	12.4107	12.4006	12.2822	12.6182	12.6369	12.5943	12.8377	12.8353	12.9722
A0A1H1KW20	DinB superfamily protein	13	85.6	12.7952	13.041	12.9312	12.9598	12.9417	11.9852	11.8083	12.1407	12.0465	12.2158	11.76	11.9558	11.5229	11.7076	11.9124	11.4147	11.5075	11.7523	12.1261	11.6856	12.7945	12.9207	12.6284	12.8546	12.6216	12.4934	12.2523	12.2213	12.11	12.1187	11.7117	11.6267	11.7362	11.6719	11.9221	11.6998	11.3599	11.4039	NaN	12.4529
A0A1H1KW32	Uncharacterized protein	15	62.2	8.20979	8.0444	9.2115	9.08537	9.01475	8.62492	8.93552	8.79566	8.49899	8.47125	NaN	9.66436	9.00036	9.70537	10.9526	9.48391	8.73828	2.3921	NaN	9.59827	NaN	5.77016	8.00739	7.9355	8.2942	9.3232	8.92872	9.15235	9.26825	8.55526	9.07454	9.45497	8.82832	9.06166	9.03157	10.5341	NaN	NaN	NaN	NaN
A0A1H1KW54	ATP-dependent RNA helicase RhlE	35	87.8	10.7638	10.6658	10.857	10.5892	10.865	10.8566	10.6918	10.6287	10.785	10.761	10.9324	10.6974	10.9552	10.9443	10.5341	11.2644	10.4475	10.6604	10.9248	10.9207	11.0507	10.9586	10.6545	10.7917	10.8738	10.7317	10.6657	10.7997	10.6425	10.588	10.9835	10.6691	10.7613	10.4282	11.0095	11.8784	11.4096	11.6543	11.4673	12.3605
A0A1H1KW55	Large-conductance mechanosensitive channel	7	84.4	10.7898	10.7313	10.9206	11.2408	11.2483	10.8715	11.0809	11.0284	11.1373	11.1862	11.2366	10.2821	10.7742	11.4898	11.5057	11.7771	11.4601	12.1069	11.4632	10.744	10.0106	10.0204	10.3359	10.3499	10.2244	10.6613	11.0405	10.7513	11.1119	11.0569	11.2523	11.3032	11.3511	11.02	11.7449	11.7797	11.6631	NaN	11.8184	NaN
A0A1H1KW70	Superoxide dismutase	37	100	14.9731	14.8267	15.1526	15.1628	15.557	15.3453	15.2714	15.3473	15.3341	15.4861	14.9685	14.8151	14.8785	14.9937	14.7556	15.4702	15.2004	15.3668	15.4646	15.412	14.4167	14.2075	14.2118	14.4904	14.2621	15.3796	15.1594	15.2064	15.0696	15.174	14.6554	14.5937	14.6118	14.4769	14.7375	14.5067	14.5535	15.2234	15.5235	15.9596
A0A1H1KW85	2,3-bisphosphoglycerate-independent phosphoglycerate mutase	86	100	14.008	14.0015	14.1091	14.0503	13.9608	13.6585	13.6376	13.7209	13.6963	13.7513	13.73	13.5328	13.5581	13.6566	13.5868	13.9565	13.9088	14.1178	14.0951	13.8479	14.0097	14.1284	14.1	14.2081	14.0844	14.0393	13.8933	14.108	13.9432	13.9974	14.026	13.9601	13.7805	13.8743	14.0989	14.1612	14.1173	14.5176	14.6139	14.5415
A0A1H1KW86	Membrane fusion protein, cobalt-zinc-cadmium efflux system	18	70	10.1184	9.77932	9.81065	9.70315	9.7372	10.244	10.1287	9.99594	10.0293	10.3129	NaN	9.82685	9.71644	9.91977	9.46565	10.1013	9.52964	NaN	NaN	NaN	9.46984	10.0873	10.2419	10.0599	9.53785	9.35578	9.13315	9.81691	9.87534	9.44699	8.22918	9.02326	9.27456	9.78854	9.57039	NaN	NaN	13.6586	NaN	15.0075
A0A1H1KW96	Methyltransferase domain-containing protein	13	57.8	9.46264	9.11038	9.3095	9.32597	9.14974	8.18537	8.59269	8.76769	8.76515	8.77687	NaN	9.14221	9.17619	9.18212	8.79054	NaN	NaN	12.0905	NaN	8.58241	9.27396	9.46859	9.13315	8.81649	9.45079	8.78817	8.88267	8.91133	8.7653	8.78782	10.3656	8.41394	8.26121	9.08832	9.40399	NaN	NaN	NaN	NaN	NaN
A0A1H1KWA0	Aspartokinase	54	92.2	13.5283	13.5211	13.4619	13.4789	13.4537	13.1186	13.029	12.9814	13.0004	12.9852	13.5476	13.1695	13.1311	13.2118	13.1683	13.272	13.2693	13.5277	13.4228	13.4609	13.0542	13.061	13.0239	12.9767	12.9129	12.5092	12.3226	12.4775	12.5082	12.3993	12.4958	12.3552	12.3282	12.4292	12.7255	13.0865	12.7972	13.0746	13.0238	13.1758
A0A1H1KWC9	Ig-like domain-containing protein	16	67.8	10.0921	10.0417	10.0993	10.1094	10.0918	9.76626	9.40675	9.56568	9.74987	9.54352	9.31175	9.75322	9.13059	10.1601	9.16194	9.46368	9.58271	NaN	NaN	NaN	9.99077	10.0335	9.67662	10.0816	10.0593	9.64764	9.67279	9.49693	9.60758	9.52245	9.36667	9.20546	9.37418	9.53972	9.47619	10.6625	NaN	NaN	NaN	NaN
A0A1H1KWD1	Rhodanese-like domain-containing protein	18	90	13.8505	13.9086	13.819	13.8409	13.8987	13.7244	13.6259	13.5419	13.4732	13.531	13.1141	13.2448	13.24	13.33	13.2926	13.1804	13.4651	13.5142	13.5153	13.441	13.7889	13.4917	13.4001	13.7012	13.6314	13.38	13.3529	13.2416	13.21	13.2144	13.3256	13.0541	12.9718	13.0559	13.0988	13.0845	13.1154	13.5078	13.2499	13.3153
A0A1H1KWD8	GSCFA family protein	14	57.8	11.4903	11.2544	11.179	11.8817	11.5003	12.2725	12.0627	11.8005	12.0363	11.7475	12.5017	11.1452	NaN	NaN	NaN	NaN	NaN	NaN	NaN	NaN	11.3799	12.0613	10.7723	10.8155	11.07	12.1726	11.8748	12.1101	12.0667	10.9307	NaN	11.7388	11.054	12.2939	NaN	NaN	NaN	NaN	NaN	NaN
A0A1H1KWE5	Potassium/proton antiporter, CPA1 family	10	56.7	8.48694	8.54838	9.10851	9.1311	8.72165	8.47052	8.42322	8.74739	8.64184	9.09583	NaN	7.75243	9.55054	NaN	7.3902	8.85176	NaN	NaN	NaN	NaN	8.28664	8.68378	7.77396	8.2925	8.36266	8.41163	8.3262	8.85442	8.91957	8.56954	NaN	7.92277	8.05185	NaN	10.2891	NaN	NaN	NaN	NaN	13.2271
A0A1H1KWF1	Arsenate reductase	14	86.7	11.4973	11.6703	11.5966	11.6627	11.4533	11.4215	11.396	11.3559	11.2134	11.3547	10.1677	10.8805	10.8839	11.0874	10.787	10.5122	10.8723	10.7791	10.7894	10.4274	11.03	10.8741	10.6088	10.6931	10.4496	11.2153	10.9804	11.0327	10.7742	10.6807	10.3706	10.4457	10.2583	10.0756	10.2038	10.1854	9.86766	10.6354	NaN	9.50177
A0A1H1KWF2	Sugar or nucleoside kinase, ribokinase family	48	92.2	13.802	13.8601	13.8546	13.71	13.6561	13.3685	13.406	13.411	13.3293	13.4736	13.7012	13.3192	13.3179	13.5681	13.4209	13.6467	13.4194	13.714	13.5881	13.6282	13.8578	13.902	13.6958	13.7331	13.6321	13.3381	13.3336	13.429	13.3058	13.2318	13.1859	13.1312	13.1115	13.1957	13.4598	13.2334	13.7951	13.6019	14.2095	14.8177
A0A1H1KWF4	Uncharacterized protein	3	25.6	NaN	8.09012	9.03629	NaN	NaN	7.85496	8.20335	8.46764	9.50294	9.26962	NaN	NaN	NaN	NaN	NaN	NaN	NaN	NaN	NaN	NaN	8.86154	10.2594	9.61263	9.20247	8.51681	9.03908	NaN	8.98492	8.17841	8.42833	NaN	NaN	NaN	NaN	NaN	NaN	NaN	NaN	NaN	NaN
A0A1H1KWH3	NAD(P)-dependent dehydrogenase, short-chain alcohol dehydrogenase family	9	58.9	8.5392	8.30521	8.54837	8.40145	8.53765	8.61381	8.13109	8.32378	8.37184	8.19231	NaN	7.95282	7.80036	7.71868	7.92709	8.43328	NaN	NaN	NaN	NaN	8.81227	8.76082	9.00582	8.61021	8.77678	8.09916	8.27812	8.59829	8.43575	8.54106	8.39305	8.16931	8.29273	8.06449	8.39217	NaN	NaN	NaN	NaN	NaN
A0A1H1KWH9	LemA protein	30	97.8	11.0708	11.3966	11.8888	12.0302	12.1308	13.1824	13.1161	13.0638	13.0185	13.0871	13.1173	13.029	13.2998	13.2808	13.252	13.451	13.2352	13.4219	13.33	13.1738	10.6705	10.6265	10.8894	11.0129	10.7004	13.0528	13.0896	13.0672	13.0072	13.0767	13.1444	13.0918	13.125	13.1269	13.0749	13.3138	13.2691	13.0681	13.1617	13.5459
A0A1H1KWI3	Protein kinase domain-containing protein	15	63.3	9.62094	9.58814	9.64999	9.71879	9.91861	9.66108	9.27076	9.13587	9.34923	9.26589	NaN	8.46265	9.62829	NaN	NaN	8.86559	8.40412	9.07433	8.16818	8.91049	9.68119	9.68187	9.59922	9.55823	9.48804	9.54574	9.26329	9.26727	9.30158	9.50055	7.8908	8.55721	8.81707	8.3209	9.96688	9.07434	NaN	NaN	NaN	10.508
A0A1H1KWI5	Alanine--tRNA ligase	106	90	12.6998	12.7819	12.6522	12.6467	12.591	12.4026	12.2819	12.3058	12.2785	12.2786	12.6072	12.4344	12.4617	12.4422	12.5834	12.6445	12.4151	12.6257	12.5467	12.5075	12.7964	12.8453	12.629	12.7953	12.7444	12.3963	12.2949	12.3359	12.2832	12.3045	12.5961	12.4532	12.4029	12.4405	12.5496	12.6359	12.5026	12.7014	13.0365	13.0776
A0A1H1KWJ5	Xanthine and CO dehydrogenase maturation factor, XdhC/CoxF family	13	65.6	9.11475	8.03974	9.23146	7.8346	7.82265	8.47197	8.56796	8.63	9.13912	9.24032	NaN	7.54847	7.878	7.99396	9.08567	NaN	NaN	NaN	11.2171	NaN	9.31109	9.48113	8.60956	8.77867	9.33574	8.9113	9.30112	9.47402	9.39368	9.32288	NaN	7.63604	7.27481	8.87056	9.57896	NaN	10.413	NaN	11.7439	11.5128
A0A1H1KWJ7	DNA-binding transcriptional regulator, MerR family	6	54.4	10.6502	10.06	10.7634	10.4052	10.776	11.4559	10.9441	10.5944	11.0151	11.0659	NaN	10.043	11.7836	11.4036	NaN	NaN	NaN	NaN	NaN	NaN	10.1942	9.51557	11.1276	10.6025	10.9216	10.9896	11.1863	11.1234	11.2619	11.0967	10.7518	10.8084	10.2735	10.7763	11.554	12.709	NaN	NaN	NaN	NaN
A0A1H1KWK8	Uncharacterized protein	53	60	8.17111	8.20988	8.48569	8.44985	8.22603	8.77297	8.47011	8.50003	8.31521	8.50718	NaN	8.20062	8.3259	8.56746	8.6138	8.01099	8.64913	9.73022	NaN	NaN	8.87958	8.68225	8.89882	8.94899	8.4372	8.63449	8.64428	8.63103	8.43642	8.66076	8.11128	8.57876	8.335	8.32176	8.42115	NaN	NaN	NaN	NaN	NaN
A0A1H1KWL8	Uncharacterized protein	10	81.1	10.3197	10.3641	10.3266	10.1728	10.25	11.1717	11.1542	11.118	10.4755	10.8726	11.1916	10.8795	11.1456	10.7763	10.8079	11.8465	11.3739	11.3267	11.1241	10.6354	9.78437	8.98104	9.63172	9.08779	9.07203	11.0646	11.2016	11.0304	10.8005	11.0162	10.8676	10.7656	11.0972	10.8727	10.8276	11.0606	NaN	NaN	11.1729	11.1422
A0A1H1KWL9	TLP18.3, Psb32 and MOLO-1 founding protein of phosphatase	15	70	10.1597	9.93871	9.58978	9.98413	9.6349	9.36544	9.39725	9.19894	9.36295	9.32102	NaN	8.91728	9.55049	9.33981	10.1028	6.54162	NaN	8.74741	NaN	9.25984	10.2467	10.3097	10.2237	9.91266	10.1021	9.70806	9.57485	9.55005	9.51367	9.34483	9.4854	9.29951	9.55101	9.26019	9.7241	NaN	NaN	11.8726	NaN	9.5451
A0A1H1KWN7	Predicted Fe2+/Mn2+ transporter, VIT1/CCC1 family	4	64.4	8.09263	6.12299	7.72546	7.80383	8.03755	8.9513	8.67061	8.72627	8.85556	8.93161	NaN	8.63206	8.34546	8.61982	8.30865	6.91967	8.71628	NaN	8.3399	NaN	7.16081	6.48829	7.41168	7.06071	7.24333	8.74753	8.64097	8.69339	8.60616	9.05838	9.17168	8.47704	8.75646	8.0792	8.58839	8.87699	NaN	NaN	NaN	NaN
A0A1H1KWN8	tRNA pseudouridine32 synthase / 23S rRNA pseudouridine746 synthase	19	56.7	8.79115	9.19453	9.24249	8.58016	8.29298	8.64759	8.73332	8.40741	7.41816	7.37226	NaN	8.89074	7.20272	NaN	8.09938	1.57029	NaN	NaN	NaN	NaN	8.45164	9.09852	8.62306	9.06945	8.90689	8.16025	8.06105	8.5522	8.70887	7.51711	10.2038	7.77079	7.98527	NaN	NaN	NaN	NaN	NaN	NaN	NaN
A0A1H1KWQ4	DNA polymerase I	80	92.2	12.2239	12.3127	12.3869	12.2333	12.2845	12.0789	12.0525	12.0415	12.1224	12.1076	12.2119	12.1051	12.2193	12.2128	12.2071	12.5457	12.4356	12.3477	12.374	12.2926	12.1651	12.424	12.1775	12.1813	12.1332	12.077	12.0348	12.0584	11.9835	12.0559	12.1904	12.0595	11.9625	12.1223	12.4259	12.6112	12.328	12.6403	12.2948	12.7368
A0A1H1KWU7	Predicted oxidoreductase	22	76.7	8.18636	8.36845	8.4386	8.30663	8.03337	8.74294	9.04989	8.89971	8.93977	8.78636	NaN	8.99537	8.82377	8.85597	9.34673	8.70967	8.91785	9.31354	3.3648	8.16257	7.37673	8.29226	8.06947	7.85462	8.75232	8.7907	8.4786	8.83457	8.28217	8.64558	8.6869	7.35874	8.47722	8.71799	8.55349	NaN	NaN	NaN	NaN	NaN
A0A1H1KWU8	Outer membrane protein assembly factor BamA	19	60	7.56247	7.99849	8.14379	7.91301	7.31734	9.20878	9.00129	9.05149	8.77149	8.62244	NaN	8.57099	8.64853	8.5192	8.85413	NaN	8.41569	NaN	9.2283	NaN	8.94048	7.34801	8.61555	7.61677	6.95765	8.69891	8.99325	8.89244	9.34365	9.06812	9.19719	8.90682	9.06155	8.40468	9.15895	9.71081	NaN	NaN	NaN	NaN
A0A1H1KWY4	Uncharacterized protein	30	87.8	12.1107	12.3242	12.2673	12.2	12.2598	11.7713	11.9543	12.0529	11.9174	12.0009	11.9273	11.6583	11.8518	11.8455	11.8582	12.0757	11.7636	11.3497	11.4166	11.6228	12.4778	12.3728	11.9951	12.0655	12.1152	12.1554	12.1488	12.2859	12.2942	12.2338	12.0152	11.7761	11.8111	11.9177	12.0186	12.4002	11.8753	11.9865	11.2783	11.8466
A0A1H1KWY8	TPM_phosphatase domain-containing protein	11	78.9	9.13113	9.08043	9.21384	9.33707	9.19312	9.13845	9.03412	9.15251	9.40611	9.17116	NaN	9.24875	8.25227	9.3312	8.53844	9.26369	8.82467	9.89057	9.08511	10.012	8.7923	9.03816	9.25161	9.2132	9.01071	9.20487	9.39154	9.37054	9.14168	9.53954	8.59445	9.07439	8.23904	8.84136	8.43648	NaN	10.5358	9.15117	NaN	NaN
A0A1H1KX03	Uncharacterized protein	7	47.8	9.8002	9.80013	10.1925	10.29	10.1216	9.88434	10.1471	10.1012	10.071	9.61112	NaN	9.34599	NaN	8.40207	NaN	NaN	NaN	NaN	NaN	NaN	9.13138	10.2198	9.91246	9.73406	9.48327	10.5305	10.3962	10.1326	9.776	9.88784	NaN	NaN	NaN	NaN	NaN	NaN	NaN	NaN	NaN	NaN
A0A1H1KX09	Peptide-methionine (R)-S-oxide reductase	8	68.9	9.32695	9.70408	9.47413	9.43703	9.40439	10.2263	9.89118	10.0324	9.7371	9.49908	8.93774	9.7442	9.93494	9.71245	9.78417	9.12766	8.79754	NaN	NaN	NaN	9.75745	9.89428	9.80429	9.96164	9.76177	9.97876	9.93116	9.89236	9.77538	9.88612	9.82787	9.56401	9.52502	9.75976	9.89048	NaN	NaN	NaN	NaN	NaN
A0A1H1KX18	Calcineurin-like phosphoesterase	45	77.8	8.98384	9.35116	9.44449	9.27359	9.33924	9.30501	9.19468	9.30089	9.26672	9.26432	NaN	9.40405	9.35058	9.53564	9.8557	9.40766	9.45256	10.4058	9.59233	10.0254	9.37931	9.61234	9.44633	9.22507	9.28459	9.03797	9.31105	9.3026	9.20892	9.02185	9.55715	8.81726	9.32748	9.16958	9.4074	NaN	10.1751	NaN	9.40713	9.55377
A0A1H1KX28	Phenylalanine-4-hydroxylase	8	33.3	8.10214	7.16353	7.51661	6.47671	5.61858	6.5496	6.75538	5.78535	7.70301	7.57213	NaN	NaN	NaN	NaN	8.09424	NaN	7.90568	NaN	NaN	NaN	6.91555	NaN	NaN	NaN	NaN	5.79389	7.10255	5.29314	6.336	7.15537	NaN	NaN	NaN	NaN	NaN	NaN	NaN	NaN	NaN	NaN
A0A1H1KX35	Uncharacterized protein	9	75.6	8.88566	9.44807	9.43208	9.35038	9.54329	10.1893	10.2926	10.3623	10.1979	10.4204	9.1394	9.89127	10.064	10.3327	10.3498	10.6505	9.99561	10.3511	9.8615	9.99958	7.72277	8.21141	8.40871	8.08474	7.37472	9.45084	9.34773	9.83325	9.89364	9.99982	9.66889	9.64246	9.62271	9.33883	8.6753	9.33305	NaN	15.6618	NaN	11.7004
A0A1H1KX37	Sodium/proton antiporter, CPA1 family	3	42.2	9.00698	8.60948	9.12456	8.75501	7.62345	6.2461	6.04833	8.11624	7.50521	7.44721	NaN	NaN	NaN	NaN	NaN	NaN	NaN	NaN	NaN	NaN	9.43044	9.50164	9.87346	9.69125	9.34459	8.18559	7.25815	7.38799	8.49045	7.89541	7.91751	NaN	NaN	NaN	NaN	NaN	NaN	NaN	NaN	NaN
A0A1H1KX78	Leucine rich repeat-containing protein	12	37.8	12.1119	11.9013	11.8453	11.92	11.9732	8.18509	8.38153	8.19747	8.99574	NaN	NaN	NaN	NaN	NaN	NaN	NaN	NaN	NaN	NaN	NaN	11.8367	11.5974	12.3467	11.793	11.8282	9.1567	8.12895	NaN	9.00382	NaN	8.99384	9.38022	NaN	NaN	NaN	NaN	NaN	NaN	NaN	NaN
A0A1H1KX82	Uncharacterized protein	13	53.3	8.81825	8.84516	8.92092	9.11091	8.70215	8.1736	8.05267	8.19084	8.63863	8.51049	NaN	7.86955	7.15759	NaN	NaN	NaN	NaN	NaN	NaN	NaN	9.31333	9.337	9.22629	9.23858	9.07931	8.15054	8.34557	8.64131	8.09912	8.30521	7.64948	7.12966	8.79577	8.54321	9.02324	NaN	NaN	NaN	NaN	NaN
A0A1H1KX83	Putative redox protein	8	55.6	8.69172	9.01367	8.54073	8.74501	7.01562	8.18678	8.63095	7.97497	8.71057	8.81129	NaN	9.48376	9.537	9.54092	NaN	8.69842	NaN	NaN	NaN	NaN	8.88152	8.62402	8.23197	8.68855	9.22979	8.82794	8.79239	9.42563	8.83128	8.40454	8.65284	9.0062	9.01064	9.26489	9.49825	NaN	NaN	NaN	NaN	NaN
A0A1H1KX89	Uncharacterized protein	12	88.9	12.3865	12.191	12.4399	12.398	12.5588	12.9569	12.7834	12.8818	12.5243	12.7664	12.6166	12.7945	12.4746	12.7129	12.549	13.1662	12.6603	12.6197	12.5224	12.3582	11.7785	11.4027	11.4842	11.4222	11.398	12.5988	12.4406	12.7272	12.5589	12.3928	12.5044	12.1616	12.3368	12.2602	12.4644	12.1678	12.6312	12.7468	12.8221	12.5033
A0A1H1KX91	Molybdopterin or thiamine biosynthesis adenylyltransferase	8	40	6.91551	7.36088	7.82939	6.79167	NaN	7.40244	7.61217	7.68133	7.58439	7.52475	NaN	7.41588	NaN	NaN	NaN	NaN	NaN	NaN	NaN	NaN	NaN	7.64958	7.7942	7.51311	7.90841	7.67092	7.91255	7.88131	7.68832	7.9859	NaN	NaN	8.53947	8.73998	NaN	NaN	NaN	NaN	NaN	NaN
A0A1H1KXD8	Listeria/Bacterioides repeat-containing protein/Por secretion system C-terminal sorting domain-containing protein	96	92.2	12.7222	12.6642	12.6226	12.6386	12.6293	11.7334	11.9191	11.8782	11.81	11.8285	11.8726	11.7482	11.7493	12.0037	11.7574	11.3879	11.6183	11.7034	11.6959	11.791	12.349	12.4762	12.342	12.3639	12.3269	11.6049	11.4237	11.6021	11.3901	11.4207	11.5153	11.3944	11.367	11.1935	11.5685	11.5358	11.6422	11.1727	11.9507	11.704
A0A1H1KXF0	TatD DNase family protein	23	68.9	9.56421	9.59908	9.54853	9.92982	9.55893	9.97452	9.82413	9.80012	9.76378	9.7525	9.28711	9.11535	9.16574	8.97569	9.27853	9.51249	9.01324	8.69257	8.74908	9.62586	9.27747	9.04047	9.23635	9.42302	9.16273	9.88203	9.77246	10.0065	9.7833	9.5794	8.53278	9.26101	8.85264	9.15124	9.28786	NaN	NaN	NaN	NaN	NaN
A0A1H1KXF1	VTC domain-containing protein	8	51.1	9.42756	8.96438	8.95402	8.84166	9.33893	9.14678	9.21685	8.96159	8.75846	8.87178	NaN	8.85207	8.23546	7.98783	9.81476	NaN	NaN	NaN	NaN	NaN	8.82542	8.20375	8.28398	8.617	8.32526	8.07944	8.21108	8.25925	8.40243	8.24506	NaN	NaN	7.47845	7.99796	NaN	NaN	NaN	NaN	NaN	NaN
A0A1H1KXH4	Uncharacterized protein	2	22.2	8.47	8.23156	NaN	8.58326	6.27798	NaN	7.85223	NaN	NaN	NaN	NaN	NaN	NaN	NaN	NaN	NaN	NaN	NaN	NaN	NaN	8.61205	9.02197	NaN	NaN	7.88502	8.77619	8.9313	8.82911	9.144	8.01733	NaN	NaN	NaN	NaN	NaN	NaN	NaN	NaN	NaN	NaN
A0A1H1KXH7	Cellulose synthase (UDP-forming)	20	75.6	10.9224	11.447	11.1115	11.2253	11.3998	11.032	10.9925	10.9864	11.0304	10.9757	10.574	10.7342	10.9625	11.4104	10.9975	10.6997	10.7093	11.1172	10.8165	10.713	10.9597	11.1197	11.1348	11.1129	10.7982	10.8657	10.8639	10.6606	10.6424	10.7937	10.7185	10.8009	10.7741	11.0095	10.8449	11.048	10.0048	NaN	NaN	NaN
A0A1H1KXH9	Uncharacterized protein	7	73.3	11.7155	11.2938	11.4224	11.4739	11.2527	10.7403	10.9399	10.8155	10.6851	10.6756	10.1137	10.3773	10.304	10.1272	10.4355	10.8097	10.327	9.81491	10.1513	10.2352	11.3239	11.3464	11.314	11.275	11.3484	10.4886	10.6618	10.8828	10.7011	10.5443	10.2538	10.2785	10.218	10.0431	9.95274	8.87946	NaN	NaN	NaN	NaN
A0A1H1KXK1	Site-specific DNA-methyltransferase (adenine-specific)	47	78.9	10.9387	10.9637	11.0541	10.9016	10.6369	10.4008	10.3861	10.6506	10.5361	10.7551	11.679	10.8601	10.9678	10.8207	11.2611	10.7124	10.0051	10.4015	10.962	10.4985	10.5083	10.447	10.3094	10.2721	10.5053	10.1602	10.2218	10.2267	10.1463	10.2823	10.3482	10.2505	10.5055	10.3486	10.9369	10.2865	NaN	NaN	NaN	NaN
A0A1H1KXK5	Predicted metal-dependent phosphohydrolase, HD superfamily	25	75.6	10.2258	10.2556	10.29	10.3112	10.0118	10.0522	9.94192	9.99249	10.0192	10.0169	9.99207	9.98883	10.031	10.0951	10.1893	10.8256	9.74569	10.1021	8.09053	10.9541	10.166	10.1899	10.0912	10.1054	9.93906	10.0033	9.86056	10.0547	9.85417	9.78438	9.93219	9.92203	9.89265	10.1969	10.2515	NaN	8.67871	NaN	NaN	11.3866
A0A1H1KXM4	GTPase Der	43	88.9	10.5231	10.5347	10.3975	10.4918	10.5207	10.6226	10.5006	10.3601	10.5325	10.5214	10.8995	10.501	10.7092	10.5777	10.6362	10.8332	10.6695	10.6178	10.4583	10.5349	10.5871	10.5398	10.5121	10.6008	10.6155	10.4632	10.4398	10.4437	10.4985	10.4066	10.6366	10.4621	10.5375	10.4552	10.688	10.532	10.9957	11.064	11.2692	11.406
A0A1H1KXR5	Type III restriction enzyme	42	90	9.91373	10.4138	10.4004	9.49968	10.0871	10.3929	9.8837	9.42003	9.05699	10.1783	NaN	9.86186	9.87041	9.86521	9.28283	9.69484	10.5622	12.8377	11.4904	10.1528	10.1993	10.4268	10.3558	10.2668	10.1069	10.4087	9.28025	9.18655	9.75385	9.0773	10.2199	9.88933	9.61966	9.66625	9.27108	9.75995	11.4837	14.7835	11.7268	11.895
A0A1H1KXS6	Nucleotide-binding universal stress protein, UspA family	10	13.3	8.38387	8.40637	8.37065	8.30398	8.32804	NaN	NaN	NaN	NaN	NaN	NaN	NaN	NaN	NaN	NaN	NaN	NaN	NaN	NaN	NaN	NaN	NaN	NaN	NaN	NaN	NaN	NaN	NaN	NaN	NaN	NaN	NaN	NaN	NaN	12.121	NaN	NaN	NaN	NaN	NaN
A0A1H1KXS8	Type I restriction enzyme, S subunit	18	54.4	9.79269	9.75079	9.53267	9.394	9.05023	9.4786	8.97103	8.72349	8.60903	9.01401	NaN	9.23625	9.05671	8.32868	9.07443	NaN	8.84909	NaN	NaN	NaN	9.38418	9.51213	9.35124	9.01989	9.23303	8.76799	8.45379	8.24572	8.54737	8.22085	NaN	9.14785	8.37829	8.58379	NaN	NaN	NaN	NaN	NaN	NaN
A0A1H1KXT2	TPR_REGION domain-containing protein	23	75.6	8.72471	8.79968	9.17412	9.48898	9.3759	9.31512	9.59119	9.59296	8.57158	8.56413	NaN	8.00844	9.95826	7.93944	7.16903	9.20508	8.94409	10.3425	9.64959	9.70736	8.80567	9.14546	9.01993	8.68926	8.999	8.5588	8.52894	8.34823	8.66207	8.71087	8.7362	8.82375	8.82038	8.95637	7.81803	NaN	9.47974	NaN	NaN	9.87143
A0A1H1KXU3	Murein DD-endopeptidase MepM and murein hydrolase activator NlpD, contain LysM domain	13	68.9	9.74999	9.32722	9.82121	9.57329	9.65801	9.86297	9.7965	9.40833	9.78225	9.59	9.34344	9.49641	9.79488	9.61276	9.6522	8.92063	8.57332	8.44417	8.69669	9.63953	9.86356	9.92431	9.75714	9.75609	9.56185	9.89112	9.42651	9.75037	9.40806	9.59714	9.73652	9.07577	9.94413	9.59322	9.81365	9.99724	NaN	NaN	NaN	9.06404
A0A1H1KXV7	JAB domain-containing protein	4	43.3	8.93511	7.08007	6.74976	NaN	6.96669	7.75466	7.40084	8.29539	7.60185	7.92152	NaN	7.6074	7.9975	7.2811	NaN	NaN	NaN	9.71309	NaN	NaN	NaN	NaN	NaN	9.87906	NaN	8.22382	8.43845	7.67432	8.23299	7.49544	7.40095	8.08042	7.69687	7.89993	7.58432	NaN	NaN	NaN	NaN	NaN
A0A1H1KXW5	Uncharacterized protein	54	71.1	10.0567	10.0557	10.0826	10.0351	10.0207	9.42049	9.70957	9.6237	9.65409	9.58691	NaN	9.79548	9.87303	9.66161	9.84104	8.48923	9.63054	9.01292	9.82031	9.49102	10.269	10.1954	10.1294	10.1098	9.98275	9.49816	9.66129	9.75546	9.58826	9.66926	9.45786	9.73847	9.82789	9.85906	10.2217	10.3689	9.8031	NaN	NaN	10.5195
A0A1H1KY10	Uncharacterized protein	5	46.7	8.48179	8.1506	7.49832	8.59701	8.06736	8.48076	8.80709	8.14327	8.60403	8.8269	NaN	6.44498	NaN	3.43701	7.19971	9.12564	10.104	NaN	NaN	NaN	6.52996	9.21526	6.28218	NaN	8.90852	7.90382	6.58683	9.10102	9.33363	8.30206	7.51275	NaN	NaN	NaN	NaN	NaN	NaN	NaN	NaN	NaN
A0A1H1KY15	Uncharacterized protein	20	68.9	9.30927	9.69161	9.73032	9.81953	9.68878	9.31042	9.55287	9.40905	9.24865	9.28113	9.51873	9.28548	9.22214	9.33652	9.20865	7.90789	8.77476	9.06078	8.92932	NaN	9.44212	9.4619	9.57028	9.47129	8.75463	9.47256	9.00594	9.04665	8.98783	9.04192	8.62117	8.84202	8.92149	9.10738	9.29599	NaN	NaN	NaN	NaN	10.1312
A0A1H1KY18	Arabinogalactan endo-beta-1,4-galactanase	7	57.8	10.0767	9.58814	10.2255	10.3318	9.73704	10.4688	9.2331	9.90689	9.79953	9.73519	12.6244	NaN	NaN	10.5753	NaN	NaN	NaN	12.3872	NaN	10.8066	10.6894	9.85235	10.1102	9.41894	NaN	9.86104	9.6978	9.98729	9.66822	9.31742	11.7972	11.9059	8.50843	NaN	NaN	NaN	NaN	13.069	NaN	13.875
A0A1H1KY68	Por secretion system C-terminal sorting domain-containing protein	17	66.7	12.1037	12.141	12.2077	12.1611	12.2397	11.0934	11.0729	11.6754	11.4706	11.6096	NaN	10.6744	10.8953	10.1981	11.3386	9.68035	11.9074	12.071	11.4831	NaN	10.7782	11.8563	12.1075	12.0391	12.1096	10.1201	10.9755	11.2735	10.9781	11.0887	9.84173	11.3224	9.72316	8.61249	NaN	NaN	12.3841	NaN	NaN	NaN
A0A1H1KY96	Uncharacterized protein	25	76.7	9.64688	9.78277	9.57723	9.67132	9.81003	9.56901	9.60883	9.48946	9.7505	9.63347	9.90633	9.84088	9.52246	9.85598	9.8167	6.1024	9.76354	9.96996	9.49383	9.29077	9.55225	9.77514	9.46942	9.50575	9.47375	9.34376	9.36775	9.75677	9.29947	9.51539	9.37326	9.19037	9.19074	9.4411	9.64355	9.20586	NaN	NaN	NaN	9.26546
A0A1H1KYB5	Trigger factor	97	100	13.5684	13.6501	13.4721	13.4714	13.4537	13.4736	13.5015	13.467	13.4831	13.5192	13.6521	13.3256	13.3893	13.5169	13.4814	13.3412	13.3094	13.6527	13.766	13.6658	13.536	13.5538	13.4669	13.4393	13.3346	13.362	13.2884	13.3692	13.281	13.3974	13.3631	13.2644	13.1971	13.3307	13.4549	13.6096	13.5428	13.5781	14.0267	13.9979
A0A1H1KYD1	Uridylate kinase	37	93.3	13.8521	14.0684	13.9688	13.898	13.9	13.6004	13.6941	13.6127	13.5499	13.7139	13.4057	12.9695	13.2327	13.3324	13.1239	13.7296	13.4004	13.4211	13.2672	13.3734	13.9218	13.98	14.0148	13.9778	13.8632	13.6676	13.7033	13.8352	13.6847	13.7343	13.098	13.0535	13.0621	13.2221	13.5556	13.3927	13.4811	14.0749	14.1461	13.9978
A0A1H1KYF8	Protein involved in gliding motility GldB	34	88.9	11.3428	11.3374	11.5598	11.5318	11.4657	11.4247	11.3577	11.497	11.503	11.3774	11.3948	11.1881	11.6417	11.5865	11.5895	12.1379	12.0127	12.0937	11.8991	11.3175	12.2839	12.4053	12.1769	12.2645	12.0574	11.9359	11.7921	11.9623	11.9761	11.9448	12.0286	11.9527	12.0244	11.7248	12.2366	11.9143	11.9452	11.7243	12.114	11.4467
A0A1H1KYH5	Uncharacterized protein	17	68.9	9.69689	9.79422	9.74326	9.60605	9.45767	10.7005	10.5714	10.2981	10.0128	10.307	NaN	10.3127	10.0578	9.91657	10.4875	10.3326	9.5464	10.0283	9.6885	9.78221	NaN	NaN	8.65687	8.1653	8.85756	10.2962	9.86352	9.71819	9.91504	9.67414	9.92272	10.2059	10.2332	9.22383	9.94823	NaN	NaN	NaN	NaN	10.2379
A0A1H1KYI6	Ribosome-recycling factor	44	90	11.2196	11.0356	10.9446	11.0959	11.0491	10.7508	10.8902	11.0665	11.1159	10.8782	10.6035	10.0563	10.7837	11.0904	10.005	10.2005	10.536	10.2065	10.0942	10.2973	11.2351	11.4597	11.201	11.6231	11.3064	11.268	11.0771	11.3353	11.0573	11.1213	11.0701	10.5081	10.402	10.1568	11.183	10.6376	10.3011	11.5873	12.0677	11.9488
A0A1H1KYK0	ATP-dependent Clp protease ATP-binding subunit ClpX	41	94.4	13.4445	13.5719	13.5655	13.5887	13.4983	13.3321	13.3176	13.2893	13.2784	13.3268	13.603	13.2274	13.5584	13.5447	13.4544	13.3959	13.2127	13.6016	13.3033	13.4904	13.4877	13.5539	13.4765	13.5171	13.48	13.2033	13.2343	13.2107	13.2627	13.2466	13.3798	13.3521	13.2638	13.3274	13.477	13.5652	13.65	13.6529	13.5594	13.9469
A0A1H1KYK3	Protein adenylyltransferase SelO	9	47.8	7.72116	7.65046	7.74548	7.98105	7.95901	7.36736	7.27406	7.3537	7.4878	7.71205	NaN	7.68384	NaN	7.64367	NaN	NaN	NaN	NaN	NaN	NaN	8.06773	8.50319	7.29384	7.32363	NaN	6.79827	7.05529	6.94083	7.32867	7.5534	7.89741	NaN	7.12786	7.99537	6.95149	NaN	NaN	NaN	NaN	NaN
A0A1H1KYL1	DNA primase	47	73.3	10.247	10.0084	10.2258	10.0659	10.3577	9.78444	9.88389	9.79604	10.0518	9.52601	9.82346	10.2013	10.4097	10.6264	11.1001	9.76256	9.88422	11.7188	9.35397	NaN	10.173	10.0053	10.0469	10.2326	10.0007	9.68397	9.89672	9.85235	9.93413	9.78743	9.71232	10.0257	10.3608	10.2827	10.2777	10.0766	4.7624	NaN	NaN	NaN
A0A1H1KYM0	Peptide methionine sulfoxide reductase MsrA	3	46.7	9.12409	8.87463	9.39323	9.17823	8.8163	8.23618	7.85	7.80819	7.8406	8.0162	NaN	NaN	7.93511	7.94912	9.01139	NaN	NaN	NaN	NaN	NaN	8.58737	8.77529	8.47662	7.85632	8.13716	8.39936	7.84329	7.66098	8.13409	7.76826	9.0869	8.6769	8.26813	7.87038	NaN	NaN	NaN	NaN	NaN	NaN
A0A1H1KYN9	Protein involved in gliding motility GldC	12	78.9	11.2577	11.3958	11.3271	11.7132	11.5601	10.4784	10.6102	10.6084	10.6239	10.5903	9.23846	9.70752	10.1079	10.0003	9.89304	10.8643	10.5958	10.4484	10.3011	10.5694	11.4288	11.4697	11.5321	11.8091	11.3896	10.4802	10.8098	10.8729	10.5	10.7586	10.5354	10.346	10.6951	10.2523	10.3004	10.2861	10.7434	10.4243	NaN	10.0207
A0A1H1KYP3	GTPase Era	20	68.9	8.71605	9.35782	9.42144	9.3051	9.16845	8.63729	8.82571	8.78459	8.79505	8.58426	NaN	8.27031	8.87409	8.27443	8.81049	9.19042	9.02753	NaN	9.86992	9.44438	9.44557	8.66241	8.72075	8.84311	8.90113	8.46943	8.72397	8.74593	8.82003	8.77935	8.60413	8.27409	8.04392	8.48817	8.56909	NaN	8.7748	NaN	NaN	NaN
A0A1H1KYR6	Probable protein-translocating porin PorT	17	88.9	11.5092	11.5244	11.7655	11.4878	12.0051	12.7613	12.2168	12.4418	12.4373	12.4277	12.4498	12.2599	12.2936	12.3718	12.4272	13.5268	13.2974	12.6336	12.2313	12.3115	11.4915	11.86	11.5812	11.0598	11.1663	13.1211	12.9544	12.8873	12.9569	12.9189	12.7884	12.8622	13.0014	12.744	13.1512	12.9503	13.1167	13.7192	13.5355	12.9221
A0A1H1KYS6	Glycosyl hydrolase family 26	30	86.7	11.669	11.4861	11.5945	11.524	11.3312	11.75	11.477	11.4409	11.535	11.3334	11.8833	11.5184	12.0127	11.6057	11.6804	10.7329	11.6304	12.0295	11.8136	11.6043	11.3697	11.2673	11.3651	11.1673	11.0244	11.2331	11.284	11.0493	11.2464	11.3374	11.2833	11.3689	11.3792	11.2071	11.2796	11.6176	11.5916	12.2332	11.8133	11.8598
A0A1H1KYS8	Proline--tRNA ligase	54	93.3	13.0868	13.0388	13.1472	13.1436	13.0275	13.0429	13.0881	13.0587	13.1428	13.1749	13.0307	13.0039	13.0903	13.0852	13.1954	12.829	12.8198	13.1518	13.2362	13.0486	13.0504	13.1754	12.8815	12.8779	12.8285	12.7781	12.8521	12.9135	12.8845	12.9536	12.9731	12.9167	12.7333	12.9044	12.9743	12.8079	12.876	13.1668	13.3451	13.6108
A0A1H1KYX2	Uncharacterized protein	6	23.3	8.98819	8.98574	8.79812	8.7581	8.49507	NaN	NaN	NaN	NaN	6.00855	NaN	NaN	NaN	NaN	NaN	7.70836	NaN	NaN	NaN	NaN	6.90905	7.07881	5.37891	7.1118	7.10854	NaN	NaN	NaN	NaN	NaN	NaN	NaN	NaN	NaN	NaN	NaN	NaN	NaN	NaN	NaN
A0A1H1KZ03	Bifunctional purine biosynthesis protein PurH	59	100	14.6654	14.6272	14.6179	14.6191	14.6351	14.479	14.3703	14.405	14.4387	14.4755	14.7754	14.5068	14.5545	14.6072	14.5667	14.6928	14.5632	14.8944	14.8669	14.6952	14.5978	14.6629	14.6892	14.6428	14.59	14.4406	14.3528	14.4729	14.4049	14.4351	14.6286	14.6016	14.4902	14.5317	14.7412	14.9265	14.9009	14.8625	15.247	15.3326
A0A1H1KZ05	Long-chain fatty acid transport protein	29	96.7	11.0467	11.1762	11.572	11.5493	11.6345	12.7023	12.7279	12.7478	12.7161	12.7614	12.8636	12.6195	12.6694	12.9216	12.6585	14.4103	14.0586	13.0765	12.8431	12.6918	10.8328	10.6379	11.0533	10.5253	10.7505	13.0901	13.0122	13.1693	13.12	12.9704	13.1793	12.8235	13.0377	13.1055	13.3271	13.0328	13.0687	13.1525	13.7272	13.6013
A0A1H1KZ14	Cell shape-determining protein MreC	11	72.2	9.5861	9.65102	9.70506	9.58015	9.6116	9.8623	9.42372	9.62558	9.53568	9.58511	NaN	9.54496	9.75255	9.51821	9.12978	NaN	NaN	NaN	NaN	NaN	9.74337	9.82818	10.1319	9.81529	9.99903	9.7466	9.79368	9.89743	9.6079	9.79182	9.92296	9.80213	9.56925	9.2196	9.84927	11.1827	9.24493	NaN	NaN	10.7942
A0A1H1KZ17	Rod shape-determining protein MreB	44	95.6	12.2089	12.2896	12.1149	12.1502	12.3597	12.3128	12.1692	12.2167	12.2304	12.2039	12.8501	12.4993	12.3718	12.4787	12.3687	13.1486	12.7867	12.5793	12.6705	12.4627	12.2416	12.1687	12.2709	12.2753	12.0717	12.4435	12.355	12.4344	12.5188	12.4513	12.5325	12.4827	12.4677	12.5387	12.9243	13.0822	12.949	13.2072	13.498	13.5851
A0A1H1KZ23	Outer membrane protein beta-barrel domain-containing protein	4	44.4	9.01014	9.7356	10.2529	NaN	9.40692	8.53195	8.64625	9.03645	8.48252	8.44938	NaN	NaN	8.57323	9.32848	11.0606	NaN	NaN	NaN	NaN	NaN	NaN	NaN	10.2874	NaN	NaN	8.67094	9.25934	9.63046	8.39986	8.77727	8.6394	9.0244	7.46665	9.04877	9.11182	NaN	11.0351	NaN	NaN	NaN
A0A1H1KZ80	Protein-export membrane protein SecG	4	56.7	10.8011	9.95251	10.687	10.5633	10.8527	10.2927	10.3525	10.8961	10.7598	10.7807	NaN	11.0147	11.2982	10.3561	6.86768	NaN	NaN	NaN	12.4005	NaN	10.2503	10.5318	10.2884	10.6725	9.12989	10.3845	10.382	10.6382	9.84632	10.1527	10.6881	10.4155	10.5998	10.4063	NaN	NaN	NaN	NaN	NaN	12.4927
A0A1H1KZA5	Surface antigen	37	81.1	9.39653	9.78917	9.59739	9.76256	9.58714	10.2146	10.1394	10.0924	10.1904	10.1219	9.97385	10.288	10.0889	10.2349	9.97148	11.5227	11.3758	10.0634	10.2502	9.92754	9.90026	9.81073	9.71751	9.3935	9.71748	10.4281	10.4897	10.4487	10.5019	10.5656	10.9395	10.4546	10.6124	10.4654	10.9631	10.4203	10.7711	NaN	11.9159	NaN
A0A1H1KZB1	Heavy-metal-associated domain-containing protein	28	93.3	13.3091	13.309	13.0296	13.3014	13.0649	12.7703	12.734	12.859	12.8106	12.9311	12.3291	12.334	12.1973	12.4335	12.4215	12.2823	12.1726	12.7079	12.598	12.628	13.2075	13.0429	12.9058	13.3021	13.0191	12.4659	12.7179	12.6336	12.6428	12.5102	12.2315	12.2084	12.2053	11.9518	12.1385	12.1812	12.4629	12.5038	12.4122	12.4965
A0A1H1KZD1	10 kDa chaperonin	21	90	16.3277	16.6554	16.3994	16.3363	16.4944	16.3128	16.2515	16.2949	16.2096	16.1398	14.2176	13.6571	14.3673	14.0143	14.2027	14.2709	14.585	14.3742	14.6455	14.4693	16.658	16.7778	16.7217	16.5945	16.7843	16.657	16.1962	16.246	16.1621	16.114	14.241	14.2514	14.0683	14.0409	14.2616	14.6162	14.2477	14.1416	14.5412	14.3382
A0A1H1KZD7	Uncharacterized protein	10	68.9	7.98955	8.82315	9.26604	8.61455	8.58273	9.16752	9.41361	9.30715	9.09245	9.16947	8.19856	8.99051	9.11987	9.08032	9.37148	9.79774	8.27765	8.97685	9.45164	8.82934	8.7889	8.81023	8.83649	8.70399	8.74272	9.11748	9.20342	9.33153	9.42618	9.04361	8.97999	8.91685	8.77582	8.7897	9.03307	10.5784	14.1611	16.4294	NaN	10.4027
A0A1H1KZE9	NH(3)-dependent NAD(+) synthetase	36	94.4	13.3475	13.2745	13.355	13.2369	13.2017	13.1991	13.1461	13.1126	13.135	13.1733	13.3314	13.061	13.2661	13.296	13.118	13.3373	13.4436	13.4754	13.3875	13.2882	13.6519	13.6123	13.456	13.4575	13.3847	13.3969	13.3248	13.3992	13.3101	13.3389	13.3797	13.2526	13.3043	13.3149	13.4139	13.5074	13.5634	13.6808	13.9938	14.0536
A0A1H1KZF2	Nucleotide-binding universal stress protein, UspA family	5	15.6	8.81578	7.33268	9.32337	8.88963	9.2222	NaN	NaN	4.68316	NaN	NaN	NaN	4.6002	NaN	NaN	NaN	NaN	NaN	NaN	NaN	NaN	NaN	NaN	NaN	4.88544	NaN	NaN	NaN	NaN	NaN	NaN	NaN	NaN	NaN	NaN	NaN	NaN	NaN	NaN	NaN	NaN
A0A1H1KZF8	30S ribosomal protein S15	22	98.9	15.0056	15.2902	15.123	15.1419	15.4778	15.6311	15.6529	15.5286	15.7042	15.6101	15.2556	14.8319	14.9343	15.038	14.9751	15.597	15.6139	15.8282	15.7797	15.714	14.9802	14.9556	15.4621	15.0252	15.3875	15.2193	15.4339	15.317	15.4735	15.4595	15.0574	14.9343	14.9774	15.0009	15.3678	15.6142	15.205	15.6054	16.0161	16.0481
A0A1H1KZG7	2-amino-4-hydroxy-6-hydroxymethyldihydropteridine pyrophosphokinase	19	61.1	9.32625	9.2446	9.37483	9.23095	9.50669	9.08063	9.20822	9.22762	9.25491	9.18295	NaN	9.35388	9.48658	9.64262	9.34944	NaN	NaN	NaN	NaN	10.0613	9.59519	9.71621	9.47766	9.82064	9.43838	8.92711	9.28081	9.28132	9.19532	9.20634	9.01525	9.4731	9.86103	9.03527	9.706	NaN	NaN	NaN	NaN	NaN
A0A1H1KZH3	Acetyl-coenzyme A carboxylase carboxyl transferase subunit beta	29	93.3	12.1549	12.2486	12.392	12.3509	12.1966	12.0096	11.8924	11.8403	11.9307	11.832	12.0145	12.0393	11.8569	12.0075	11.9838	11.6862	12.0704	12.4274	12.4193	12.2376	12.3562	12.233	12.271	12.3504	12.1153	11.6891	12.1291	12.0088	11.9821	11.8499	11.9123	11.9179	12.0101	11.9224	12.1986	12.3339	12.4115	12.7351	12.3469	12.8228
A0A1H1KZI3	Glycine/D-amino acid oxidase	17	61.1	8.96275	8.0924	8.43993	8.94969	8.88509	8.84069	8.83433	8.86799	9.01097	8.81569	NaN	8.9403	8.61123	9.17817	8.46345	NaN	8.10512	NaN	NaN	NaN	8.92843	8.84651	9.10447	8.92562	8.4825	9.38981	8.79512	8.41907	8.80739	9.3049	9.59164	9.00371	10.0961	8.58439	12.2978	NaN	NaN	3.5092	NaN	NaN
A0A1H1KZI6	Uncharacterized conserved protein	30	66.7	9.41038	9.05638	8.88439	8.78049	9.16354	8.70783	8.78195	8.61931	8.81058	8.7447	13.1772	8.51047	8.13185	8.52119	7.59101	9.57367	10.0142	10.776	NaN	NaN	9.053	8.98679	8.75995	8.65783	8.609	8.58072	8.64152	8.48084	8.55975	8.4795	8.92187	8.58592	8.12432	8.50625	NaN	NaN	NaN	NaN	NaN	NaN
A0A1H1KZJ3	Type I site-specific deoxyribonuclease	57	78.9	10.3565	10.3566	10.3168	10.4767	10.6378	10.3552	10.4639	10.4607	10.5385	10.4611	10.654	10.2346	10.4424	10.5087	10.5661	9.35122	10.1986	9.07029	5.65057	10.8808	10.4844	10.7384	10.799	10.1054	10.7274	9.99151	10.1845	10.1272	10.2009	10.1899	10.0728	9.94632	10.1314	9.87776	9.73516	NaN	9.86682	NaN	NaN	9.10145
A0A1H1KZJ9	Protein involved in gliding motility GldK	54	100	12.9131	12.9532	13.0926	13.0491	13.0013	13.264	13.2593	13.2288	13.1863	13.2653	13.3391	12.9719	13.0651	13.1128	12.9688	14.0958	13.7861	13.301	13.2203	13.2891	13.2759	13.4255	13.307	13.0808	13.1537	13.462	13.4457	13.5665	13.4794	13.4885	13.4349	13.2812	13.2673	13.3889	13.3961	13.5912	13.3232	13.2498	13.9016	14.0468
A0A1H1KZL6	Fe-S cluster biogenesis protein NfuA, 4Fe-4S-binding domain	26	83.3	11.911	12.1965	11.9014	11.8769	11.782	11.1271	11.0273	10.8852	10.8606	10.8536	11.0256	10.7816	11.0719	10.9916	10.8216	11.4696	11.9761	11.2683	11.6691	10.8663	12.2851	12.2885	12.2125	12.3714	12.1487	11.432	11.0843	11.2946	11.4323	11.1574	11.2736	11.1222	11.1185	10.9289	11.7029	11.6229	10.9524	11.7929	11.3904	10.8005
A0A1H1KZL9	Protein involved in gliding motility GldN	54	100	13.8897	13.9143	13.9004	13.7878	13.9191	13.986	13.9967	13.9536	13.9207	13.9512	13.4614	13.4246	13.5039	13.5597	13.3951	14.6176	14.3973	13.8844	13.8076	13.7078	14.0888	14.1576	14.2614	14.1328	14.1135	14.1936	14.196	14.1488	14.1003	14.2815	13.8937	13.8736	13.7341	13.6687	13.8393	13.9557	14.0916	14.0544	14.4767	14.4029
A0A1H1KZM3	Peptidoglycan hydrolase	27	72.2	10.3137	10.4419	10.2683	10.2501	10.175	9.05169	9.54987	9.43438	9.13665	9.38339	9.78877	9.30422	9.12727	9.41721	9.95879	9.47416	10.4394	10.4014	8.92835	9.77499	10.7814	10.9243	10.5607	10.6038	10.4877	9.90604	9.86651	10.1673	9.95669	9.89878	9.18864	9.97458	9.80773	9.59271	10.3264	10.345	NaN	9.71755	NaN	6.76222
A0A1H1KZM6	Uncharacterized protein	24	64.4	10.6754	10.7512	10.7186	10.6877	10.5376	9.01038	8.99021	9.07621	8.76081	9.14789	NaN	9.23039	8.39961	8.85939	8.38939	9.87586	8.78274	NaN	9.2572	NaN	10.5046	10.587	10.3312	10.468	10.3585	9.46147	9.30378	9.60133	9.11778	9.3058	9.28996	9.18296	8.9587	8.49734	9.32371	9.05101	11.2277	NaN	NaN	10.8103
A0A1H1KZM8	Uncharacterized protein	29	96.7	12.6154	12.5906	12.7889	12.7744	12.7572	12.465	12.6169	12.4729	12.4951	12.5159	12.5254	12.5152	12.7786	12.731	12.5746	14.7223	14.3334	13.1284	12.831	12.8636	13.1719	13.2007	13.1063	13.0972	12.9202	12.7645	12.9184	12.9179	12.8422	12.8722	12.8562	12.9242	12.7937	12.8389	12.9801	13.2057	13.2662	13.3089	13.3607	13.5175
A0A1H1KZP1	Demethylmenaquinone methyltransferase	22	71.1	10.4092	10.9005	10.8538	10.5437	10.1761	10.1097	10.1181	10.3536	10.1955	9.82341	NaN	9.58508	9.72148	9.74745	10.0032	9.07365	11.1036	5.22929	10.5704	NaN	10.8373	10.9041	9.96548	11.0091	10.9315	10.185	10.5119	10.6794	10.5525	10.5219	9.75418	9.16148	10.1614	9.67478	10.2055	NaN	11.1972	12.0701	NaN	10.5974
A0A1H1KZQ4	ATP-binding cassette, subfamily F, member 3	68	90	11.814	11.7518	11.7814	11.6811	11.7334	11.3846	11.1584	11.0063	11.0753	10.9714	12.0539	11.3805	11.5682	11.6619	11.6425	11.2509	11.3427	11.8824	11.6901	11.9138	11.7163	11.7649	11.7043	11.7285	11.5437	11.314	11.0465	11.2589	11.0986	11.0074	11.704	11.2464	11.3747	11.2418	11.6049	11.9471	12.126	11.6568	12.5189	12.0172
A0A1H1KZR4	Carbonic anhydrase or acetyltransferase, isoleucine patch superfamily	18	88.9	11.6117	11.5318	11.524	11.5993	11.4177	11.0223	11.3667	11.3739	11.2226	11.2025	11.0377	10.9096	10.8349	11.0149	11.0975	11.2796	10.9688	10.7679	10.9068	10.6095	11.2069	11.5773	11.4883	11.4378	11.4184	11.5033	11.4786	11.38	11.3439	11.2353	11.1548	11.0109	11.0949	11.0833	11.2054	11.3174	10.9709	10.9923	11.6356	11.5857
A0A1H1KZT0	RNA polymerase, sigma 54 subunit, RpoN/SigL	45	82.2	10.9499	11.0462	11.2061	11.0837	10.9421	10.9698	10.9209	10.8801	10.9483	11.0063	10.5668	10.9282	10.9519	10.94	11.2006	10.8179	11.0615	11.103	10.9958	11.2766	10.7801	10.9528	10.6212	10.7314	10.6221	10.719	10.7357	10.7687	10.6744	10.8582	10.6498	10.7047	10.5108	10.6836	10.7817	11.3663	10.7777	NaN	NaN	11.0206
A0A1H1KZT4	Transcriptional regulator	43	87.8	10.3388	10.4535	10.4138	10.2857	10.4107	10.1881	10.1527	10.085	10.0785	10.1403	10.2965	10.1513	10.2397	10.2894	10.1854	10.1671	10.3757	10.6177	10.4156	10.6297	10.3731	10.4892	10.3978	10.3405	10.2905	10.2121	10.3454	10.3259	10.3214	10.3016	10.108	10.2175	10.2003	10.1723	10.4268	11.157	10.0118	10.4462	10.3939	10.298
A0A1H1KZT7	Asparagine--tRNA ligase	53	90	11.8251	11.6855	11.6861	11.7021	11.717	11.4338	11.4183	11.3453	11.3613	11.3637	11.4968	11.4645	11.5677	11.5917	11.4394	12.2722	12.0053	11.8165	11.5307	11.7133	12.3365	12.408	12.3213	12.2801	12.0344	11.829	11.7684	11.8004	11.9072	11.8892	12.0807	11.9818	11.9481	11.8744	12.2417	12.0716	12.1323	12.2621	12.0049	12.6016
A0A1H1KZU3	tRNA-2-methylthio-N(6)-dimethylallyladenosine synthase	27	78.9	9.86961	9.92078	9.65112	9.79301	9.77609	10.3062	9.99846	10.0192	10.0492	10.1165	10.4899	10.2396	10.2827	10.2502	10.36	9.91028	10.2748	10.1787	10.579	10.1204	10.0809	10.1498	10.1335	10.0884	10.1835	10.0695	9.8903	10.1745	10.0191	10.1491	10.3144	9.8709	9.93151	10.1799	9.89067	10.4772	8.88595	NaN	11.1001	10.9467
A0A1H1KZV7	IstB-like ATP binding protein	3	17.8	6.5098	7.14379	6.64092	6.73192	7.02081	5.95997	7.31294	NaN	6.60142	7.58363	NaN	NaN	NaN	NaN	NaN	NaN	NaN	NaN	NaN	NaN	7.10606	4.87275	NaN	NaN	NaN	NaN	NaN	NaN	7.55856	8.33841	NaN	NaN	NaN	NaN	NaN	NaN	NaN	NaN	NaN	NaN
A0A1H1KZX3	tRNA-dihydrouridine synthase	19	76.7	9.3437	9.95284	9.75801	9.73423	9.85976	9.58047	9.0442	9.55952	9.75517	9.16242	10.0593	9.71728	9.66908	9.51837	8.80581	NaN	10.0196	6.00174	9.92117	NaN	10.0316	9.27193	7.84603	9.15857	8.58538	9.96231	9.88741	8.32877	9.25065	9.49047	9.88223	9.79371	9.69295	NaN	10.3704	9.84586	9.84203	11.0179	10.4953	9.21279
A0A1H1KZY5	Outer membrane receptor proteins, mostly Fe transport	94	100	11.6109	11.5984	12.1728	12.2553	12.3111	13.4469	13.4835	13.5149	13.5205	13.5766	13.9546	13.792	13.7972	14.0545	13.8606	13.753	13.762	14.0322	13.9645	13.891	11.1207	10.7281	11.3873	10.9815	10.9828	13.4443	13.6455	13.6483	13.7488	13.4944	13.9807	13.8827	14.0261	13.7982	13.9966	14.117	14.1399	14.3285	14.7358	14.3818
A0A1H1KZZ8	Protein involved in gliding motility GldM	98	100	13.4394	13.5324	13.5421	13.611	13.5719	13.6187	13.5653	13.5001	13.5379	13.5034	13.812	13.5698	13.6063	13.6748	13.6197	14.4199	14.1625	13.8593	13.9373	13.7345	14.0042	14.0498	14.0432	13.9602	13.962	13.8739	13.8198	13.8197	13.7908	13.8535	13.991	13.9259	13.8396	13.8577	14.0999	14.1602	14.1601	14.3946	14.6971	14.6708
A0A1H1L003	60 kDa chaperonin	95	100	13.9739	14.1414	14.0158	13.9327	13.9878	14.0484	14.1326	14.0817	14.089	14.1307	14.6329	14.2574	14.3105	14.5053	14.3559	14.7205	14.4988	14.4299	14.4086	14.3706	14.0565	14.1456	14.0718	13.9269	14.0147	14.0668	14.0677	14.1955	14.0553	14.1529	14.4845	14.2434	14.1992	14.2615	14.4991	14.3113	14.4799	14.857	15.1688	15.2424
A0A1H1L016	3-hydroxyisobutyrate dehydrogenase	36	95.6	13.4231	13.5767	13.4695	13.5737	13.6537	13.0707	12.9498	12.9654	12.9404	13.0523	13.6247	13.2522	13.2463	13.6468	13.4745	13.7523	13.7064	13.8317	13.9109	13.7791	13.6044	13.6095	13.7286	13.6812	13.7529	13.0933	13.0369	13.0215	13.0176	13.0558	13.3065	13.2703	13.1207	13.3468	13.6417	13.728	13.7681	14.4157	14.6837	14.5398
A0A1H1L021	Uncharacterized protein	16	53.3	8.68029	8.74147	7.7858	7.92591	8.10328	8.44293	8.03846	8.1476	7.78677	7.75705	9.62454	7.44093	8.49226	NaN	10.9708	NaN	12.2602	NaN	NaN	NaN	7.90432	7.93944	7.89728	8.1482	7.49832	7.87824	8.10708	6.30689	7.81802	7.64985	NaN	7.64423	8.35531	7.90171	NaN	NaN	NaN	NaN	NaN	NaN
A0A1H1L056	Thioredoxin reductase (NADPH)	11	42.2	6.86031	8.95872	8.0371	8.62989	7.24187	8.44063	7.84713	8.12289	7.6597	7.54575	NaN	NaN	NaN	NaN	NaN	NaN	NaN	NaN	NaN	NaN	8.4513	8.4075	8.16404	7.89931	9.11309	8.2067	8.15351	8.79025	8.25783	8.29518	9.50698	8.60716	7.89152	8.44515	NaN	NaN	NaN	NaN	NaN	NaN
A0A1H1L073	Arginase family enzyme	28	84.4	11.363	11.4462	11.224	11.2783	10.6335	11.1942	11.0671	11.1686	11.0637	11.245	12.3423	11.3136	11.1054	11.3806	10.4566	12.0282	11.5096	11.3987	11.5152	11.444	11.81	11.5226	11.4151	11.1317	11.1814	11.1462	10.979	11.3488	11.2189	11.2835	11.2925	10.7605	10.7982	11.3525	11.4453	NaN	11.8432	11.6133	13.5586	10.4553
A0A1H1L074	Polyribonucleotide nucleotidyltransferase	102	100	13.0557	13.0437	13.0682	12.9972	13.0814	13.2079	13.133	13.1952	13.1699	13.2497	13.5374	13.2457	13.3326	13.4932	13.3611	13.509	13.4225	13.5786	13.5698	13.4848	13.1002	13.1635	13.0995	13.1394	13.2317	13.0719	13.2046	13.1468	13.1936	13.1684	13.4991	13.3226	13.2553	13.3017	13.659	13.5899	13.5994	14.0404	14.0007	14.0764
A0A1H1L093	ATP-dependent Clp protease proteolytic subunit	35	100	9.59516	9.75154	10.0258	10.83	10.5354	12.2	12.275	12.1419	12.1226	12.1068	12.5819	11.987	12.193	12.5789	12.1743	12.7449	12.6493	12.9719	13.0472	12.8354	10.1379	9.95745	10.2724	10.6252	10.4011	12.3426	12.063	11.9897	11.996	12.2181	11.8075	12.192	12.1423	11.876	13.1078	12.524	12.893	13.2169	14.0353	13.1037
A0A1H1L0A6	Fructose-bisphosphate aldolase	73	100	16.9416	16.9583	16.8267	16.8432	16.8362	16.54	16.5117	16.578	16.6079	16.6271	17.0576	16.7169	16.7449	16.7271	16.7673	16.7305	16.6415	16.889	17.0265	16.8025	17.1188	17.1416	17.1312	17.2483	17.0848	16.8171	16.8953	16.8424	16.8867	16.9674	16.9647	16.902	16.8694	16.9149	17.0903	17.2614	17.3681	17.4603	17.7568	17.7609
A0A1H1L0A7	Two component transcriptional regulator, LytTR family	8	67.8	9.91407	9.22229	9.92472	9.95296	9.70818	9.78717	9.29725	9.34573	9.40242	9.49548	9.89669	9.35032	9.52146	7.87153	9.58102	10.1054	9.60451	NaN	NaN	NaN	9.53102	9.88589	9.84247	9.87794	9.56605	9.53438	9.42523	9.43783	9.53488	9.29356	9.57354	9.29009	9.20559	9.49007	9.57553	NaN	NaN	NaN	NaN	NaN
A0A1H1L0B8	Protein involved in gliding motility GldL	44	100	14.724	14.5184	14.5636	14.5315	14.5583	15.246	15.2555	15.1859	15.1623	15.195	15.4394	15.2334	15.2666	15.4285	15.3355	16.0123	15.6074	15.528	15.6485	15.6258	14.9191	14.9125	14.9671	14.8122	14.9214	15.5048	15.3411	15.4842	15.3633	15.4839	15.4884	15.5764	15.3637	15.6165	15.8586	15.738	15.7204	15.9532	16.0803	16.3008
A0A1H1L0C6	RNA methyltransferase, TrmH family	21	58.9	9.76784	9.42263	9.54497	9.34284	9.32876	8.88678	8.91096	8.83256	8.90599	9.13919	NaN	NaN	10.7345	9.8236	9.36318	8.08558	2.27815	NaN	8.74167	NaN	9.54525	9.84208	9.61668	9.31103	9.27855	8.8455	8.84183	8.91186	9.25865	8.71566	8.54355	8.52575	8.73344	8.75249	8.35921	NaN	NaN	NaN	NaN	NaN
A0A1H1L0D8	MscS family membrane protein	27	87.8	10.6047	10.9254	10.9562	10.6979	10.9189	10.6844	10.7542	10.6744	10.6577	10.7815	11.3002	10.3382	10.5812	10.4356	10.2299	10.8657	10.2101	10.347	10.962	11.1794	10.8289	10.8829	10.6695	10.8681	10.8135	10.7008	10.811	10.7312	10.8007	10.7766	10.4463	10.5377	10.2671	10.5131	11.0308	11.1172	10.0254	NaN	11.9113	10.8432
A0A1H1L0F1	Uncharacterized protein	6	56.7	9.62329	9.82313	9.81566	9.77037	9.96783	10.0728	10.0111	9.70838	9.98682	9.95965	NaN	NaN	9.64016	NaN	NaN	8.13364	NaN	NaN	8.18677	NaN	9.32327	9.46158	9.55265	7.3594	8.7934	8.76648	9.69469	9.74744	9.78709	9.41479	9.07463	8.98698	8.82403	8.7248	9.26744	NaN	NaN	8.03741	NaN	NaN
A0A1H1L0F7	Metal-dependent hydrolase, endonuclease/exonuclease/phosphatase family	14	63.3	7.90046	8.4658	8.49524	9.11678	8.38395	7.98113	8.00828	7.91599	8.42344	8.38958	NaN	8.17618	8.06263	8.0289	8.18824	7.23362	6.61206	7.99639	NaN	NaN	8.65569	8.92151	8.30353	8.66101	8.33127	8.43164	7.99855	8.40094	8.53122	7.93875	8.28607	7.67181	8.12181	8.03799	8.07483	NaN	NaN	NaN	NaN	NaN
A0A1H1L0J3	Glucosylceramidase	16	62.2	9.2464	9.71805	9.72231	9.20693	9.27172	9.34608	9.59323	9.88793	9.63715	9.7964	10.6993	9.45956	9.12213	9.40854	9.80528	NaN	NaN	12.0379	NaN	NaN	8.94193	8.69251	8.04404	9.21555	8.81363	9.20044	9.3604	9.06834	9.11185	8.46696	8.7771	8.60066	8.68286	9.79425	8.7299	NaN	NaN	NaN	15.2156	NaN
A0A1H1L0N2	ASPIC and UnbV	3	23.3	7.02948	NaN	7.5071	9.06524	NaN	8.08044	6.83815	7.5362	6.33272	9.26715	NaN	NaN	NaN	NaN	NaN	NaN	NaN	NaN	NaN	NaN	NaN	7.64346	7.93642	7.63107	7.04168	7.50949	NaN	7.16995	6.86139	NaN	NaN	NaN	NaN	NaN	NaN	NaN	NaN	NaN	NaN	NaN
A0A1H1L0P4	LruC domain-containing protein	6	31.1	10.7528	10.1682	9.69607	11.2795	10.2088	NaN	NaN	NaN	NaN	10.8836	NaN	NaN	NaN	NaN	NaN	NaN	NaN	NaN	NaN	NaN	10.7125	11.2658	11.4554	11.1651	10.7486	8.46897	10.0097	NaN	10.5876	10.0391	NaN	NaN	NaN	NaN	NaN	NaN	NaN	NaN	NaN	NaN
A0A1H1L0P5	GAF domain-containing protein	10	76.7	10.0493	9.70238	9.43242	9.40759	9.43214	11.0515	10.6731	11.1298	11.0029	10.9314	10.7668	11.2409	11.1679	10.9651	11.3738	10.6982	10.8441	11.2758	11.6645	11.2239	9.34107	9.4805	9.78874	9.70458	10.0058	11.3453	10.9617	11.2725	10.9819	11.0361	11.3887	11.1153	10.1024	11.3446	11.2019	11.0761	11.4739	11.5536	NaN	NaN
A0A1H1L0R1	Putative binding domain-containing protein, N-terminal	21	91.1	12.5756	12.5344	12.3857	12.3559	12.2517	12.3035	12.3214	12.2324	12.2208	12.2682	12.182	12.1964	12.2877	12.1727	12.1559	12.0122	11.9427	12.4782	12.1394	12.318	12.8842	13.0671	12.7005	12.6493	12.7903	12.3546	12.3074	12.4124	12.3314	12.2696	12.4229	12.3056	12.2291	12.1202	12.1821	12.5165	12.4499	12.2769	12.6797	12.73
A0A1H1L0R8	Lipid A 3-O-deacylase (PagL)	21	77.8	9.8181	9.42732	10.0395	10.0663	9.37032	9.20313	9.47474	9.54471	8.6919	8.77116	10.0097	9.70851	9.43677	9.67849	10.3192	11.1129	10.433	8.46102	8.72586	8.98416	9.36589	9.2332	9.55249	9.02595	9.55507	9.45525	9.64876	9.64315	9.86071	9.02571	9.82519	9.4206	9.80347	9.74962	10.0201	9.51389	10.189	NaN	NaN	10.8861
A0A1H1L0R9	30S ribosomal protein S20	7	97.8	14.2558	14.587	15.3197	14.6944	14.5764	15.0192	14.9565	14.8629	14.7951	14.7861	12.566	11.945	11.573	14.0686	12.2322	11.5213	13.7648	13.8664	14.2585	13.4334	14.3457	14.0903	14.0858	14.7793	14.7696	14.9476	14.4725	14.4947	14.779	14.7065	12.3223	13.4119	12.8881	12.7565	14.3043	13.5341	13.5133	10.861	15.2097	13.8375
A0A1H1L0T9	Penicillin-binding protein 2	21	63.3	9.21582	9.65488	9.39383	9.24477	9.6989	9.29978	9.4449	9.29929	9.14827	9.14494	NaN	9.34696	9.38013	9.53471	9.32242	10.2272	8.9806	NaN	NaN	NaN	9.62323	9.32554	9.41987	9.47869	9.15565	9.64804	9.69129	9.49279	9.46322	9.63535	10.0159	9.64077	9.27657	9.75365	9.88353	NaN	NaN	NaN	NaN	NaN
A0A1H1L0V0	Phosphoadenylylsulfate reductase (Thioredoxin)	44	97.8	15.2591	15.3747	15.3725	15.4483	15.2563	14.8403	14.6867	14.6544	14.819	14.8694	14.9418	14.7957	14.7479	14.9871	14.9928	14.526	14.8214	15.3464	15.472	15.2997	14.9778	14.9553	14.8729	15.0484	14.9283	14.5816	14.4643	14.4492	14.4303	14.6167	14.5035	14.3912	14.5236	14.4632	14.2978	15.1042	14.5829	14.6055	15.0797	15.1895
A0A1H1L0W0	Uncharacterized protein	2	25.6	NaN	NaN	NaN	NaN	NaN	9.55361	9.7861	10.309	NaN	9.60991	NaN	NaN	9.87482	NaN	NaN	NaN	NaN	NaN	NaN	NaN	10.9505	9.58817	NaN	9.45249	NaN	9.94371	9.72004	10.6512	NaN	NaN	10.3166	NaN	NaN	NaN	NaN	NaN	NaN	NaN	NaN	NaN
A0A1H1L0X5	ATP-sulfurylase large subunit	102	100	15.2669	15.3421	15.2896	15.3237	15.2487	15.2237	15.211	15.2214	15.23	15.2403	15.6237	15.3778	15.4622	15.4884	15.5148	15.0098	15.1324	15.7866	15.8591	15.7009	14.9515	14.993	14.9647	15.0015	14.9977	14.889	14.8762	14.8825	14.8781	14.8996	15.0755	15.0512	15.0136	14.987	15.1692	15.2584	15.4487	15.3669	15.6876	15.517
A0A1H1L0Y0	DNA topoisomerase 1	114	90	12.0725	11.971	12.1054	12.1055	12.0631	12.1748	12.2088	12.1852	12.1697	12.1916	12.6182	12.3506	12.3364	12.4479	12.3762	12.6297	12.4295	12.6359	12.6323	12.6371	12.26	12.1968	12.092	12.2127	12.1519	12.0978	12.1564	12.0804	12.0674	12.134	12.3229	12.3049	12.205	12.287	12.5286	12.6823	12.5085	13.2372	12.9167	13.0925
A0A1H1L110	Sulfite reductase (Ferredoxin)	103	100	13.7661	13.8498	13.7504	13.6718	13.6906	13.7463	13.6891	13.688	13.721	13.7133	14.14	13.8163	13.8706	13.9663	13.9015	13.5354	13.5601	14.2362	14.2914	14.158	13.8408	13.8273	13.7749	13.7848	13.7348	13.6714	13.5285	13.7044	13.6099	13.6248	13.7734	13.641	13.6372	13.7049	13.8619	14.0201	14.0812	14.0925	14.5064	14.7145
A0A1H1L134	Uncharacterized protein	3	36.7	9.48199	NaN	10.3236	10.7301	NaN	NaN	8.17319	9.1014	NaN	NaN	10.0386	10.6292	NaN	6.24466	NaN	NaN	NaN	NaN	NaN	NaN	9.31618	9.83517	NaN	9.30409	NaN	NaN	9.43621	8.62209	10.2721	3.96215	NaN	NaN	8.40939	NaN	NaN	NaN	9.99996	NaN	NaN	NaN
A0A1H1L139	ATP-sulfurylase small subunit	46	100	15.4235	15.5128	15.5091	15.5419	15.4439	14.9889	15.216	15.1913	15.2206	15.1662	15.7607	15.3922	15.3701	15.5254	15.5488	15.3858	15.4225	15.9736	15.9393	15.8808	15.1563	15.1883	15.0124	15.0936	15.1733	14.7761	14.8112	14.7846	14.7524	14.806	15.0341	14.9695	14.8942	15.005	15.0761	15.4474	15.4444	15.81	16.0835	15.639
A0A1H1L146	S-adenosylmethionine synthase	51	90	11.9257	11.9141	11.9324	11.8016	12.0267	12.3128	12.2903	12.2194	12.3086	12.1728	12.5298	12.3721	12.5044	12.4952	12.4343	12.7007	12.3789	12.7956	12.657	12.7818	11.5275	11.5747	11.487	11.6675	11.5903	12.3188	12.1963	12.266	12.1147	12.2225	12.4064	12.3366	12.3328	12.3557	12.4375	12.5554	12.6191	13.3785	12.8986	12.8815
A0A1H1L150	Lipopolysaccharide-assembly	11	83.3	9.7601	10.4257	10.339	10.1687	10.5444	11.1491	11.0084	11.084	11.0665	11.0459	11.3275	10.7893	11.0481	10.8937	10.8301	11.2623	10.4258	10.9278	10.967	11.0644	9.83194	10.2135	10.0622	10.0014	10.1998	11.0884	11.0585	11.2139	11.2266	11.2528	11.2384	10.7544	10.9377	10.9659	10.8491	10.9596	11.2408	10.4862	NaN	11.9543
A0A1H1L152	SUMT	16	76.7	11.1712	11.0745	11.1813	10.9315	10.6418	10.7339	10.818	10.8123	10.6073	10.8911	11.2141	10.7811	10.9096	10.8869	11.4207	10.353	9.44064	11.3791	10.8174	11.1727	11.6151	11.562	11.6039	11.5435	11.5234	11.3058	11.4678	11.1627	11.422	11.3694	11.4905	11.4991	11.52	11.3849	11.8922	11.9686	12.1297	11.8846	NaN	12.2337
A0A1H1L180	1-aminocyclopropane-1-carboxylate deaminase	27	74.4	11.7129	11.8452	11.6992	11.7027	11.6232	11.3908	11.2724	11.3095	11.5571	11.5679	10.9976	11.5192	11.4719	11.3955	12.374	11.0545	10.3902	9.93463	12.6378	10.9656	11.8443	12.1316	11.5011	11.7384	11.5989	11.301	11.1753	11.3356	11.5421	11.5403	11.1593	11.3378	11.3059	11.2627	11.4068	10.2183	10.8673	NaN	NaN	NaN
A0A1H1L1B2	Transcriptional regulator, BadM/Rrf2 family	11	85.6	11.7306	11.7419	11.8005	11.8292	11.6288	11.0698	10.8874	10.9014	10.9548	11.0374	11.1732	11.025	10.7131	10.8376	10.7966	12.1122	11.3055	11.013	10.9675	10.9584	11.9062	12.0939	11.69	11.9338	11.6448	11.3895	11.0753	11.4171	11.2787	11.3748	11.0181	10.8812	10.8778	10.7664	11.1848	11.0847	11.2819	11.2021	12.8087	11.6842
A0A1H1L1F7	Heme-degrading monooxygenase HmoA	6	42.2	7.26199	8.60054	8.51599	7.15981	7.0157	8.36948	6.99416	8.01393	7.08666	NaN	NaN	NaN	NaN	NaN	NaN	NaN	NaN	NaN	NaN	NaN	9.51609	9.0095	8.56764	8.75362	9.41994	8.24163	7.39174	8.22926	7.04581	7.16334	NaN	NaN	NaN	NaN	NaN	NaN	NaN	NaN	NaN	NaN
A0A1H1L1G0	O-acetylhomoserine sulfhydrylase	52	94.4	12.8319	12.9562	12.9308	12.9674	13.0428	12.7271	12.6766	12.691	12.7166	12.6477	12.8631	12.7834	12.8527	12.8655	12.7841	12.8617	12.7891	12.9697	13.0466	12.9072	13.4088	13.4631	13.4024	13.3651	13.3161	13.2528	13.1631	13.1042	13.1719	13.045	13.2534	13.2335	13.2314	13.1749	13.382	13.5968	13.683	13.566	14.1567	13.9918
A0A1H1L1H5	Methionine synthase	105	91.1	12.9266	13.2641	13.1387	13.0228	13.0165	13.105	13.0523	13.0074	13.0605	13.0418	13.5261	13.0555	13.1639	13.2925	13.2397	13.1078	12.9838	13.2991	13.3348	13.1989	13.0648	13.0569	13.1058	13.0113	12.9855	13.046	12.9237	13.017	12.9897	13.0142	13.1818	13.1284	12.9403	13.0663	13.1669	13.253	13.4504	13.7084	14.3249	14.0045
A0A1H1L1I0	Aspartokinase	95	93.3	12.8386	12.9913	12.9699	12.9567	12.9413	12.6103	12.6119	12.5344	12.4852	12.5294	12.8037	12.7531	12.7079	12.7357	12.6458	12.6709	12.5787	12.9043	12.7147	12.5615	13.1469	13.0991	13.0612	13.0008	12.9905	12.6943	12.678	12.6551	12.7091	12.6699	12.7729	12.8465	12.8245	12.7854	12.928	13.0665	13.0959	13.1094	13.1443	13.2538
A0A1H1L1J4	Cysteine synthase	71	95.6	14.4459	14.3446	14.3261	14.3378	14.3229	14.2248	14.112	14.1428	14.1625	14.1375	14.737	14.157	14.1575	14.4059	14.1874	14.3102	14.2869	14.5641	14.5955	14.4873	14.3865	14.3097	14.337	14.409	14.3179	14.1853	14.0378	14.0235	14.0709	14.0677	14.2229	14.1628	14.0959	14.1853	14.397	14.4077	14.3511	14.5818	15.1617	15.0891
A0A1H1L1J7	Uncharacterized protein	7	53.3	8.34309	8.54589	8.79035	8.87589	9.02286	9.66378	8.93554	8.59987	8.48268	8.74249	NaN	8.92357	9.01488	8.97535	NaN	NaN	NaN	NaN	NaN	NaN	8.41822	8.44422	8.7033	8.04091	8.16363	8.62426	8.15808	8.64987	8.30208	8.4791	9.07445	8.14388	7.82159	8.45053	NaN	NaN	NaN	NaN	NaN	NaN
A0A1H1L1L8	Tetratricopeptide repeat-containing protein	9	62.2	9.41828	9.1013	8.92179	9.02862	8.81456	9.50845	9.66016	8.94	8.48854	7.24872	NaN	NaN	9.42835	10.3831	NaN	NaN	8.74058	NaN	6.37158	NaN	10.0194	9.69752	8.83347	9.06661	8.91276	9.34544	9.44356	9.48203	9.14599	8.85646	NaN	NaN	NaN	8.7032	7.73089	NaN	NaN	NaN	NaN	NaN
A0A1H1L1N1	Thioredoxin	18	100	14.9006	14.9095	14.7123	14.6527	14.5888	14.6057	14.7154	14.6665	14.603	14.7774	14.8906	14.3172	14.3344	14.275	14.4823	14.3955	13.7775	13.9973	14.2108	14.1848	14.9168	15.0293	14.6692	14.7801	14.7506	14.4833	14.2209	14.4353	14.36	14.3305	14.1113	13.9614	13.7904	13.8909	14.0223	13.9342	14.2617	13.9996	14.5932	14.954
A0A1H1L1P7	Uncharacterized protein	7	56.7	8.07035	6.31562	7.76137	8.09561	7.15387	8.02208	8.3197	8.10355	8.36552	8.10023	NaN	8.21748	9.60885	9.4769	8.81938	NaN	6.8572	NaN	NaN	NaN	6.36352	NaN	NaN	6.72687	7.34148	8.17406	8.06891	7.65607	6.63959	6.86049	7.68605	7.80411	8.20853	7.86799	7.03082	NaN	NaN	NaN	NaN	8.30318
A0A1H1L1Q4	Precorrin-2 dehydrogenase	20	86.7	12.9482	13.0278	12.8536	12.9247	12.8326	12.4941	12.4517	12.4425	12.3846	12.3959	12.5174	12.1979	12.4116	12.5817	12.2433	12.0345	12.2402	13.0531	12.3882	12.45	12.9284	13.2328	12.9794	13.125	13.2359	12.5095	12.4748	12.6646	12.5764	12.5452	12.3727	12.2804	12.4642	12.2312	12.5779	12.5912	12.7437	13.0009	12.2878	12.9831
A0A1H1L1V2	DUF58 domain-containing protein	7	43.3	9.5501	7.2771	8.12677	8.31163	7.72807	6.59739	7.76769	8.84861	7.77709	7.45626	NaN	5.41443	NaN	NaN	NaN	NaN	NaN	NaN	NaN	NaN	7.66488	9.79329	10.2251	9.65652	9.8305	8.69219	8.24849	8.58012	8.41964	8.4671	NaN	9.53112	9.66856	NaN	NaN	NaN	NaN	NaN	NaN	NaN
A0A1H1L1X8	Outer membrane receptor proteins, mostly Fe transport	15	48.9	NaN	NaN	9.21595	NaN	7.92683	8.23286	8.52348	8.37139	8.01663	8.4601	NaN	8.13584	NaN	8.01677	7.90278	6.77781	NaN	11.4733	10.5331	NaN	9.50856	7.64596	NaN	NaN	6.29905	8.67394	8.52614	8.7437	8.39122	8.80522	8.13286	8.3508	7.7362	8.43734	NaN	NaN	NaN	NaN	NaN	NaN
A0A1H1L1Y3	Galactokinase	34	86.7	12.6886	12.6597	12.6598	12.6331	12.7828	12.2618	12.3268	12.2753	12.3171	12.4612	12.7886	12.3727	12.3184	12.7691	12.2504	12.8069	12.7894	12.4449	12.3448	12.5563	11.3644	11.5862	11.3517	11.4028	11.3181	11.2262	11.0808	11.3133	11.1432	11.2567	11.1359	11.2213	11.2187	11.0746	11.1677	11.4471	11.6731	11.7573	10.4145	11.8151
A0A1H1L1Y5	Galactose-1-phosphate uridylyltransferase	50	81.1	12.5377	12.4475	12.4218	12.5811	12.586	11.992	12.1004	11.9636	12.077	11.9112	11.4912	11.5201	11.7524	11.6241	11.6427	12.0264	11.8647	12.0858	12.0836	12.0514	11.1551	11.557	11.2505	11.341	11.1945	10.9759	10.7996	10.9529	10.9347	10.8243	10.6606	10.621	10.6367	10.2591	9.91239	10.5053	NaN	NaN	NaN	10.9334
A0A1H1L1Z6	Glycosyl hydrolases family 2, TIM barrel domain	34	81.1	10.6035	10.8757	10.6775	10.5324	10.5714	10.3693	10.1458	10.137	10.307	10.2483	7.16517	10.0253	10.1517	10.2039	10.0855	10.1725	9.59637	9.82816	10.0333	10.0168	10.8247	10.9054	10.7459	10.6754	10.7564	10.1459	10.2942	10.2816	10.2275	10.2344	9.98419	10.0525	10.3199	10.1452	10.3004	10.7636	9.68854	10.6139	10.9748	10.6613
A0A1H1L204	Prephenate dehydratase	20	86.7	11.4585	11.3436	11.3487	11.2762	11.2416	11.1823	11.343	11.2945	11.273	11.2272	11.0834	11.1499	11.1223	11.1907	11.2242	11.396	11.448	11.4331	11.4266	11.9423	11.1176	11.3136	11.2271	11.0726	10.8298	11.2414	11.1444	10.9968	10.989	11.0923	10.9945	11.3436	10.8249	10.8925	10.8604	11.4405	9.83892	NaN	11.4336	11.1246
A0A1H1L209	Ferredoxin--NADP reductase	65	100	15.907	16.0084	15.9537	15.8829	16.0635	15.8787	15.8671	15.8737	15.8701	15.9332	16.3239	15.9687	15.9692	15.9221	15.9334	15.8951	15.9916	16.4396	16.4866	16.2793	15.8941	15.9049	15.8065	15.7309	15.8717	15.7597	15.7189	15.704	15.6541	15.7212	15.8654	15.6685	15.7109	15.71	15.799	16.1707	16.3823	16.3719	16.6194	16.5743
A0A1H1L225	Uncharacterized protein	97	98.9	12.1914	12.1813	12.1681	12.1283	12.1485	12.2642	12.2135	12.1511	12.1839	12.2229	12.3815	12.2064	12.3661	12.4337	12.2607	13.0133	12.6949	12.5516	12.457	12.371	12.7437	12.7574	12.7433	12.7089	12.6981	12.6246	12.6877	12.7238	12.6795	12.7372	12.7951	12.763	12.6513	12.7656	12.8892	13.007	13.023	13.175	13.3578	13.4386
A0A1H1L257	Ferredoxin, 2Fe-2S	5	68.9	10.1677	10.2678	9.51428	9.89887	9.60566	10.3158	10.0209	10.4122	10.4775	10.5623	11.4227	10.7668	10.7571	11.0926	10.8743	10.5362	9.94732	8.69886	NaN	NaN	10.325	9.9127	9.74693	10.3493	10.2246	9.63568	9.85052	10.0296	9.93943	9.52915	10.2649	9.49438	9.70216	9.63062	9.84549	NaN	NaN	NaN	NaN	11.3814
A0A1H1L278	Small ribosomal subunit biogenesis GTPase RsgA	17	64.4	9.96108	9.88357	9.61699	9.82543	9.75813	8.8282	9.4305	9.64249	9.4772	9.43722	NaN	8.94963	8.74545	9.58902	9.12613	9.96898	9.90689	9.002	NaN	NaN	9.67612	9.45843	10.0343	9.90663	9.95417	9.13797	9.61796	9.46497	9.15058	9.47579	8.8437	8.69812	9.0865	9.23504	10.094	NaN	NaN	NaN	NaN	9.09895
A0A1H1L286	O-succinylhomoserine sulfhydrylase	33	90	12.8287	12.7576	12.6533	12.7844	12.6923	12.5425	12.5517	12.5466	12.3794	12.3912	12.7245	12.5822	12.7376	12.5537	12.6886	12.8708	12.682	12.5411	12.829	12.7623	13.04	13.1622	13.1661	12.9568	12.9148	12.9946	12.7115	12.8086	12.7159	12.6013	12.8562	12.7927	12.713	12.6655	12.7747	13.0833	12.9572	13.2479	13.3151	13.4244
A0A1H1L291	Serine O-acetyltransferase	31	90	12.8102	12.7269	12.6286	12.7836	12.6763	12.4067	12.33	12.2189	12.3151	12.2856	12.745	12.5983	12.5403	12.4342	12.4365	12.3083	12.2648	12.7458	13.0497	12.7563	12.5402	12.5669	12.602	12.5728	12.6382	12.3702	12.1668	12.1754	12.2807	12.2236	12.2919	12.2001	12.1823	12.2596	12.4648	12.4353	12.8251	12.6277	13.1856	12.643
A0A1H1L299	Prephenate dehydrogenase	27	85.6	11.33	11.1898	11.2259	11.348	11.3358	11.0936	10.8473	10.7749	11.0237	10.9128	11.5906	11.1337	11.0879	11.2185	11.0177	10.7974	10.4556	12.1239	11.3456	11.5659	11.0893	11.178	11.0359	11.1339	11.0124	10.7209	10.4632	10.3882	10.6307	10.6758	10.7473	10.3972	10.7945	10.912	10.6166	10.9058	10.8176	NaN	NaN	11.9856
A0A1H1L2C4	5-methyltetrahydrofolate--homocysteine methyltransferase	33	90	12.7019	12.744	12.643	12.7081	12.7095	12.5463	12.4655	12.4266	12.3428	12.3293	12.3564	12.5076	12.519	12.6447	12.4543	12.3743	12.3077	12.1296	12.3923	12.3284	12.6708	12.7675	12.6589	12.611	12.5881	12.3952	12.3604	12.4522	12.2459	12.341	12.4364	12.3204	12.2253	12.2258	12.5916	12.311	12.2768	12.7104	12.6475	12.6647
A0A1H1L2F2	Aldose 1-epimerase	29	80	9.92978	10.0677	10.068	10.0005	9.94953	9.80046	10.0181	9.90816	9.77269	9.6052	10.35	9.8461	9.68245	9.47285	9.95141	9.07571	9.07839	9.78247	9.17317	11.0288	10.485	10.4521	10.3444	10.5597	9.94797	9.83194	10.1258	10.1629	9.74601	9.61032	9.8041	9.77915	9.80812	9.48328	9.66121	11.2134	NaN	NaN	NaN	10.0419
A0A1H1L2H6	DUF3857 domain-containing protein	65	87.8	11.1774	11.208	11.175	11.1395	11.0939	10.9	10.8853	10.8391	10.7564	10.8168	10.8289	10.9597	10.9936	11.0196	10.7686	11.0096	11.0042	11.2738	10.8232	11.0719	11.1398	11.2697	11.0322	11.1217	10.995	10.7067	10.6791	10.8468	10.7086	10.549	10.9166	10.792	10.8841	10.6478	10.8818	11.0285	10.9421	10.5857	11.458	11.5853
A0A1H1L2K1	Aminotransferase	48	87.8	11.6461	11.4953	11.518	11.7594	11.7094	11.3051	11.1467	11.2857	11.3183	11.3118	11.1994	11.499	11.5828	11.6186	11.4544	11.5465	10.8618	11.1775	11.2047	11.5055	11.3195	11.2903	11.3293	11.4718	11.4151	11.1299	11.1902	11.0356	11.1427	10.9125	11.3115	11.2102	11.354	11.2	11.5514	11.6408	11.1629	11.7952	12.4615	11.5065
A0A1H1L2K8	YceI-like domain-containing protein	26	88.9	13.421	13.4327	13.465	13.524	13.4061	12.7237	12.6123	12.5941	12.6916	12.6882	12.6329	12.1936	12.3317	12.159	12.2371	12.3707	12.5755	12.5816	12.8451	12.4095	13.094	13.2951	13.0505	13.1072	12.9747	12.5153	12.2896	12.3926	12.2242	12.3876	11.8367	11.7562	11.7318	11.654	11.7427	12.145	12.5061	11.8272	13.0452	13.0078
A0A1H1L2Q3	Ribosomal protein S18 acetylase RimI	4	6.7	NaN	NaN	NaN	NaN	NaN	5.39876	NaN	NaN	NaN	4.88575	NaN	NaN	NaN	NaN	NaN	NaN	NaN	NaN	NaN	NaN	4.76493	NaN	NaN	NaN	NaN	NaN	6.04441	NaN	4.19678	5.55413	NaN	NaN	NaN	NaN	NaN	NaN	NaN	NaN	NaN	NaN
A0A1H1L2R6	Uncharacterized membrane protein	12	88.9	9.10493	9.80183	10.3271	10.4318	10.5013	10.9293	11.0357	11.1964	11.2085	11.1455	11.2033	11.4221	11.3956	11.4865	11.392	11.0244	11.2804	11.9365	12.108	12.008	8.64921	9.53808	9.64378	9.7037	9.02444	10.8536	11.0369	10.7608	10.8506	10.7561	11.5259	10.9661	11.1007	10.9555	11.4527	11.7155	11.404	11.191	11.1152	11.1382
A0A1H1L359	DNA polymerase-3 subunit epsilon	9	42.2	7.61253	8.38157	7.97162	7.84088	8.12934	8.10565	7.60329	8.05336	8.36287	7.9999	NaN	NaN	NaN	NaN	NaN	NaN	NaN	NaN	NaN	NaN	NaN	NaN	7.59557	8.04077	8.05049	8.26582	8.43266	NaN	8.49967	8.73894	8.78497	8.66005	8.59822	8.83472	9.1772	NaN	NaN	NaN	NaN	NaN
A0A1H1L360	Uncharacterized protein	4	32.2	NaN	NaN	NaN	NaN	NaN	8.69768	9.52904	9.56463	9.62504	9.6433	NaN	9.40924	8.93208	8.4867	NaN	9.83659	11.806	NaN	NaN	NaN	NaN	NaN	NaN	NaN	NaN	9.60962	9.3334	9.3721	9.92466	9.52581	9.31125	9.12023	8.3677	NaN	NaN	NaN	NaN	NaN	NaN	NaN
A0A1H1L371	Methylenetetrahydrofolate reductase	40	88.9	11.7203	11.8424	11.8619	11.7206	11.8269	11.5963	11.6007	11.6158	11.6361	11.8299	12.0905	11.7381	11.7358	11.8773	11.7828	11.5254	11.4777	11.7062	11.6753	11.9199	11.8788	11.9217	11.7312	11.5957	11.7155	11.6613	11.7044	11.734	11.7951	11.7313	11.7462	11.573	11.7047	11.6098	12.0438	11.8967	11.4395	11.9447	12.5184	12.1046
A0A1H1L391	Aspartyl protease	11	77.8	9.62194	9.63746	9.2579	9.15221	9.16536	9.5328	9.5452	9.45015	9.47671	9.2626	9.52438	9.31322	9.23798	9.57052	9.18216	1.66551	8.7321	8.98804	9.30986	9.69587	9.6407	8.74925	9.21405	9.58433	9.38046	9.30427	9.46428	9.22827	9.3713	9.35762	9.50639	9.43157	9.39588	9.3671	9.39592	9.68586	11.8182	NaN	12.012	9.84345
A0A1H1L3B1	Na(+)-translocating NADH-quinone reductase subunit F	60	90	11.8678	12.1033	12.1583	12.1909	12.0262	11.8629	11.8179	11.8135	11.8702	12.0235	12.5558	12.1737	11.8405	12.3925	12.1547	12.6929	12.3217	12.1678	12.1237	12.3093	12.4623	12.4401	12.4143	12.3677	12.2989	11.8553	12.0874	12.2358	12.1533	12.0528	12.4653	12.2413	12.1061	12.1072	12.4607	12.1804	12.4222	13.0425	13.2685	13.3954
A0A1H1L3C5	Uncharacterized protein	21	88.9	13.1411	12.9762	12.8644	13.0621	12.875	12.4344	12.377	12.4687	12.2431	12.3641	12.1307	12.0952	12.0262	11.8535	12.0996	13.15	12.5289	12.4363	12.4295	12.2736	12.9751	12.8779	12.9822	13.0917	13.0394	12.6351	12.5236	12.6018	12.476	12.5281	12.1586	12.0682	12.1027	11.9752	12.292	12.3399	12.0964	11.9395	12.6276	12.8823
A0A1H1L3E3	DUF3857 domain-containing protein	83	90	11.761	11.8547	11.8189	11.9315	11.7755	11.392	11.4326	11.3206	11.2953	11.3925	11.5656	11.5179	11.4637	11.6782	11.5957	11.7274	11.5925	11.8068	11.7198	11.7389	11.8036	11.7689	11.6396	11.6934	11.6212	11.1637	11.1637	11.3043	11.3389	11.2214	11.3642	11.3502	11.4291	11.4189	11.5737	11.6413	11.5806	11.6996	11.8827	11.8896
A0A1H1L3K8	RNA polymerase primary sigma factor	39	90	13.0583	13.0931	13.2066	13.0294	13.181	13.0217	13.2133	13.2026	13.106	13.1094	13.9424	12.7341	13.1662	13.4209	13.2987	14.1568	13.6464	13.6696	13.6827	13.4912	12.9147	12.9489	13.0503	13.1779	12.9448	13.0931	12.9123	12.8994	13.0645	12.9916	13.3342	13.058	13.0082	12.957	13.3951	13.8323	13.5984	13.9711	14.3481	14.0203
A0A1H1L3N1	His Kinase A (Phospho-acceptor) domain-containing protein	13	57.8	8.15908	8.15476	8.51087	8.34796	8.27874	8.26828	8.29988	7.97271	8.02325	8.08354	NaN	7.87095	7.54481	7.11075	7.98796	NaN	7.89723	NaN	NaN	NaN	7.8928	7.68678	7.88377	8.12062	7.8671	8.19619	7.91743	8.09151	8.0645	7.67191	8.03627	7.95842	7.48567	7.59087	7.87055	NaN	NaN	NaN	NaN	NaN
A0A1H1L3Q2	Formylglycine-generating enzyme, required for sulfatase activity, contains SUMF1/FGE domain	16	68.9	10.3376	10.3188	10.5232	10.3381	10.5345	10.3067	10.4178	10.3325	10.1855	10.2942	9.93418	10.0824	10.2635	10.2471	10.1048	10.7899	8.9636	10.7558	9.70675	10.4029	10.3687	10.3421	10.0501	10.2652	10.1844	10.1143	10.0257	10.1263	9.88055	10.0574	10.2541	10.1672	10.1656	9.95525	10.417	9.67031	NaN	NaN	NaN	7.82644
A0A1H1L3Q8	3-deoxy-D-arabinoheptulosonate-7-phosphate synthase	81	100	14.2677	14.2242	14.2328	14.2432	14.1738	14.3815	14.3528	14.4062	14.4667	14.4895	14.7385	14.5738	14.6514	14.6207	14.7207	14.4504	14.5543	14.7811	14.8885	14.6756	14.0393	13.9711	14.0278	14.1286	14.1002	14.1431	14.1823	14.1545	14.2126	14.2223	14.4171	14.3755	14.4298	14.4565	14.3515	14.65	14.667	14.7229	15.0194	14.8714
A0A1H1L3S8	Uncharacterized protein	12	57.8	7.7907	7.82101	8.73987	8.36528	9.58638	9.65972	9.03908	8.8988	8.93809	9.07975	NaN	9.04588	9.70791	NaN	NaN	NaN	8.612	NaN	NaN	NaN	9.58017	9.79013	9.66035	9.58743	9.44455	10.3832	9.8848	10.146	10.2765	10.0821	10.3574	10.0095	9.98878	9.69994	10.6349	10.5899	NaN	NaN	NaN	12.02
A0A1H1L3T5	Conserved TM helix	2	62.2	NaN	NaN	NaN	9.73585	NaN	NaN	NaN	8.80301	NaN	8.98767	11.7197	NaN	11.3514	11.2658	11.0738	11.3156	NaN	12.1737	10.9342	11.5759	NaN	10.7576	10.2119	10.7248	NaN	7.24453	9.11926	8.21601	9.07426	8.3007	NaN	11.3573	11.0829	NaN	11.5775	12.2201	NaN	NaN	12.8766	12.3493
A0A1H1L3V6	Transport and Golgi organisation 2	4	32.2	NaN	NaN	7.30695	6.95818	7.49972	7.49918	7.73592	7.56277	7.56911	7.63596	NaN	NaN	NaN	10.1687	NaN	NaN	NaN	NaN	NaN	NaN	8.771	8.62969	8.12401	8.54918	9.0087	7.08882	7.41887	7.21438	7.49669	7.79412	NaN	NaN	9.65553	NaN	NaN	NaN	NaN	NaN	NaN	NaN
A0A1H1L3W8	L-glutamate gamma-semialdehyde dehydrogenase	84	100	14.2473	14.1763	14.1662	14.1465	14.0709	13.9062	13.9374	13.9136	13.8956	13.9404	13.9072	13.9456	13.9705	14.0602	14.0404	14.0546	14.0669	14.3831	14.4058	14.1728	14.1757	14.121	14.2424	14.2319	14.1221	13.8155	13.8331	13.7981	13.8468	13.7659	13.8563	13.9179	13.877	13.8803	13.8905	14.0477	14.0698	14.1881	14.3282	14.2508
A0A1H1L3X0	Uncharacterized protein	18	64.4	9.70188	9.63225	9.78428	9.62037	9.68683	9.49803	9.41408	9.23996	9.36194	9.22517	NaN	9.79311	9.41237	9.20537	9.03102	11.2068	10.6875	9.54353	NaN	NaN	9.30377	9.8009	9.42573	9.70764	9.45109	9.4575	9.47752	9.64473	9.5824	9.50251	9.46208	9.86813	9.48265	9.51824	9.85096	NaN	NaN	NaN	NaN	NaN
A0A1H1L400	Na(+)-translocating NADH-quinone reductase subunit C	23	90	12.4499	12.6404	12.6478	12.608	12.5821	12.9013	12.7955	12.8756	12.8352	12.7659	12.6193	12.8683	12.8018	12.9002	12.9559	12.9685	12.8378	13.0164	12.9091	12.8635	12.9641	12.6942	12.7151	12.5557	12.7425	12.7238	12.86	12.7836	12.7924	12.8748	12.815	12.6466	12.8071	12.8456	12.8228	13.0564	12.8822	13.0066	13.2998	13.1908
A0A1H1L482	Na(+)-translocating NADH-quinone reductase subunit A	45	97.8	11.8739	11.8018	11.8783	11.8863	11.9929	11.9382	11.7999	11.8475	11.8977	11.8689	12.0928	11.8915	11.8304	11.8588	11.9056	12.0688	12.0114	12.2704	12.2207	12.112	12.2795	12.2582	12.3223	12.1468	12.2618	11.9611	11.9372	11.9637	12.0079	12.049	12.1243	12.1762	12.0654	12.037	12.2064	12.2057	12.3873	12.0644	12.3463	12.3904
A0A1H1L485	tRNA A37 threonylcarbamoyladenosine dehydratase	5	40	7.50785	7.30885	7.50058	8.1815	7.72115	7.99127	7.54747	7.76633	7.48399	8.02453	NaN	7.00605	NaN	NaN	NaN	NaN	NaN	NaN	NaN	NaN	7.61915	NaN	6.55082	NaN	NaN	7.05242	6.4982	8.33878	8.45475	7.85136	8.8144	NaN	NaN	8.15589	NaN	NaN	NaN	NaN	NaN	NaN
A0A1H1L486	Two-component system, NtrC family, response regulator HydG	7	45.6	8.58084	7.56881	7.77866	8.08369	8.26773	6.38442	7.45464	6.678	5.4959	5.84661	9.6547	NaN	NaN	5.63902	NaN	NaN	10.3914	NaN	8.69762	11.1013	6.11722	NaN	8.32459	NaN	6.96113	6.37106	6.79625	NaN	6.57072	6.68642	9.71397	NaN	NaN	5.68448	NaN	12.1327	NaN	NaN	NaN	12.5163
A0A1H1L496	Transporter, NhaC family	4	84.4	8.78705	8.46553	10.5136	10.5633	10.5137	11.2414	11.3657	11.2993	11.3368	11.1795	9.6831	9.1342	9.92236	8.05274	10.3797	11.4002	11.0166	11.1716	10.9883	10.944	9.6496	9.70529	10.0841	9.80439	9.48826	11.1162	11.1181	11.2765	11.1086	10.2021	10.607	11.0182	10.9274	10.6788	10.9231	11.3383	11.264	11.2734	11.6143	11.2192
A0A1H1L499	Two-component system, OmpR family, phosphate regulon sensor histidine kinase PhoR	2	17.8	6.56922	6.04837	6.71209	7.26704	7.2252	NaN	6.38848	NaN	NaN	NaN	NaN	NaN	NaN	NaN	NaN	NaN	NaN	NaN	NaN	NaN	7.61996	7.15317	6.83315	NaN	7.04968	NaN	NaN	NaN	NaN	NaN	NaN	NaN	NaN	NaN	NaN	NaN	NaN	NaN	NaN	NaN
A0A1H1L4A1	Na(+)-translocating NADH-quinone reductase subunit D	7	64.4	10.2983	9.63186	10.3199	10.815	10.2981	9.51901	9.39908	9.66394	9.7559	9.6954	NaN	9.83324	9.19784	9.37516	8.13159	10.6073	10.0569	5.40511	10.3852	10.7846	9.9093	10.1687	10.4104	10.4766	8.47762	9.8981	10.1151	10.083	10.4366	9.9676	9.56966	9.558	9.77031	9.70451	10.2438	NaN	NaN	NaN	NaN	NaN
A0A1H1L4A4	Metallo-peptidase family M12B Reprolysin-like	44	81.1	11.2654	11.4847	11.373	11.3431	11.2355	11.1123	11.1064	11.167	11.1027	11.1637	11.0219	11.0329	10.8625	11.0182	10.9511	11.5755	11.0084	10.7219	11.0764	10.8874	11.0318	11.1951	11.169	11.0774	11.0208	10.9076	10.7631	10.9234	10.7976	10.7821	10.7924	10.3735	10.6216	10.5591	10.5721	NaN	NaN	11.477	NaN	11.1993
A0A1H1L4B4	DNA-binding response regulator, OmpR family, contains REC and winged-helix (WHTH) domain	7	76.7	8.40213	9.16401	9.76943	10.0074	10.1657	9.75674	10.5693	10.557	10.9074	10.1396	10.399	9.9819	11.077	11.7127	11.1909	12.2544	11.9795	NaN	11.5024	NaN	11.1227	NaN	9.60425	9.89148	10.0162	10.6167	10.7666	11.3199	11.4815	10.995	11.3721	9.90195	10.7825	11.122	12.2655	11.3588	9.26742	NaN	12.2531	12.2975
A0A1H1L4H4	Deoxyadenosine/deoxycytidine kinase	18	86.7	12.5907	12.7972	12.3248	12.3421	12.3728	11.8908	11.8475	11.6858	11.7946	11.6516	11.4906	11.9899	11.8988	11.7691	12.0649	11.9923	12.0558	12.0586	12.6637	12.5434	12.4644	12.5902	12.4311	12.4295	12.5064	11.9937	11.5976	11.7319	11.7951	11.7079	11.7488	11.7416	11.4825	11.681	11.6004	12.2662	12.0185	11.638	12.1179	12.0469
A0A1H1L4J5	3-oxoacyl-[acyl-carrier protein] reductase	39	90	11.7639	11.7365	11.7644	11.7653	11.7265	11.6819	11.5376	11.4633	11.4631	11.4694	11.6237	11.3785	11.1884	11.5131	11.4911	11.7996	11.0724	11.979	11.7646	11.6391	12.309	12.3976	12.3759	12.48	12.3441	12.0418	11.9997	11.8763	11.9524	11.9512	11.7906	11.8634	11.8217	11.6681	12.0501	12.0995	12.3797	12.3147	12.2714	12.6799
A0A1H1L4J9	Protein involved in gliding motility GldA	21	72.2	10.3018	10.27	10.2935	10.2182	9.85638	9.86156	9.70498	9.57289	9.75317	9.98172	8.57069	10.1854	9.58841	9.20128	10.0771	10.9173	8.87801	NaN	10.9122	9.98139	10.6757	10.6676	10.5153	10.419	10.2393	10.4439	10.064	10.2949	10.1523	10.2405	10.3648	9.83506	10.2636	9.86822	10.6329	NaN	NaN	NaN	12.6167	10.7597
A0A1H1L4K7	Haloacid dehalogenase superfamily, subfamily IA, variant 3 with third motif having DD or ED	9	71.1	10.3174	10.1674	10.6029	10.6943	10.5902	9.86904	9.80225	9.83541	10.1103	10.2168	9.31321	9.50062	10.227	10.2019	9.6663	9.97238	9.55147	9.95088	10.697	10.3355	10.3834	10.2319	10.4262	10.1853	10.0264	9.73574	9.88826	10.2341	10.0841	9.98396	9.59435	9.59483	9.51491	9.71739	10.0432	9.77499	NaN	NaN	NaN	NaN
A0A1H1L4M2	FAD/FMN-containing dehydrogenase	27	65.6	9.0609	9.59769	9.32552	8.97619	9.15668	9.10827	9.03783	8.93657	9.27584	8.95693	NaN	8.98215	8.81171	9.09329	8.56044	NaN	7.19303	NaN	1.96962	NaN	9.07694	9.42349	9.51291	9.1163	8.24708	8.97011	8.85088	8.74234	8.57649	9.09273	9.15847	8.56181	7.93742	8.3604	10.1534	NaN	NaN	NaN	NaN	NaN
A0A1H1L4N9	Putative porin	36	82.2	10.0358	10.0942	10.1129	9.96516	9.90547	10.1707	10.1313	10.1292	9.96962	10.0687	10.0911	9.77697	9.97451	10.1136	10.2875	11.1327	10.6016	9.1351	9.73707	10.3135	10.1862	10.2241	10.1153	10.1383	10.2115	10.565	10.5842	10.475	10.5908	10.3056	10.6383	10.6302	10.3363	10.4746	10.8596	11.0524	10.4909	10.8845	10.9491	10.7657
A0A1H1L4P8	Ribulose-phosphate 3-epimerase	2	52.2	9.62439	9.5471	9.61866	10.0937	9.23658	9.95675	10.086	9.97216	10.0089	10.2027	NaN	9.12619	10.1026	9.1421	NaN	NaN	NaN	NaN	NaN	NaN	NaN	7.17395	8.98166	9.44864	8.11629	8.96656	10.3391	10.05	10.0612	10.1657	8.68507	8.94035	NaN	6.04302	7.12587	NaN	NaN	NaN	NaN	NaN
A0A1H1L4S0	CBS domain-containing protein	14	85.6	14.8993	14.8405	14.5951	14.8101	14.7628	11.5592	11.4545	11.5851	11.4261	11.4842	9.82306	11.1102	11.0007	10.8083	10.869	13.0653	12.6087	11.603	10.5461	11.3938	14.3907	14.4585	14.1956	14.4082	14.2077	11.3927	11.2019	11.1933	10.9917	10.9727	10.4364	10.3716	10.5367	10.2757	10.8202	11.03	10.7411	11.7872	NaN	11.4937
A0A1H1L4V5	Ribosome maturation factor RimM	7	60	10.7337	10.2737	10.645	10.0717	11.0332	9.75731	9.69511	9.84166	9.78318	9.77439	NaN	10.3816	NaN	9.82107	10.0741	10.2377	9.60437	NaN	8.83528	NaN	10.2858	10.5925	10.6478	10.5595	10.3649	9.79533	9.88406	9.57207	9.54145	9.71698	9.78889	10.0411	10.2895	10.3257	10.4298	NaN	NaN	NaN	NaN	10.118
A0A1H1L4X0	30S ribosomal protein S16	27	98.9	13.6572	13.7005	13.8505	13.8811	13.9035	13.7201	13.7755	13.801	13.7813	13.7881	11.5634	11.1108	11.4773	11.4739	11.7124	11.584	12.0887	12.1891	12.3767	12.1301	13.8289	13.9027	13.9286	13.8961	13.6592	13.8224	13.5916	13.6091	13.5929	13.6268	12.115	12.2471	12.0593	12.1729	12.1032	12.3741	11.9054	11.9941	11.9457	12.4547
A0A1H1L4Y5	Octanoyltransferase	15	71.1	9.25318	8.89587	9.32298	9.38425	9.43607	9.58606	9.62119	9.38499	9.76642	9.31088	10.2213	9.63826	9.19233	10.0871	8.64979	9.65986	9.76391	11.1446	NaN	NaN	9.03873	9.60307	9.67479	9.665	10.0594	9.74701	9.56099	9.56439	9.47739	9.39988	9.99182	9.55038	9.52952	8.34606	9.28635	NaN	NaN	NaN	NaN	10.061
A0A1H1L599	DNA polymerase III subunit alpha	89	86.7	10.9213	10.8965	10.8774	10.7379	10.8194	11.1043	10.9779	10.9334	10.8695	10.6876	11.2385	11.0954	10.9092	10.9412	10.9836	10.9053	10.6646	9.19179	10.9862	10.8741	11.0412	11.249	11.213	11.1231	11.2101	11.0527	10.6887	10.7538	10.7494	10.8753	10.7663	10.9304	10.5855	10.759	11.2094	NaN	11.3417	NaN	12.3742	11.9716
A0A1H1L5B0	Na(+)-translocating NADH-quinone reductase subunit E	3	54.4	7.2578	10.3307	8.74511	8.82943	8.71506	8.47501	8.8196	9.16113	9.99552	9.32875	NaN	8.59154	12.4878	9.41571	8.67867	8.78387	NaN	NaN	NaN	NaN	9.04823	9.18148	9.21295	9.4871	9.98742	8.64157	9.0224	9.74504	8.99153	8.87331	9.07653	8.6352	10.3679	11.2323	12.0561	NaN	NaN	NaN	NaN	NaN
A0A1H1L5C3	Por secretion system C-terminal sorting domain-containing protein	25	57.8	9.24464	8.98329	9.52449	9.40034	9.12796	8.63075	8.98525	8.58624	7.94701	7.748	NaN	10.038	13.307	8.17066	NaN	NaN	NaN	NaN	10.0973	NaN	10.2623	10.8028	10.096	10.333	10.2766	9.93183	9.72553	10.0238	9.38994	8.95437	7.90337	9.60283	9.43174	9.05106	10.2535	NaN	NaN	NaN	NaN	NaN
A0A1H1L5C8	Uncharacterized protein	22	65.6	9.33985	9.49201	9.52461	9.03809	9.22367	8.61621	8.50329	8.53319	8.61933	8.83033	NaN	8.47801	8.1011	7.70331	8.12779	6.9591	10.1127	NaN	NaN	NaN	9.06228	8.77388	9.92007	9.22801	9.46461	8.44934	8.67211	8.82673	9.01184	8.7371	8.58945	8.94359	8.72618	8.98034	8.62921	NaN	NaN	NaN	NaN	11.086
A0A1H1L5D6	Na(+)-translocating NADH-quinone reductase subunit B	7	90	11.7726	12.0099	11.7882	11.7539	11.424	12.6954	12.797	12.6399	12.7634	12.8117	12.8264	12.1876	11.8515	12.1949	12.7576	13.0246	13.0813	13.7198	13.3022	12.8642	11.9489	12.2781	12.2664	12.0863	12.0241	13.0355	12.7606	12.7381	13.1319	12.9398	12.4631	12.7743	12.4426	12.3734	12.0128	13.225	13.5312	9.81526	10.3706	12.9119
A0A1H1L5E4	Uncharacterized protein	11	85.6	12.6579	12.5389	12.259	12.4603	12.1966	12.4238	12.5137	12.3384	12.1937	12.3962	11.7672	11.8468	11.9052	12.108	12.1881	12.4359	11.973	11.4554	11.8016	11.6453	11.9414	12.0025	11.9635	12.0363	11.8785	12.1514	11.8625	11.976	11.8835	11.8888	11.4141	11.6272	11.2087	11.2403	11.2741	11.3298	11.7753	12.6854	10.5676	11.5794
A0A1H1L5F4	Arylsulfatase A	19	73.3	9.07621	9.05361	9.29873	9.11326	8.97184	9.20647	9.47587	9.31498	9.36772	9.42956	NaN	9.24935	9.43124	9.18406	9.16034	9.82578	10.093	8.93831	4.84367	NaN	9.59273	9.68215	9.49025	9.48833	9.6066	9.18831	9.907	9.86692	9.46276	9.73758	9.88748	9.77936	9.68913	9.56967	9.62195	8.8012	NaN	NaN	NaN	10.2976
A0A1H1L5K4	Glycosyl hydrolases family 16	18	51.1	7.11646	8.47255	6.91606	6.98423	7.89337	6.3653	7.14204	6.24436	6.69411	7.80275	NaN	5.44302	NaN	10.0549	9.21762	6.94814	NaN	NaN	NaN	NaN	8.33731	7.76678	8.57352	8.75853	8.21949	7.0917	7.40487	7.89904	6.85847	6.95459	NaN	8.10844	7.50636	NaN	10.6379	NaN	NaN	NaN	NaN	NaN
A0A1H1L5N3	Uncharacterized protein	36	77.8	10.7243	10.7373	10.5964	10.6892	10.7073	10.4951	10.401	10.2696	10.3609	10.4366	11.3874	10.6016	10.3867	10.3812	9.98036	9.51996	9.52745	9.96589	9.54916	10.7867	10.7892	10.771	10.5219	10.6777	10.6477	10.3968	10.3172	10.0607	10.4871	10.3608	10.456	10.4749	10.3303	10.2149	10.1906	10.1952	11.3551	NaN	NaN	9.31563
A0A1H1L5Q4	Por secretion system C-terminal sorting domain-containing protein	9	25.6	8.84577	8.7286	8.92864	8.9914	8.77564	NaN	6.27554	6.67058	6.76002	6.52064	NaN	NaN	NaN	NaN	NaN	NaN	NaN	NaN	NaN	NaN	7.93472	7.23408	NaN	6.3916	NaN	7.15514	5.8292	7.89529	NaN	6.41249	NaN	NaN	NaN	NaN	NaN	NaN	NaN	NaN	NaN	NaN
A0A1H1L5W2	Uncharacterized protein	11	52.2	9.68049	9.82559	10.2099	10.2454	10.4785	9.60301	9.6234	9.62554	9.48637	9.62515	NaN	8.36961	9.17309	9.00145	8.30121	NaN	NaN	NaN	NaN	NaN	10.3937	10.0577	9.8743	10.0787	10.0965	9.74124	8.95495	8.77255	9.11514	8.72514	NaN	8.23752	NaN	8.29669	NaN	NaN	NaN	NaN	NaN	NaN
A0A1H1L5W6	Uncharacterized protein	24	65.6	9.2426	9.35391	9.32474	8.98195	9.30507	8.83219	8.79158	8.81617	8.75451	8.45858	NaN	8.47495	8.46275	7.77487	7.67775	9.41897	8.95794	NaN	NaN	NaN	9.55303	9.35048	9.36952	8.89085	9.19778	9.1616	9.03496	9.10834	8.96577	8.78441	9.25307	9.18737	8.8046	8.61832	8.8883	NaN	NaN	NaN	NaN	NaN
A0A1H1L5Z9	CarboxypepD_reg-like domain-containing protein	44	87.8	9.39408	9.45485	9.65311	9.65042	9.73713	10.538	10.5187	10.3762	10.4036	10.3853	7.65998	10.038	10.5429	10.4056	10.3123	10.8941	10.8907	10.3606	11.5622	10.2025	8.53464	8.87287	8.80489	8.68422	8.88955	10.2358	10.3331	10.3968	10.3072	10.2861	10.3521	10.4349	10.421	10.442	10.4815	11.8837	10.3782	10.1855	11.0801	10.4254
A0A1H1L605	MFS transporter, sugar porter (SP) family	7	46.7	7.65041	7.39764	7.16853	7.00959	7.21787	8.15989	6.80582	7.13054	7.36416	7.54339	9.53705	8.39545	NaN	8.5943	8.8472	NaN	NaN	NaN	NaN	NaN	NaN	NaN	6.69741	7.69402	6.28602	NaN	6.86263	6.65723	7.55917	8.08317	NaN	7.70551	8.19079	8.84587	8.22668	NaN	NaN	NaN	NaN	NaN
A0A1H1L611	ASPIC and UnbV	13	44.4	7.40022	6.3774	6.15226	7.57482	7.54188	7.5681	7.30429	7.34939	7.21969	6.73384	NaN	6.93064	NaN	7.45485	NaN	NaN	10.4025	NaN	NaN	NaN	6.13025	6.97099	7.84429	NaN	NaN	7.21297	7.00476	7.79308	6.88754	7.37533	7.31848	6.11853	7.90457	7.10957	NaN	NaN	NaN	NaN	NaN	NaN
A0A1H1L630	Arylsulfatase A	9	57.8	8.12053	9.24434	9.09965	9.00543	7.66862	8.16175	8.49363	8.74296	8.54585	8.89227	NaN	8.46106	8.60301	8.43244	8.06731	NaN	NaN	NaN	NaN	NaN	8.29195	8.99982	8.2276	8.21067	8.43055	7.97177	8.62456	9.02008	8.72954	8.90897	8.91603	8.66212	8.71758	8.93981	8.90979	NaN	NaN	NaN	10.968	NaN
A0A1H1L644	Uncharacterized protein	2	23.3	NaN	NaN	NaN	11.0094	10.1589	7.6457	7.88835	7.71082	7.21821	7.78884	NaN	NaN	NaN	NaN	NaN	NaN	NaN	8.51959	NaN	NaN	NaN	10.5366	10.3788	10.9292	9.95612	NaN	NaN	NaN	NaN	NaN	NaN	NaN	NaN	8.21309	NaN	NaN	NaN	NaN	NaN	NaN
A0A1H1L6B2	GLPGLI family protein	21	88.9	11.518	11.0404	11.3361	11.5197	11.3858	11.8135	11.75	11.5803	11.7538	11.708	11.1867	11.5741	11.6563	11.7629	11.5494	11.8937	11.6336	11.5999	12.0668	11.8731	11.7785	12.1414	11.8872	11.8346	11.8911	11.6057	11.5718	11.7756	11.6269	11.6766	11.5347	11.4408	11.4925	11.6584	11.6522	11.8646	11.8363	12.2317	12.1639	12.2655
A0A1H1L6C4	Uncharacterized protein	4	33.3	4.88616	NaN	NaN	7.82322	7.19385	NaN	6.6281	7.39835	7.70485	7.78259	NaN	7.70147	8.0416	NaN	NaN	NaN	NaN	NaN	NaN	NaN	NaN	7.24868	8.01198	NaN	7.18942	NaN	6.63884	7.8139	NaN	7.85588	NaN	6.00371	7.74318	NaN	NaN	NaN	NaN	NaN	NaN	NaN
A0A1H1L6C9	Uncharacterized sulfatase	19	71.1	8.44038	8.57885	8.71338	8.88147	8.69007	8.47067	8.70992	8.67597	8.687	8.79484	16.2236	8.75969	8.19836	8.7964	8.57124	8.722	8.83323	9.85614	NaN	9.46054	8.85598	8.18916	7.90273	6.60482	7.71015	8.34573	8.59523	8.82457	8.6198	8.75685	8.8738	7.44296	8.38055	8.46435	9.26115	9.51763	NaN	NaN	16.8806	NaN
A0A1H1L6D9	N-acetylglucosamine-6-sulfatase	8	41.1	6.25407	7.43445	7.60315	6.89971	7.28448	8.73357	7.79125	7.73376	7.18922	7.7001	NaN	NaN	7.1461	6.88778	NaN	NaN	NaN	NaN	NaN	NaN	7.8226	8.73842	8.1757	6.82982	8.23409	8.19888	8.29451	NaN	8.36163	7.84248	8.23415	7.97107	NaN	NaN	NaN	NaN	NaN	NaN	NaN	NaN
A0A1H1L6E1	Uncharacterized protein	2	34.4	9.56823	9.77701	9.36431	9.20995	9.42404	9.59909	9.65109	NaN	9.27124	9.0886	9.95344	NaN	NaN	NaN	NaN	NaN	NaN	NaN	NaN	NaN	9.80007	9.31469	9.67707	7.69212	NaN	9.92921	NaN	9.14967	9.37757	NaN	10.2388	9.19819	NaN	NaN	NaN	NaN	NaN	NaN	NaN	NaN
A0A1H1L6F0	Uncharacterized protein	11	80	NaN	9.74756	8.99872	10.1071	8.23214	7.84857	9.12647	10.2706	8.80789	9.70821	11.1967	11.3427	11.097	10.9142	11.1054	11.9035	11.8141	12.1292	12.0164	11.7428	9.093	10.764	10.2491	NaN	10.4098	9.35998	9.32819	9.5116	9.59171	9.37614	NaN	11.0253	10.555	11.2864	11.282	NaN	11.8571	11.5871	12.5752	11.3503
A0A1H1L6K3	Uncharacterized protein	8	52.2	8.97746	8.71485	8.35958	9.2068	9.02538	9.39261	9.57398	9.53213	9.37308	9.36736	NaN	6.49178	7.29857	8.11131	NaN	10.2051	NaN	10.0211	NaN	NaN	9.4235	9.49773	8.57406	8.20682	8.4946	8.94996	9.17891	9.48176	9.36002	9.089	NaN	7.84887	NaN	8.75112	8.59067	NaN	NaN	NaN	NaN	NaN
A0A1H1L6S3	Transcriptional regulator, AraC family	21	76.7	10.5363	10.6005	10.7037	10.7508	10.5994	10.2435	10.0236	9.97995	10.1647	10.2269	9.84232	10.0631	10.0415	9.99986	9.79872	10.5265	10.1327	10.1862	9.74269	9.32635	10.1537	10.2255	9.95903	10.2086	10.1391	9.6483	9.46037	9.56974	9.67259	9.62604	10.1758	9.27687	9.57109	9.34753	9.42145	9.28684	NaN	NaN	NaN	9.54826
A0A1H1L6S9	FAD dependent oxidoreductase	16	48.9	7.60778	7.60014	8.44681	7.57608	7.54888	7.83769	7.75625	7.86193	8.09497	7.88105	NaN	NaN	7.27852	8.07661	7.59176	NaN	NaN	NaN	NaN	NaN	7.34672	7.4968	6.80573	7.17622	7.256	7.11149	7.71622	7.41017	7.67675	7.88731	6.66202	7.85633	7.0739	NaN	NaN	NaN	NaN	NaN	NaN	NaN
A0A1H1L722	Arylsulfatase A	21	72.2	10.3315	10.1753	10.3389	10.187	10.1034	10.315	10.2141	10.128	10.153	10.3333	11.6381	10.1075	9.97529	9.97491	9.34292	9.57357	10.9651	10.86	9.2885	9.92229	10.079	9.66456	9.64963	9.8937	9.73344	9.88891	10.009	9.54012	9.86254	9.88716	9.55352	9.47307	9.69611	9.50559	9.74076	NaN	NaN	NaN	NaN	NaN
A0A1H1L724	SASA domain-containing protein	4	22.2	NaN	NaN	4.86926	NaN	NaN	5.72189	3.80204	5.25878	6.01246	5.0902	NaN	NaN	NaN	NaN	NaN	NaN	NaN	NaN	NaN	NaN	NaN	NaN	NaN	4.25874	NaN	5.95513	5.92838	5.56343	5.12918	6.11258	NaN	NaN	NaN	NaN	NaN	NaN	NaN	NaN	NaN	NaN
A0A1H1L726	Uncharacterized protein	22	37.8	7.20846	7.5128	NaN	6.1698	5.81175	6.41182	6.71815	6.27239	7.07681	7.34653	NaN	NaN	NaN	NaN	NaN	0.735472	NaN	NaN	NaN	NaN	6.91493	6.05199	6.28115	7.75672	8.75031	6.38128	6.52315	6.04935	5.89381	6.24784	NaN	NaN	7.17343	NaN	NaN	NaN	NaN	NaN	NaN	NaN
A0A1H1L759	Starch-binding associating with outer membrane	12	34.4	7.52731	8.04557	7.52412	7.79055	7.63607	NaN	5.58801	NaN	4.45357	NaN	NaN	NaN	NaN	NaN	NaN	NaN	2.54725	4.46642	NaN	NaN	7.74017	6.38009	7.5528	7.3493	7.5311	4.93841	NaN	7.53604	2.86121	7.55578	NaN	NaN	NaN	NaN	NaN	NaN	NaN	NaN	NaN	NaN
A0A1H1L781	Arylsulfatase A	4	25.6	NaN	6.4972	6.71642	6.21843	6.56649	NaN	NaN	7.20468	7.21377	7.54803	NaN	NaN	NaN	NaN	NaN	NaN	12.3371	NaN	10.2389	NaN	NaN	NaN	6.22349	NaN	NaN	NaN	7.14329	6.94258	6.91433	6.82903	NaN	NaN	NaN	6.57749	NaN	NaN	NaN	NaN	NaN	NaN
A0A1H1L7A7	FAD dependent oxidoreductase	9	30	6.56619	8.13271	8.32186	8.37881	8.06659	7.63841	6.98529	7.75004	NaN	8.28416	NaN	NaN	NaN	NaN	7.44157	NaN	NaN	NaN	NaN	NaN	9.29421	NaN	8.12275	8.09166	8.11652	7.72481	7.79688	8.56388	8.04359	7.61781	NaN	NaN	NaN	NaN	NaN	NaN	NaN	NaN	NaN	NaN
A0A1H1L7C3	Arylsulfatase A	8	48.9	10.7531	9.28452	9.27323	8.63335	8.49859	9.49986	9.02796	8.71624	8.84139	9.00975	NaN	NaN	9.66462	10.912	NaN	12.9414	11.7204	NaN	NaN	NaN	NaN	7.96445	NaN	9.84964	9.19415	9.0023	8.50086	8.57736	7.89592	8.49429	10.5436	11.9767	8.9724	9.5282	NaN	NaN	NaN	NaN	NaN	NaN
A0A1H1L7C8	Beta-galactosidase	8	24.4	6.50542	7.42672	NaN	6.80242	4.65558	6.51059	NaN	5.54731	6.89925	NaN	NaN	NaN	NaN	NaN	NaN	NaN	NaN	NaN	NaN	NaN	NaN	9.06597	NaN	NaN	NaN	8.56872	6.59007	8.41702	8.17321	6.92256	NaN	6.89856	NaN	6.98025	NaN	NaN	NaN	NaN	NaN	NaN
A0A1H1L7E9	Beta-galactosidase	21	64.4	7.98071	8.28191	7.08055	8.12255	7.69039	8.28876	7.59706	6.85977	7.86224	7.39655	NaN	7.62626	NaN	6.87734	2.38187	5.5578	NaN	NaN	NaN	NaN	8.0817	8.09978	7.68939	7.51496	7.75865	7.73369	6.51468	7.67171	7.59718	7.69412	8.07277	7.78571	9.20903	7.38697	7.44254	NaN	0.318427	NaN	NaN	NaN
A0A1H1L7R7	Right handed beta helix region	2	35.6	NaN	11.4743	10.8143	10.3532	10.5438	NaN	8.81572	NaN	8.61979	9.16249	NaN	NaN	NaN	NaN	NaN	NaN	NaN	NaN	NaN	NaN	11.5775	9.79054	NaN	NaN	10.5003	9.06289	8.69134	9.41178	9.54697	7.66838	NaN	NaN	NaN	10.5399	NaN	NaN	NaN	NaN	NaN	NaN
A0A1H1L7U9	Two component regulator propeller	65	76.7	9.42472	9.42096	9.58536	9.64146	9.59549	8.94856	9.11008	9.0459	9.10325	8.81635	9.90915	8.15441	9.42948	9.03584	8.91142	10.0013	9.31919	9.46672	9.10212	9.43984	9.08542	8.62553	8.46506	8.34526	8.64455	8.53866	7.98255	8.36297	7.8548	8.14881	8.14479	7.94711	8.31131	8.11248	7.53026	NaN	NaN	NaN	NaN	NaN
A0A1H1L7V5	Arylsulfatase A	3	4.4	6.13882	6.68215	NaN	NaN	NaN	NaN	NaN	NaN	NaN	NaN	NaN	NaN	NaN	NaN	NaN	NaN	NaN	NaN	NaN	NaN	NaN	NaN	NaN	NaN	NaN	6.45516	NaN	NaN	NaN	NaN	NaN	NaN	NaN	NaN	NaN	NaN	NaN	NaN	NaN	NaN
A0A1H1L7Z1	Beta-galactosidase	4	10	6.72663	NaN	7.91577	NaN	NaN	NaN	6.08878	NaN	NaN	6.73082	NaN	NaN	NaN	NaN	NaN	NaN	NaN	NaN	NaN	NaN	8.41744	NaN	NaN	NaN	NaN	NaN	6.62575	NaN	NaN	6.33594	8.89685	NaN	NaN	NaN	NaN	NaN	NaN	NaN	NaN	NaN
A0A1H1L841	Uncharacterized sulfatase	18	65.6	9.58332	10.0556	10.521	10.118	9.89835	9.92598	9.9707	10.1374	10.2648	10.2152	NaN	9.44015	9.73026	9.02911	9.34747	9.97676	NaN	4.95912	9.28344	NaN	9.7435	9.97652	9.77487	9.90447	9.69976	10.1593	9.78898	9.63846	9.8386	9.85305	9.68599	9.16598	8.63996	NaN	8.77272	10.8733	11.1039	NaN	NaN	NaN
A0A1H1L872	Beta-galactosidase	35	67.8	9.87279	9.93953	9.86008	9.81938	9.73597	9.34908	9.15079	9.33299	9.35967	9.11376	NaN	9.49547	8.96147	9.58106	9.24572	9.06972	9.61399	8.16107	7.99049	7.75614	9.566	9.5209	9.92765	9.71194	9.43691	9.24803	9.03425	9.31349	9.04705	8.9894	9.17401	8.85155	8.85549	8.76749	8.94291	NaN	NaN	NaN	NaN	NaN
A0A1H1L8C8	Succinate-semialdehyde dehydrogenase / glutarate-semialdehyde dehydrogenase	9	58.9	9.75293	9.44992	9.75184	9.36423	9.30208	9.33394	8.78698	9.15677	9.08888	9.01439	NaN	8.75186	9.34816	8.38783	9.28435	NaN	10.2155	9.0009	NaN	NaN	9.78773	9.90692	9.78715	9.44925	9.14338	9.86114	9.6517	9.9848	9.40457	9.32839	9.15227	9.19797	9.1886	9.20612	9.41543	NaN	NaN	NaN	NaN	NaN
A0A1H1L8E8	4-hydroxy-2-oxoheptanedioate aldolase	4	53.3	9.15443	9.15396	8.97616	9.00924	8.78889	8.63998	9.15798	8.7544	9.1657	8.98339	NaN	NaN	7.06669	8.25295	NaN	8.19903	NaN	NaN	NaN	NaN	9.73417	9.68446	9.26245	9.70605	8.97099	9.54757	9.30411	9.42479	8.99713	9.11011	8.20559	9.01652	8.70604	8.78359	NaN	NaN	NaN	NaN	NaN	NaN
A0A1H1L8J4	Phosphoenolpyruvate carboxykinase (ATP)	17	63.3	8.3503	8.26522	8.14333	8.19284	7.97779	8.68103	8.21884	8.08954	8.4434	8.22516	NaN	8.51519	8.77214	9.26889	8.14289	9.04995	9.70115	1.18623	NaN	NaN	7.39954	8.08056	8.417	8.3533	7.75182	8.21776	7.73311	8.23149	8.3195	8.25323	8.08753	7.66723	7.95799	7.37596	8.09327	NaN	NaN	NaN	NaN	NaN
A0A1H1L8L3	Cytidyltransferase-like domain-containing protein	38	90	12.3261	12.3474	12.5423	12.449	12.5089	12.2099	12.2795	12.2935	12.271	12.4132	12.4482	12.3667	12.2826	12.6057	12.458	12.503	12.6856	12.5203	12.5855	12.5407	12.2815	12.2887	12.026	12.2141	12.0258	12.045	12.0961	12.1214	12.112	12.1631	12.0821	12.1394	11.9683	12.2494	12.1182	12.5017	12.1412	12.7116	13.0129	13.1327
A0A1H1L8L9	Por secretion system C-terminal sorting domain-containing protein	7	21.1	7.80711	7.77918	NaN	8.06304	7.26576	4.8905	NaN	NaN	NaN	6.04148	NaN	NaN	NaN	NaN	NaN	NaN	NaN	NaN	NaN	NaN	NaN	7.44507	7.50068	7.98971	NaN	NaN	NaN	NaN	NaN	NaN	NaN	NaN	NaN	NaN	NaN	NaN	NaN	NaN	NaN	NaN
A0A1H1L8Q9	TonB-linked outer membrane protein, SusC/RagA family	22	65.6	8.70335	9.21824	9.12748	9.01201	9.06992	8.75537	8.86167	8.73822	8.50692	8.5631	NaN	9.0374	9.20818	8.95108	9.227	10.553	10.512	NaN	6.36217	NaN	8.93981	8.16882	8.73607	8.27301	8.08459	7.97709	8.04776	8.16833	7.59105	7.69782	8.10744	7.76076	7.84269	7.5845	7.2886	NaN	NaN	NaN	NaN	NaN
A0A1H1L8R9	TonB-linked outer membrane protein, SusC/RagA family	7	46.7	5.64183	7.55404	6.76574	6.52032	7.84202	6.71571	7.19783	6.73407	6.6829	6.96506	NaN	9.11144	NaN	NaN	NaN	NaN	NaN	NaN	NaN	NaN	7.84257	7.56622	7.13879	NaN	8.5258	7.82832	6.91761	7.61867	6.8764	6.8045	7.26031	5.2893	7.16506	8.6225	NaN	NaN	NaN	NaN	NaN	NaN
A0A1H1L8T0	Uncharacterized protein	13	40	8.62624	7.74662	8.25842	8.33054	8.56637	6.6087	6.61016	7.59048	6.61885	7.76131	NaN	NaN	NaN	NaN	NaN	NaN	1.59107	NaN	NaN	NaN	8.62762	9.13573	8.8675	8.55331	8.8717	7.76371	7.43096	7.83358	7.5112	7.30466	NaN	NaN	NaN	NaN	NaN	NaN	NaN	NaN	NaN	NaN
A0A1H1L8Z9	Putative K(+)-stimulated pyrophosphate-energized sodium pump	44	98.9	12.2151	12.1492	12.1078	12.1845	12.0918	12.4487	12.4477	12.4948	12.5031	12.4589	12.5381	12.2804	12.4452	12.5125	12.3932	12.6013	12.3234	12.7921	12.4305	12.5811	11.2784	11.3669	11.3632	11.2501	11.3211	11.3943	11.4541	11.4766	11.4698	11.3742	11.5963	11.157	11.3339	11.3977	11.7671	11.8218	12.2464	12.2652	12.6219	12.4546
A0A1H1L936	CarboxypepD_reg-like domain-containing protein	52	87.8	10.1223	10.0459	10.338	10.1737	10.0443	10.0454	10.2969	10.2364	10.1156	10.0358	10.2555	10.2425	10.2742	10.0294	10.0204	10.6762	10.9075	10.235	10.1275	10.1761	10.3877	10.4355	10.3615	10.3438	10.3232	10.6961	10.7248	10.7662	10.7927	10.5665	10.7324	10.6217	10.7622	10.7421	10.7839	10.5528	10.941	10.5592	10.7934	11.2165
A0A1H1L938	Uncharacterized protein	8	26.7	8.53908	8.85283	8.70525	8.98048	8.82277	NaN	8.05253	8.61386	7.57352	NaN	NaN	NaN	NaN	NaN	NaN	NaN	NaN	NaN	NaN	NaN	8.66549	7.27322	8.22943	8.2654	8.24404	NaN	NaN	8.44798	NaN	NaN	NaN	NaN	NaN	NaN	NaN	NaN	NaN	NaN	NaN	NaN
A0A1H1L9D1	Electron transfer flavoprotein alpha subunit apoprotein	33	93.3	12.7024	12.7423	12.7625	12.7678	12.701	12.3163	12.4061	12.2361	12.2187	12.1717	12.1075	12.0991	12.0992	12.2434	12.1324	12.8193	12.4783	12.5896	12.5819	12.2229	12.6963	12.7407	12.6834	12.7559	12.7583	12.2947	12.2705	12.3561	12.1507	12.0649	11.9703	11.9639	11.9816	11.9579	11.9849	12.2279	12.5308	12.5167	12.3196	12.9042
A0A1H1L9D5	Pyruvate dehydrogenase E1 component subunit beta	67	98.9	12.8898	12.9781	12.9675	12.9314	12.9948	12.9629	12.921	12.8794	12.8784	12.8589	13.4012	13.0085	13.0396	13.3139	13.0829	13.8049	13.2877	13.4731	13.4814	13.4031	13.1072	13.2343	12.9919	13.0367	12.9707	13.0797	13.0094	13.072	12.973	12.8821	13.3808	13.1503	13.0937	13.0484	13.1758	13.3792	13.3276	13.5477	13.7423	14.3597
A0A1H1L9G0	DUF2383 domain-containing protein	7	48.9	9.01041	9.34977	9.67694	9.01237	9.19993	8.87311	8.94092	9.02399	8.79546	8.93073	NaN	8.54566	NaN	8.86172	6.77388	8.11272	NaN	NaN	NaN	NaN	7.94778	8.55818	8.37151	7.94197	8.34602	8.86515	8.39069	8.90942	8.47327	8.34376	NaN	NaN	7.50448	8.35509	11.5176	NaN	NaN	NaN	NaN	NaN
A0A1H1L9G8	Gas vesicle protein	7	63.3	10.4011	10.1956	10.366	10.1795	10.159	9.75633	9.92584	9.86357	9.9135	9.81086	NaN	8.07779	8.02949	8.14639	7.6071	6.45164	8.84053	NaN	NaN	NaN	10.3909	10.2937	9.94286	10.4402	10.2584	9.88138	9.76483	9.80506	9.85057	9.90562	8.99075	8.55287	8.63754	8.58269	NaN	NaN	NaN	NaN	NaN	NaN
A0A1H1L9H9	Starch-binding associating with outer membrane	6	31.1	8.60955	8.89012	8.77814	8.68739	9.29173	NaN	NaN	6.70033	NaN	6.76612	NaN	8.56991	NaN	NaN	NaN	NaN	NaN	NaN	10.502	NaN	3.84156	9.02078	4.90663	9.14412	NaN	6.90129	NaN	7.11474	NaN	NaN	NaN	NaN	NaN	NaN	NaN	NaN	NaN	NaN	NaN	NaN
A0A1H1L9I6	Alginate lyase	17	83.3	11.2716	11.294	11.3506	11.1871	11.315	10.6536	10.7642	10.4741	10.644	10.8174	10.7679	9.96225	10.2907	10.5423	10.7209	11.7478	11.3421	9.33284	10.7606	10.9624	11.6881	11.8307	11.9997	11.6377	11.4845	11.2155	10.8212	11.081	10.7372	10.6413	10.3074	10.3508	10.6937	10.7242	10.8082	11.3108	11.2929	NaN	NaN	11.6677
A0A1H1L9J8	Inorganic pyrophosphatase	42	88.9	12.3621	12.3858	12.2515	12.3265	12.192	12.1482	12.0345	12.1722	12.2408	12.1904	11.7419	11.6084	11.7533	11.756	11.4574	11.0603	11.4567	11.8928	11.822	11.6402	12.4188	12.3071	12.3351	12.7601	12.5902	12.478	12.659	12.4693	12.5562	12.7128	12.0831	12.26	12.3393	12.0202	12.2111	12.3013	12.0873	12.4124	12.5443	12.297
A0A1H1L9V8	Glycogen recognition site of AMP-activated protein kinase	13	98.9	14.8249	14.7891	14.7615	14.6641	14.7198	14.937	14.8937	14.9198	14.9776	14.8601	15.0901	14.363	14.1929	14.2398	14.3571	14.3416	14.1016	14.7153	14.5957	14.4089	16.2131	16.1772	15.9228	16.0368	16.0454	16.2551	16.0195	16.2032	16.0452	16.0172	15.2799	15.1629	15.1499	15.0979	15.0017	15.4856	15.3724	15.7342	15.7994	16.0285
A0A1H1LA50	Uncharacterized protein	17	80	11.0311	11.3993	11.1283	11.1905	11.0744	10.6923	10.6686	10.6001	10.8238	10.5806	10.3381	10.6797	10.9989	10.8685	10.6978	10.8678	10.2268	11.4548	11.1726	11.4933	11.0939	10.8514	11.1573	11.0553	10.9818	10.8029	10.5234	10.7948	10.7161	10.6822	10.7544	10.7538	10.4875	10.6726	10.8392	10.7487	10.5356	NaN	NaN	9.41074
A0A1H1LA58	Concentrative nucleoside transporter, CNT family	20	76.7	11.3089	11.3642	11.6885	11.5951	11.5427	11.8596	11.866	12.0156	11.8166	11.897	12.4295	11.9354	11.8166	11.6479	11.9347	12.0493	11.9927	12.419	11.4611	12.3551	11.2524	10.983	11.2234	10.8265	10.6385	11.9043	11.8307	12.0525	11.854	11.7509	11.6863	11.6303	11.3948	11.5139	11.8461	12.2058	12.3716	NaN	NaN	NaN
A0A1H1LA73	Phosphoribosyl-ATP pyrophosphohydrolase	5	66.7	10.1597	10.1462	10.0679	10.2775	9.98847	9.4255	9.99736	10.048	10.1126	10.2759	NaN	9.21901	9.26626	9.47874	9.48085	9.78358	9.81185	9.89755	10.0057	10.0062	10.1328	10.2634	9.92186	9.98133	9.74418	9.69559	10.1621	10.2527	9.76378	9.92258	9.1501	9.34641	9.0273	8.47881	9.2523	9.11824	NaN	NaN	NaN	NaN
A0A1H1LA74	Electron transfer flavoprotein beta subunit	29	95.6	13.9602	13.8739	13.9856	13.9489	13.9691	13.8887	13.7213	13.6628	13.578	13.7257	13.7302	13.4555	13.3662	13.5095	13.3583	14.0779	13.9813	13.881	13.7112	13.4463	13.9699	14.0237	14.0266	13.8622	13.9996	13.8767	13.6165	13.8148	13.5791	13.6336	13.5242	13.4299	13.3254	13.4036	13.567	13.8762	13.9398	13.7903	14.3187	14.0511
A0A1H1LA93	tRNA U34 5-methylaminomethyl-2-thiouridine-forming methyltransferase MnmC	13	65.6	9.72269	9.48799	9.32862	9.26	9.20132	9.47523	9.53403	9.02611	9.18781	8.88654	9.8899	9.49091	9.68413	10.0725	9.97684	8.74063	NaN	NaN	9.88508	9.52739	9.79145	9.79163	9.41946	9.67571	10.045	9.81455	9.15069	9.24602	9.10375	9.52979	9.8708	8.41605	9.64595	9.47052	9.39339	9.72571	NaN	NaN	NaN	9.35261
A0A1H1LAD8	Uncharacterized protein	6	67.8	8.94555	8.20363	9.19061	9.00958	8.73727	9.55842	9.11743	9.02793	9.1089	9.08649	NaN	8.88323	8.9553	9.44194	9.88302	11.2442	11.4367	10.7315	NaN	NaN	9.31274	9.45109	9.15969	9.63938	9.20721	9.99008	9.87272	9.82503	9.71609	8.49102	9.21921	9.29066	9.64322	9.81229	11.5362	NaN	9.29737	NaN	NaN	NaN
A0A1H1LAF5	Crossover junction endodeoxyribonuclease RuvC	7	38.9	7.99443	8.41885	8.06842	7.98061	8.45969	6.93501	6.80777	6.81694	6.24267	6.39521	NaN	NaN	NaN	NaN	NaN	NaN	NaN	NaN	NaN	NaN	6.49433	NaN	7.44022	7.55298	NaN	5.92646	5.32723	5.35244	5.75686	6.55433	NaN	NaN	NaN	NaN	NaN	NaN	NaN	NaN	NaN	NaN
A0A1H1LAG2	Uncharacterized protein	32	96.7	13.2527	13.2881	13.2696	13.1907	13.1697	13.3969	13.3461	13.2902	13.249	13.3314	13.7683	13.4793	13.4629	13.5057	13.3883	13.5613	13.2525	13.6413	13.4853	13.4166	12.8952	12.9162	12.8089	12.7323	12.8408	13.1617	13.0402	13.0371	13.0257	12.9999	13.5443	13.1432	13.0245	13.0903	13.7495	13.2707	13.2338	13.8309	14.1443	14.2132
A0A1H1LAH0	Dihydrofolate reductase	7	67.8	11.6335	11.5623	11.1888	11.3721	11.1579	10.9003	10.6851	10.7767	10.5389	10.6496	10.9308	10.6021	10.4871	10.4501	10.1089	10.3685	10.0734	NaN	10.4306	NaN	10.738	11.2649	11.0071	10.9661	10.7909	10.4805	10.1955	10.0674	10.3158	9.92317	10.2678	9.8704	10.254	8.8027	NaN	NaN	NaN	NaN	NaN	NaN
A0A1H1LAM4	Branched-chain-amino-acid aminotransferase	50	92.2	12.0779	12.018	12.1441	12.0352	12.0787	12.3691	12.2648	12.4098	12.3309	12.3836	12.2359	12.2353	12.3026	12.2787	12.3726	12.4764	12.2283	12.4385	12.6958	12.6682	12.0443	11.7452	12.0385	12.0266	11.9495	12.3998	12.3749	12.5197	12.3656	12.4423	12.2757	12.239	12.1723	12.2358	12.3896	12.1104	12.085	12.4894	12.5342	12.1179
A0A1H1LAP7	Carboxylate-amine ligase	12	28.9	NaN	5.93358	6.56563	5.39733	NaN	6.85629	5.33242	6.21192	5.83682	5.55158	NaN	NaN	NaN	NaN	NaN	NaN	NaN	NaN	NaN	NaN	4.91526	NaN	6.39297	NaN	5.18525	6.90333	5.94432	6.70142	5.04638	6.21362	9.00885	NaN	NaN	8.13675	NaN	NaN	NaN	NaN	NaN	NaN
A0A1H1LAQ4	Uncharacterized protein	3	12.2	NaN	NaN	NaN	8.73138	NaN	8.66757	NaN	NaN	8.30092	NaN	NaN	NaN	NaN	NaN	NaN	NaN	NaN	NaN	NaN	NaN	NaN	6.84034	NaN	7.36691	NaN	7.06848	7.09443	NaN	NaN	6.06359	NaN	NaN	NaN	NaN	NaN	NaN	NaN	NaN	NaN	NaN
A0A1H1LAW5	Heme chaperone HemW	9	43.3	8.45131	7.35623	8.08138	8.67692	7.97874	7.70269	8.01697	7.59214	7.83408	7.48463	NaN	NaN	NaN	6.38551	NaN	NaN	NaN	NaN	NaN	NaN	8.21124	7.94785	8.43411	8.98323	7.52833	8.19239	7.69027	8.14364	7.64379	8.1008	NaN	6.85184	7.43987	NaN	NaN	NaN	NaN	NaN	NaN	NaN
A0A1H1LAX6	Magnesium transporter	7	38.9	NaN	7.52013	6.88094	7.82118	7.75014	8.4149	8.65165	8.12599	7.50567	7.42926	NaN	7.05773	7.44757	10.1057	6.86389	NaN	NaN	NaN	NaN	NaN	7.46965	7.93519	8.07481	7.20321	NaN	7.63462	7.68702	7.07338	7.55383	7.56997	NaN	NaN	7.7192	6.54058	7.06157	NaN	NaN	NaN	NaN	NaN
A0A1H1LAY5	Phosphonoacetate hydrolase	13	88.9	10.6693	10.7809	10.9428	10.7225	10.6654	10.539	10.6989	10.6241	10.5674	10.5412	10.8574	10.5826	10.5462	10.5549	10.6171	9.88152	10.6076	10.3712	10.7851	10.4433	10.5307	10.7219	10.4729	10.6945	10.7262	10.5178	10.2888	10.4858	10.4162	10.3094	10.4044	10.2234	10.1928	10.2663	10.0013	10.3674	10.2507	10.809	10.7706	10.0266
A0A1H1LAZ4	Transcriptional regulator, AraC family	16	53.3	8.57834	8.23552	7.88057	7.97524	8.19717	8.40663	8.568	8.52804	8.38551	8.03536	NaN	8.40141	NaN	7.41413	NaN	NaN	NaN	8.371	NaN	NaN	8.71406	8.55105	7.45393	8.42795	8.06402	8.66941	8.72414	9.12572	8.56321	8.73436	8.29135	9.86869	7.679	8.42321	8.37966	NaN	NaN	NaN	NaN	NaN
A0A1H1LBA8	Adenine deaminase	47	88.9	10.1594	9.93211	10.0963	10.0064	9.98421	10.1719	10.4527	10.2834	10.2766	10.3229	9.6823	10.2516	10.1228	10.4187	10.7531	10.1028	8.05758	10.9116	10.9636	10.7209	10.531	10.052	9.84241	10.4896	9.91065	10.6056	10.4211	10.4678	10.155	10.1775	10.3072	10.121	10.3175	10.0273	10.113	10.5129	10.5702	10.057	10.5328	10.4362
A0A1H1LBD0	Predicted transcriptional regulator	4	41.1	7.55884	7.80198	7.78312	7.65722	7.54732	7.51668	5.98762	7.62095	7.67887	7.57581	NaN	NaN	NaN	NaN	NaN	NaN	NaN	NaN	NaN	NaN	7.20512	6.65979	6.52184	6.98629	6.18981	6.48976	7.49614	7.05374	7.40485	7.77441	NaN	NaN	6.03861	NaN	NaN	NaN	NaN	NaN	NaN	NaN
A0A1H1LBF7	Tetratricopeptide repeat-containing protein	15	53.3	8.97997	9.40671	8.55337	8.72862	8.30209	7.77979	8.37324	8.99108	8.98507	8.57194	NaN	NaN	NaN	8.94353	NaN	6.16098	7.35259	NaN	NaN	NaN	8.75873	8.02307	7.7526	8.11175	8.1169	8.68071	8.31779	8.0995	7.84958	8.26328	8.39059	8.35747	8.82752	8.03069	NaN	NaN	NaN	NaN	NaN	NaN
A0A1H1LBG3	Uncharacterized protein	2	27.8	9.99389	10.2976	9.66737	9.80679	9.36591	8.98713	9.35381	8.95678	NaN	9.22345	NaN	NaN	NaN	NaN	NaN	NaN	NaN	NaN	NaN	NaN	10.5076	10.4143	10.0209	10.1179	9.97401	9.22072	NaN	9.2111	9.53625	NaN	NaN	NaN	NaN	NaN	NaN	NaN	NaN	NaN	NaN	NaN
A0A1H1LBJ4	His Kinase A (Phospho-acceptor) domain-containing protein	10	62.2	7.28023	8.48521	8.20393	7.77284	7.49442	8.44536	8.17413	8.61562	8.16848	8.37195	NaN	8.60575	8.42075	7.96313	8.07723	NaN	NaN	8.49927	8.25579	8.50173	8.1044	7.61637	7.5482	7.91571	7.45195	8.95203	8.56531	7.70552	8.27971	7.86592	7.43685	7.41859	8.41803	7.55491	8.43235	NaN	NaN	NaN	NaN	NaN
A0A1H1LBK6	Thymidylate synthase	17	84.4	11.4343	11.3926	11.5321	11.4634	11.5056	10.7981	10.8927	10.9579	10.7982	10.9593	10.2683	10.5293	10.5409	10.6325	10.5818	10.5409	9.58442	10.7301	10.7764	10.5172	10.5981	11.2139	10.8738	11.2912	10.6249	10.5077	10.546	10.5904	10.5168	10.6222	10.1223	10.5589	10.4282	10.3199	10.0122	10.3172	9.62486	NaN	8.77711	9.58262
A0A1H1LBM6	DNA helicase	23	57.8	8.25694	8.85598	8.70098	8.24205	8.29005	8.47706	8.12109	8.43524	8.35844	8.13798	NaN	7.9158	7.74818	6.41607	6.8172	NaN	NaN	8.27063	NaN	NaN	7.59249	8.2346	7.92488	7.66988	7.37719	8.35112	8.10883	8.16742	8.06782	8.16595	7.89407	6.97639	8.04958	7.61457	6.76425	NaN	NaN	NaN	NaN	NaN
A0A1H1LBN1	GTPase Obg	35	83.3	11.4601	11.4829	11.6844	11.7176	11.7514	11.2214	11.2414	11.1578	11.1363	11.1211	11.6761	11.2149	11.463	11.3916	11.3757	11.7867	11.1538	11.5327	11.4434	11.118	11.7518	11.5931	11.3668	11.7279	11.6173	11.2784	11.1749	11.2283	11.2374	11.1781	11.2526	11.3434	11.5669	11.291	11.6998	11.6049	11.83	11.3531	12.9539	10.9516
A0A1H1LBN4	Multifunctional fusion protein	82	100	14.7555	14.6939	14.7222	14.6714	14.732	15.1612	14.9946	14.9918	14.998	15.0126	15.3983	15.1136	15.1609	15.2137	15.132	15.1169	15.0433	15.3525	15.3205	15.167	14.7562	14.7332	14.7932	14.5829	14.5663	14.9321	14.8367	14.9689	14.9057	14.9695	15.1429	14.8941	14.9404	15.0363	15.3077	15.3761	15.3989	15.3652	15.7655	15.7444
A0A1H1LBN6	Glutathione synthase/RimK-type ligase, ATP-grasp superfamily	14	40	8.19275	7.46014	NaN	NaN	NaN	7.10563	8.19451	8.53986	8.87342	8.27373	NaN	NaN	NaN	7.98774	NaN	NaN	NaN	NaN	NaN	NaN	8.54695	6.71664	NaN	8.11308	6.39263	9.08066	8.42529	8.66351	8.37537	8.65081	NaN	10.3472	7.26574	NaN	NaN	NaN	NaN	NaN	NaN	NaN
A0A1H1LBR2	Formate--tetrahydrofolate ligase	23	57.8	9.71182	9.09892	7.95201	9.0719	8.76888	9.14272	8.8962	8.75184	8.85297	9.0576	NaN	8.8611	8.68057	9.1929	9.51868	10.4544	NaN	NaN	NaN	NaN	9.64017	9.26877	9.32151	9.62166	9.16414	8.80824	8.86532	9.02638	8.73111	8.96031	NaN	8.73502	8.60486	9.10544	8.76789	NaN	NaN	NaN	NaN	10.3174
A0A1H1LBS6	DNA-3-methyladenine glycosylase I	5	27.8	8.6229	8.70809	8.52606	NaN	NaN	8.08543	8.2343	8.40342	NaN	8.05604	NaN	NaN	NaN	7.43903	NaN	NaN	NaN	NaN	NaN	NaN	8.68238	8.00424	8.21723	7.66118	7.39786	7.68607	8.61511	8.7835	8.01499	8.28684	NaN	NaN	8.261	NaN	NaN	NaN	NaN	NaN	NaN	NaN
A0A1H1LBU9	Uncharacterized protein	16	80	12.2199	12.3012	12.3209	12.3541	12.3875	11.8729	12.0438	12.0107	11.9347	11.9854	11.6063	11.8411	11.7576	12.1677	11.8894	12.3497	12.1471	11.9706	11.9298	12.1498	11.5286	11.4236	11.3724	11.0173	11.1826	11.1763	11.168	11.3811	11.2099	11.0108	11.1637	10.9558	10.9414	10.9397	11.6028	10.5478	11.2085	NaN	NaN	NaN
A0A1H1LBX0	DNA gyrase subunit B	101	98.9	14.5772	14.5593	14.5298	14.5686	14.5718	14.6053	14.6489	14.6181	14.649	14.5868	15.0834	14.7442	14.8301	14.8293	14.8118	14.7675	14.6825	14.9583	14.937	14.732	14.3815	14.3349	14.2711	14.3383	14.2803	14.2678	14.26	14.2568	14.2227	14.2601	14.4226	14.3652	14.3534	14.33	14.5455	14.4809	14.6922	14.6637	15.1344	14.9244
A0A1H1LC35	Glycerophosphoryl diester phosphodiesterase	17	95.6	11.3742	10.6001	11.116	11.6396	11.8979	9.43805	9.55507	9.16657	9.21652	9.10198	14.6184	11.6932	11.628	13.2532	12.1203	9.91764	12.5071	13.5918	13.6045	12.5248	11.3289	11.536	11.957	12.2584	11.6221	10.1297	9.57781	10.9178	9.23711	9.5856	12.3389	11.5941	11.4476	12.0837	13.5904	12.5236	13.2168	NaN	NaN	14.4985
A0A1H1LC36	Multifunctional fusion protein	156	91.1	13.3287	13.4074	13.3953	13.3134	13.3318	13.1864	13.0717	13.0211	13.0151	13.0447	13.5635	13.1623	13.2361	13.3299	13.2901	13.4199	13.2144	13.4228	13.5091	13.3252	13.4425	13.5539	13.3995	13.4211	13.3144	13.1845	13.0621	13.0262	13.1002	13.1177	13.3446	13.256	13.2711	13.2005	13.4846	13.5684	13.5551	13.6897	13.9465	14.0058
A0A1H1LC65	Aspartyl/glutamyl-tRNA(Asn/Gln) amidotransferase subunit A	60	92.2	12.55	12.6096	12.5699	12.5285	12.5978	12.4302	12.269	12.2614	12.167	12.2709	12.3605	12.4342	12.4881	12.5419	12.4768	12.278	12.287	12.4344	12.5513	12.3953	12.6434	12.588	12.5913	12.516	12.4641	12.5194	12.4055	12.567	12.3948	12.3988	12.5672	12.3957	12.4677	12.4967	12.6801	12.4568	12.6226	13.0082	12.8825	13.0682
A0A1H1LC78	Adenylate kinase	55	90	13.1323	13.1974	13.0073	13.1109	13.0688	12.8869	12.8999	12.8944	12.8897	13.0323	12.7043	12.7776	12.7359	12.8052	12.7467	12.8136	12.5981	12.9976	12.8672	12.7319	13.24	13.2949	13.3066	13.2649	13.1069	12.8661	12.9957	12.8766	12.7661	12.9646	12.6177	12.8493	12.7571	12.8235	12.7688	12.7442	12.9436	12.7978	13.1886	13.2533
A0A1H1LCC8	Predicted DNA-binding protein, MmcQ/YjbR family	7	48.9	8.41673	8.44121	8.05231	8.21728	8.51095	7.63418	8.56966	8.79158	8.49621	8.45421	NaN	NaN	NaN	NaN	6.69286	6.0152	NaN	NaN	NaN	NaN	7.39009	7.73712	7.82557	7.57879	8.02154	8.37541	8.50489	8.51553	8.21171	8.15966	NaN	NaN	6.29055	5.86134	NaN	NaN	NaN	NaN	NaN	NaN
A0A1H1LCD3	Malate dehydrogenase	73	100	13.9219	13.8067	13.9596	13.7823	13.9602	13.6942	13.5378	13.5515	13.3919	13.5209	13.4858	13.2968	13.3072	13.2897	13.5111	13.7469	13.7498	13.7683	13.9795	13.8228	13.7898	13.8225	13.8193	13.8792	13.9934	13.7179	13.4189	13.533	13.4228	13.5185	13.1808	13.3225	13.0829	13.3225	13.616	13.3996	13.37	13.4602	13.8932	14.1768
A0A1H1LCE1	Anthranilate synthase component 1	42	84.4	9.84495	9.92099	9.77777	9.49223	9.73497	9.6977	9.88382	9.66269	9.74646	9.88839	10.4172	10.0468	10.1351	10.3863	10.2115	10.4987	9.13597	8.01922	9.45036	9.60919	9.94226	9.90213	9.61886	9.60402	9.75149	9.87658	9.70616	9.61084	9.74826	9.72326	10.0574	9.9039	9.89229	9.80298	10.3812	9.93291	9.35795	13.1002	11.0966	10.408
A0A1H1LCL9	Tryptophan synthase beta chain	37	91.1	12.1067	12.2105	12.1053	12.1676	12.2927	11.897	11.8558	11.9872	11.9614	11.8441	12.2239	12.0383	12.0995	12.2372	12.1685	12.5875	12.2646	12.4659	12.4281	12.3177	12.3418	12.4434	12.3947	12.3954	12.5833	11.9599	11.9436	12.0253	11.9484	11.9994	12.1349	12.0335	11.9757	12.0734	12.3597	12.7062	12.5073	12.0607	13.452	12.7185
A0A1H1LCP3	Tryptophan synthase alpha chain	19	81.1	11.1541	11.254	10.9134	11.0343	11.0153	11.4622	11.4296	11.4384	11.1546	11.3643	11.2304	10.9823	10.8632	11.0638	10.9429	11.0089	10.8738	11.4934	8.92709	10.6603	11.1967	11.2447	11.8152	11.1488	11.2259	11.43	11.4458	11.3711	11.4928	11.2238	10.8561	11.0044	11.062	11.1534	11.4853	10.743	10.3435	NaN	10.9719	10.9826
A0A1H1LCP4	Anthranilate synthase component 2	9	82.2	12.3273	12.2774	12.2667	12.2869	12.2801	12.035	11.5728	11.6249	11.8424	11.9812	11.9556	11.9168	11.6366	11.4462	11.3996	11.488	9.67843	11.1937	11.3531	11.1118	12.3715	12.0591	11.8236	12.2272	11.7936	11.5197	11.5398	11.6481	11.5573	11.834	11.4388	11.1148	11.3196	11.2082	11.4544	11.3693	11.1849	11.5365	10.6715	11.935
A0A1H1LCQ6	Kynurenine formamidase	16	67.8	11.2101	11.1248	10.9762	10.9853	11.0754	9.934	10.2506	10.084	10.2634	10.0764	NaN	9.49329	9.26909	9.56206	9.54118	9.94132	10.7904	11.9379	NaN	NaN	10.9362	11.134	11.1856	10.679	11.0734	9.94803	10.2118	10.2719	10.2712	10.2468	9.78643	9.62829	9.91875	9.48259	10.1451	NaN	NaN	NaN	NaN	NaN
A0A1H1LCU6	Asp-tRNAAsn/Glu-tRNAGln amidotransferase C subunit	10	88.9	11.9509	11.7419	11.9118	11.8753	11.6083	11.8919	12.019	12.167	12.042	12.1101	10.9155	10.4691	10.7562	10.634	10.8352	10.5951	10.2764	11.1504	10.6549	10.9216	11.7706	11.7033	11.4976	11.7963	11.7032	12.4235	12.0841	12.0569	12.0686	12.127	10.9677	10.9874	10.7696	10.9423	11.0802	10.8875	10.8737	11.2089	11.9772	11.9119
A0A1H1LCU9	Peptidyl-prolyl cis-trans isomerase	14	61.1	12.8489	12.9576	12.9505	12.7808	12.7589	10.37	11.0103	10.8622	10.6521	10.492	NaN	9.7953	10.0827	10.2443	10.3658	NaN	NaN	12.1379	NaN	NaN	12.7068	12.8944	13.0931	12.7635	12.8451	10.7698	10.2393	10.7381	10.4223	10.1087	9.86406	9.8421	9.90387	9.57886	10.9221	NaN	NaN	NaN	14.6271	NaN
A0A1H1LCW8	Indole-3-glycerol-phosphate synthase	21	86.7	10.6537	11.1562	10.8128	10.9155	10.9952	10.6467	10.6541	10.5431	10.7607	10.6905	10.5782	10.7785	10.642	10.6689	10.7028	10.4038	10.9363	10.5222	10.7412	10.938	10.6889	10.5298	11.1896	11.2961	10.9611	10.7392	10.6181	10.701	10.8874	10.8313	10.6064	10.7867	10.8026	10.5382	10.9597	10.9332	10.6799	10.6335	10.2136	10.8332
A0A1H1LCZ1	Anthranilate phosphoribosyltransferase	18	74.4	10.3094	10.5258	10.349	10.0214	10.3075	9.85118	9.76314	9.99255	10.1168	10.0047	9.18939	9.89946	9.9528	9.5697	9.95887	9.8335	8.91683	9.49832	8.71386	9.98592	10.6991	10.5608	10.6998	10.8045	10.1323	9.85001	9.93538	9.84423	9.60679	9.74331	10.0854	9.21126	9.43795	9.55661	9.80648	9.90454	NaN	NaN	12.3306	NaN
A0A1H1LD27	TonB dependent receptor	38	94.4	11.0587	11.1426	11.4079	11.327	11.3607	11.893	11.894	11.9159	11.8605	11.7749	12.2905	12.2452	12.1845	12.1637	11.8928	13.2089	12.8354	12.3004	11.7126	11.9042	11.3891	11.1791	11.0151	10.7388	10.9138	12.3927	12.466	12.5034	12.4987	12.3571	12.7582	12.5212	12.6241	12.5661	12.8156	12.715	12.8825	13.0088	12.9888	13.0032
A0A1H1LD69	N-(5'-phosphoribosyl)anthranilate isomerase	13	60	8.70876	8.66431	8.41451	8.46372	8.58405	8.72171	9.00434	9.05162	8.77297	9.07666	NaN	8.03203	7.71523	9.11119	8.04139	NaN	NaN	8.38891	8.99505	NaN	8.75079	8.90508	8.8331	8.67033	8.73006	9.04489	8.93092	9.23666	9.32027	9.26099	9.03539	8.2542	8.00514	8.45419	9.0522	NaN	NaN	NaN	NaN	NaN
A0A1H1LDA7	Lysine--2-oxoglutarate reductase	39	82.2	12.1294	12.1887	12.0088	11.9227	12.1564	11.7115	11.5809	11.6691	11.6287	11.7356	11.9411	11.7775	11.644	11.5511	11.6049	12.0883	11.7382	11.728	11.9129	12.0612	12.1281	11.9885	12.084	12.0638	11.6527	11.8466	11.738	11.7667	11.6173	11.579	11.6231	11.5007	11.7028	11.6814	11.7521	12.0361	12.0061	12.7595	13.1227	12.0667
A0A1H1LDB0	Zn-dependent amino-or carboxypeptidase, M28 family	34	88.9	11.9668	12.0934	12.021	11.8966	11.9101	12.2359	12.0664	12.0595	12.1013	12.0507	12.4433	12.0375	12.2286	12.2428	12.1644	12.4901	12.2069	12.1887	12.3269	12.1516	12.296	12.2928	12.292	12.2425	12.1364	12.198	12.199	12.2446	12.2065	12.3047	12.3829	12.2356	12.1684	12.1782	12.4824	12.4846	12.3054	12.6257	12.5853	12.5871
A0A1H1LDC8	Cell division transport system ATP-binding protein	23	78.9	10.4269	10.4149	10.4052	10.3592	10.2489	10.0552	9.84883	9.8499	9.87668	9.90696	9.31381	9.75851	9.60302	9.54462	9.96192	9.70246	9.02849	8.55347	7.9535	9.60511	10.6741	10.5379	10.5253	10.571	10.2518	10.0274	9.78771	10.1549	10.0126	9.94624	9.96008	9.29699	9.42355	9.4442	10.0574	9.94048	9.47826	NaN	NaN	10.2756
A0A1H1LDF9	Glycosyltransferase involved in cell wall bisynthesis	4	27.8	8.23978	8.02331	7.91966	6.9834	8.54644	7.5283	7.33775	6.91532	7.85493	7.52267	NaN	7.97381	NaN	NaN	NaN	NaN	NaN	NaN	NaN	NaN	NaN	NaN	NaN	NaN	NaN	6.67969	7.02807	7.33346	7.69559	7.7342	NaN	NaN	NaN	NaN	NaN	NaN	NaN	NaN	NaN	NaN
A0A1H1LDI3	Amidohydro_3 domain-containing protein	39	90	11.8906	11.9784	12.0276	12.0334	11.9516	11.9091	11.9552	11.8489	11.7864	11.7987	12.1992	11.7815	11.8718	11.7358	11.9027	12.3054	11.9942	11.8183	12.2813	12.0226	12.2173	12.2763	12.0723	12.2019	12.1031	11.8094	11.9095	11.9339	11.8086	11.8172	11.9451	11.915	11.9443	11.7129	12.1519	12.5023	12.0929	13.2928	11.7214	12.4782
A0A1H1LDQ3	Transglutaminase-like superfamily protein	22	72.2	8.87106	8.59362	8.79251	8.84378	9.17613	9.14867	8.9529	9.00065	9.0575	9.27995	NaN	8.31466	7.59054	9.48765	9.02299	9.56699	4.31219	8.26495	NaN	9.45567	9.39032	9.36859	9.48145	9.45797	9.73704	9.32292	9.60207	9.5572	9.66953	9.77645	9.53807	9.11773	9.21016	9.39572	9.71759	9.21202	NaN	NaN	NaN	10.0849
A0A1H1LDU6	Tetratricopeptide repeat-containing protein	130	96.7	12.9436	13.0171	12.9936	13.0345	12.9562	12.8136	12.8492	12.7844	12.7814	12.8177	13.1568	12.9924	12.9467	13.054	12.9392	13.9831	13.8278	13.0699	13.0195	13.0078	13.6249	13.6697	13.6457	13.5589	13.5268	13.3871	13.3525	13.4754	13.4736	13.382	13.487	13.5219	13.4574	13.4747	13.6382	13.5461	13.7569	13.8733	14.0197	14.3626
A0A1H1LDV3	Glycosyltransferase involved in cell wall bisynthesis	10	44.4	8.33805	8.43495	8.51848	7.58919	8.40114	7.74113	8.171	8.19442	8.31043	8.66159	NaN	10.1359	NaN	NaN	7.73549	NaN	NaN	NaN	NaN	NaN	7.70588	8.278	8.03846	7.99252	7.70595	8.02265	8.04785	7.48228	8.2804	8.28383	NaN	NaN	NaN	7.48402	NaN	NaN	NaN	NaN	NaN	NaN
A0A1H1LDX2	3-deoxy-8-phosphooctulonate synthase	39	86.7	12.0337	12.0903	12.1258	12.085	12.0393	11.7115	11.4137	11.5856	11.3817	11.5649	11.2945	10.9125	10.9229	10.749	10.8351	11.6224	11.424	11.5694	11.3438	11.4137	11.8317	11.8733	11.7684	11.8968	11.7443	11.3454	11.3696	11.5028	11.3773	11.3675	10.7394	10.7741	10.6915	10.728	10.8386	10.6249	10.6246	10.8909	10.8307	11.464
A0A1H1LE00	DUF4136 domain-containing protein	18	81.1	11.2459	11.3609	11.4034	11.3479	11.2177	11.0206	11.0248	11.1271	11.0918	11.1096	10.8001	9.54501	11.2355	11.014	10.5533	10.2114	11.4104	10.763	10.2923	NaN	11.5498	11.5516	11.4904	11.5056	11.3893	11.04	11.1541	11.2575	11.2395	11.2309	10.9881	11.1354	10.9619	11.0372	11.0101	11.3712	10.7898	NaN	NaN	11.1803
A0A1H1LEQ2	Uncharacterized membrane protein YccC	9	41.1	8.35112	7.75385	8.22258	8.10229	8.59338	7.85581	7.89608	7.55849	8.77769	8.12804	NaN	NaN	7.77962	NaN	NaN	8.13315	NaN	NaN	NaN	NaN	7.97325	8.19803	7.44262	NaN	5.7945	7.59345	8.53907	8.25139	7.90891	7.63609	NaN	NaN	NaN	NaN	NaN	NaN	NaN	NaN	NaN	NaN
A0A1H1LES2	Uncharacterized protein	8	37.8	7.68009	7.1993	7.68247	8.10959	7.29622	7.17727	NaN	7.98411	6.20395	7.74456	NaN	9.64969	NaN	NaN	NaN	NaN	18.7478	NaN	6.72855	NaN	5.77289	NaN	NaN	6.56189	8.03387	5.57228	6.38085	NaN	NaN	NaN	NaN	8.61089	NaN	NaN	NaN	NaN	NaN	NaN	NaN	NaN
A0A1H1LEU8	UDP-N-acetylmuramate: L-alanyl-gamma-D-glutamyl-meso-diaminopimelate ligase	31	88.9	11.6228	11.631	11.5047	11.5195	11.4922	11.2214	11.1517	11.1236	11.2201	11.2243	11.2436	11.2621	11.3943	11.4491	11.3232	11.1055	11.048	11.4313	11.4933	11.4616	11.9068	11.8057	11.6832	11.7358	11.6794	11.396	11.342	11.3937	11.2559	11.2657	11.5354	11.4627	11.2844	11.4883	11.6151	11.7722	11.5122	12.5196	12.5012	12.119
A0A1H1LEX3	Uncharacterized protein	20	76.7	10.187	10.3335	10.4158	10.3038	10.3325	10.3871	10.4239	10.2562	10.1188	10.2138	NaN	10.0365	10.2591	10.2848	9.93355	10.2736	10.3118	9.04155	10.4298	9.13847	10.8631	11.087	10.7366	10.5441	10.384	10.9139	10.7319	10.8045	10.6413	10.6668	10.8848	10.6859	10.7531	10.6244	10.6482	10.9763	10.7525	NaN	10.2352	10.9795
A0A1H1LEY0	Uncharacterized protein	20	60	9.43338	9.80242	9.30753	9.15391	9.33307	8.78751	8.86647	8.86179	9.21129	8.96958	NaN	9.54611	8.92473	NaN	8.91059	11.5276	NaN	NaN	NaN	NaN	9.61392	9.59777	9.85777	9.2514	9.47148	9.11637	8.82068	8.89376	8.94385	9.20709	10.4891	NaN	9.42162	9.24951	10.208	NaN	NaN	NaN	NaN	NaN
A0A1H1LF27	Uncharacterized protein	33	88.9	11.4807	11.7361	11.5818	11.7113	11.6776	11.483	11.4564	11.5061	11.5069	11.449	9.58241	11.6682	11.6659	11.8673	11.354	10.7955	9.71403	8.88814	11.3807	11.5349	11.5376	11.5303	11.3853	11.6955	11.4762	11.3795	11.4416	11.6734	11.5866	11.4713	11.6687	10.842	11.3131	11.0783	11.6947	11.7889	11.4398	11.562	11.7046	11.6185
A0A1H1LF40	Asparagine synthase (Glutamine-hydrolysing)	12	76.7	8.27865	9.15866	6.99293	6.94436	8.66186	7.6849	6.49007	6.28288	8.48317	8.72093	NaN	6.36149	6.60938	4.73303	11.08	13.1158	NaN	14.2026	13.9904	13.8642	8.0397	5.38687	7.03153	8.28895	4.80707	7.29106	7.8468	7.57502	8.10319	8.29804	8.50744	7.19376	6.24066	7.40704	8.86719	13.3338	11.7466	NaN	NaN	14.1159
A0A1H1LF84	Peptidase family M28	38	85.6	11.644	11.6111	11.703	11.5782	11.3814	11.2472	11.1341	11.1381	11.175	11.1939	11.3705	11.1655	11.1275	11.0837	10.7642	10.6491	10.5046	10.1808	10.2412	10.7497	11.6396	11.9061	11.7438	11.6744	11.619	11.471	11.3737	11.3998	11.3432	11.3733	11.4752	11.2745	11.4243	11.2708	11.194	11.3851	11.2916	11.3445	11.5748	11.5662
A0A1H1LF87	Trk system potassium uptake protein TrkA	28	84.4	11.394	11.3712	11.3172	11.361	11.1188	11.0938	10.9945	10.8723	10.8768	10.8923	12.8592	11.1689	11.3256	11.8019	11.5869	11.2246	10.7393	NaN	10.936	10.8835	11.2893	12.0112	11.4431	11.5953	11.4847	11.2222	11.1658	11.2123	11.1324	10.854	11.209	10.9912	11.1893	11.08	11.5876	11.9936	11.8701	11.2491	10.4088	11.9621
A0A1H1LFC5	Uncharacterized protein	20	70	9.33292	9.26018	9.58245	9.67352	9.59224	9.35737	8.91311	8.97305	9.13986	9.03209	NaN	10.3147	9.67187	9.09807	9.40784	9.77973	8.90315	8.81745	NaN	NaN	8.91906	9.56474	8.76469	9.15761	9.63629	8.48751	8.62854	8.26729	8.42118	8.30507	7.74467	9.64568	8.72861	8.34955	9.98772	NaN	NaN	NaN	NaN	10.2429
A0A1H1LFE1	Uncharacterized protein	32	88.9	12.4627	12.4565	12.2886	12.3395	12.2554	11.8234	11.803	11.7109	11.6706	11.7325	11.735	11.6962	11.52	11.8881	11.6826	12.101	11.8447	11.9332	12.1885	11.9757	12.2266	12.3772	12.2545	12.3696	12.2638	11.6268	11.6291	11.6901	11.5884	11.457	11.4441	11.4743	11.55	11.4162	11.6502	11.6507	11.8617	11.6381	11.7227	12.1944
A0A1H1LFE9	Putative hydrolase of the HAD superfamily	3	61.1	8.10724	8.69039	8.68969	8.24732	8.97267	10.3575	11.3995	9.99163	9.79216	9.58134	NaN	9.9689	10.4688	10.431	10.3198	8.39969	7.18042	9.19816	NaN	NaN	8.83774	9.73757	9.18637	8.93628	7.83899	10.9162	10.2188	11.0021	9.42586	10.274	10.3867	10.0105	10.2664	10.2145	10.1158	NaN	NaN	NaN	NaN	NaN
A0A1H1LFG6	Outer membrane insertion C-terminal signal	5	88.9	11.5783	11.8843	12.3858	12.4263	12.4143	12.4257	12.8199	13.0339	12.773	12.9277	12.4078	12.5753	12.4458	12.5269	12.3664	12.7333	12.5293	12.5819	12.4012	12.4493	11.6538	11.2087	11.4484	11.35	10.8669	12.628	12.9953	12.8335	12.7576	12.6118	12.5873	12.2207	12.2961	12.2235	12.5953	12.7152	12.2588	11.9749	12.6686	13.297
A0A1H1LFI3	Uncharacterized protein	12	77.8	9.77287	9.84073	9.96643	8.87145	9.09374	9.41397	9.60093	10.1687	10.0147	10.1661	12.2559	10.4629	11.087	12.5309	11.3101	9.93263	11.0414	NaN	NaN	9.30634	9.99465	10.3003	9.3599	11.0735	10.1885	11.1701	11.5562	12.2905	11.4601	11.0834	11.0079	11.5563	11.869	11.7692	13.7354	9.61764	NaN	NaN	12.8311	12.9458
A0A1H1LFL0	Acetyltransferase	4	52.2	7.98848	NaN	8.77792	8.25588	6.87368	9.53487	9.62245	7.76314	9.25064	8.66801	NaN	8.8361	NaN	8.50623	8.60056	8.85245	NaN	NaN	NaN	NaN	9.7258	8.8979	8.77024	7.8685	8.09318	9.86879	9.89361	10.0678	9.42272	9.10833	6.84553	8.99531	10.0868	9.34879	10.0163	NaN	NaN	NaN	NaN	NaN
A0A1H1LFL4	Starch-binding associating with outer membrane	45	100	15.3539	15.4698	15.781	15.7945	15.6131	15.472	15.7349	15.7356	15.5627	15.5363	16.0257	15.5867	15.4473	15.6138	15.5895	16.1239	15.7962	15.762	15.7431	15.8341	15.3691	15.4861	15.3153	15.5418	15.5313	15.8637	16.2466	16.1609	16.1572	15.9577	16.207	16.167	16.0648	16.0483	16.3017	16.4562	16.4701	16.6124	17.4124	16.9324
A0A1H1LFN3	Uncharacterized protein	11	90	14.5857	14.7655	14.5561	14.7765	14.4186	11.65	12.1004	12.0486	11.8191	11.9694	12.1543	11.0782	11.3357	11.4596	11.2506	12.3123	11.676	11.4718	11.4494	11.4433	15.5475	15.3848	15.6203	15.6594	15.4429	12.764	12.601	13.1048	12.5318	12.6506	11.6612	11.8929	11.7448	11.8272	11.9746	12.1656	11.4912	11.9805	13.0448	12.752
A0A1H1LFP0	30S ribosomal protein S12	12	100	15.1261	15.2415	15.1665	15.2963	15.2388	15.5822	15.4471	15.4067	15.4514	15.3981	14.3494	14.1878	14.3321	14.3801	14.4233	14.6855	14.5812	14.5953	14.9287	14.6847	15.56	15.5735	15.3806	15.3393	15.2821	15.2964	15.3103	15.3857	15.2839	15.3852	14.5515	14.6358	14.3643	14.5942	14.6809	14.9067	14.93	15.0729	15.0326	15.1154
A0A1H1LFP5	Putative ATPase	16	60	9.05974	8.7234	9.22257	8.91316	9.02233	9.4368	9.38957	9.31508	9.30682	9.40347	NaN	9.45559	9.96502	9.88005	10.0685	NaN	9.88754	NaN	9.73966	NaN	9.13037	9.4582	9.37977	9.36932	9.26538	9.17376	9.22506	9.16045	9.42508	9.28932	9.62433	9.70386	9.30319	8.84509	9.91134	NaN	NaN	NaN	NaN	NaN
A0A1H1LFQ1	30S ribosomal protein S7	40	97.8	14.6489	14.6068	14.7193	14.8235	14.6503	14.7702	14.7352	14.6758	14.5979	14.6642	14.7424	14.3476	14.3339	14.6152	14.3807	15.0149	14.7185	15.0649	15.0342	14.8744	14.8259	14.6767	14.632	14.7261	14.6036	14.7428	14.5392	14.5905	14.6552	14.5312	14.2567	14.2519	14.3258	14.2244	14.3369	14.7024	14.968	15.0841	15.4895	15.5461
A0A1H1LFR7	Uncharacterized nucleotidyltransferase	16	64.4	8.51278	8.81965	8.73765	8.57647	8.86305	9.36576	9.15282	9.09398	9.25457	9.16048	NaN	9.42032	9.05596	8.85834	8.62955	8.39919	7.63981	NaN	NaN	NaN	8.75847	8.8678	8.91339	8.91061	8.75724	9.19817	9.02908	8.97613	9.09381	9.15726	9.0536	9.25502	8.75115	8.70435	8.15343	NaN	NaN	NaN	NaN	9.53993
A0A1H1LFS5	Uncharacterized protein	11	65.6	10.5429	10.7635	10.4083	10.4728	10.3636	8.49975	8.93235	8.62593	8.37585	8.29963	7.68914	8.03275	7.83346	8.42703	8.17388	8.80116	8.89889	8.29265	NaN	NaN	10.3502	10.3064	10.7283	10.116	10.2859	8.2809	7.9939	8.37842	8.08035	7.8714	8.35497	8.1508	7.57478	7.80964	7.99363	NaN	NaN	NaN	NaN	NaN
A0A1H1LFS8	23S rRNA (Guanosine2251-2'-O)-methyltransferase	33	90	12.4933	12.533	12.4122	12.3628	12.4552	11.9467	11.8344	11.8483	11.7594	11.835	11.511	11.4676	11.5557	11.534	11.5412	11.5203	11.7926	11.9222	12.0273	11.985	12.5985	12.6234	12.6235	12.6242	12.6134	12.0603	11.8207	11.8852	11.8371	11.7955	11.54	11.5514	11.4016	11.6442	11.6095	11.8044	11.8461	11.721	12.0106	12.1981
A0A1H1LFY4	Por secretion system C-terminal sorting domain-containing protein	33	68.9	11.4383	11.3156	11.2347	11.0505	11.1272	10.1848	10.4352	10.3148	10.2525	10.2868	NaN	10.2576	9.68485	11.0932	11.0138	10.8558	10.3429	NaN	11.252	NaN	12.1429	12.123	12.5853	12.4112	11.9657	11.3859	11.0619	11.2018	11.0569	10.9366	10.2265	9.50552	9.7784	9.73983	10.4177	NaN	NaN	NaN	NaN	NaN
A0A1H1LG04	Trk system potassium uptake protein TrkH	4	40	8.29528	8.61901	8.35721	8.43204	8.39115	8.26738	7.80182	8.32465	NaN	7.85051	NaN	NaN	8.33933	NaN	NaN	NaN	NaN	NaN	NaN	NaN	8.65254	8.69282	9.84296	9.09093	8.66218	10.658	8.17381	8.24749	8.53911	7.62761	NaN	NaN	NaN	NaN	NaN	NaN	NaN	NaN	NaN	NaN
A0A1H1LG26	TonB-dependent outer membrane receptor, SusC/RagA subfamily, signature region	105	80	9.16196	8.90769	9.19195	9.25394	9.19696	9.40734	9.35999	9.28495	9.16717	9.25962	10.259	9.22065	9.43885	9.45047	9.21634	10.964	10.7403	10.2801	10.0955	9.50932	9.21694	9.32354	9.17419	9.04278	8.92645	9.54248	9.46098	9.74414	9.47619	9.50786	9.82789	9.49665	9.46637	9.58948	9.90798	10.0421	9.51228	10.23	NaN	10.0606
A0A1H1LG27	50S ribosomal protein L3	54	100	14.252	14.0516	14.3411	14.6042	14.4617	15.6522	15.4948	15.4444	15.512	15.5493	14.0923	13.7915	13.807	13.7488	13.8394	14.2166	13.9651	14.5429	14.4432	14.3974	14.3542	13.9747	14.2401	14.4458	14.1585	15.3089	15.2593	15.3148	15.3659	15.3359	14.206	14.2512	14.1136	14.2282	14.4855	14.5913	14.6573	14.8298	14.9481	14.7918
A0A1H1LG41	Doubled CXXCH domain-containing protein	38	81.1	11.142	11.0979	11.386	11.4913	11.4007	10.4148	10.3095	10.3695	10.2391	10.2584	10.5579	10.0433	9.70355	10.2846	10.3004	10.9586	10.1941	11.7658	10.3966	10.4798	11.2568	11.3564	11.114	11.192	11.1486	10.1776	10.1788	10.3176	10.2689	10.1371	10.0846	9.89303	10.1501	10.1578	10.5065	11.1961	10.757	10.8329	11.8499	10.8545
A0A1H1LG74	50S ribosomal protein L23	23	92.2	14.2858	14.3357	14.3984	14.7171	14.4737	15.1304	14.9473	14.9194	14.8988	14.9331	12.558	12.2875	12.7262	12.4534	12.4645	12.8601	12.7226	13.0289	12.5034	12.484	14.5336	13.5765	14.2456	14.3992	14.369	14.758	14.6866	14.7903	14.6236	14.6864	13.1364	13.107	12.9569	12.8916	13.0677	12.8475	12.6966	12.9114	12.786	13.248
A0A1H1LG75	DNA repair protein RadC	6	46.7	7.85836	7.81765	7.55477	8.29952	7.96833	7.77502	7.00423	7.46825	7.96583	7.95426	NaN	6.68335	7.07728	NaN	NaN	NaN	8.24398	9.00533	10.6151	NaN	7.74963	NaN	NaN	NaN	NaN	7.0025	7.15552	7.70859	8.15904	7.83049	6.90542	NaN	6.04251	8.38609	7.83722	NaN	NaN	NaN	NaN	NaN
A0A1H1LGA3	TonB-linked outer membrane protein, SusC/RagA family	119	100	14.2207	14.3436	15.169	15.0297	15.2422	15.9521	15.9944	15.9642	15.9069	15.9279	16.4951	16.0933	16.0751	16.2744	16.0615	16.6482	16.5491	16.4913	16.4232	16.2595	14.3328	14.4369	14.4788	14.4506	14.3392	16.3389	16.4173	16.5116	16.4735	16.3156	16.7653	16.6369	16.6353	16.649	16.7509	16.9617	17.0732	17.0833	17.5276	17.5312
A0A1H1LGC8	50S ribosomal protein L22	41	100	14.0695	14.0968	14.3052	14.6987	14.3925	14.9614	14.8687	14.9496	15.0218	14.9788	14.3807	14.1071	14.181	14.2294	14.2932	14.7947	14.761	15.023	15.1404	14.8787	14.5754	14.1552	14.2919	14.5286	14.3467	14.5481	14.8188	14.8534	14.8182	14.8658	14.312	14.517	14.5394	14.4052	14.5738	15.0042	14.9355	15.1257	14.8776	15.1104
A0A1H1LGE1	Hemolysin activation/secretion protein	6	63.3	7.19637	7.44905	6.37672	6.905	8.28392	7.50976	6.44317	6.01466	5.61023	6.68864	NaN	7.2685	8.64163	8.97281	8.53174	8.63463	NaN	10.0754	10.5	NaN	8.3333	8.57014	NaN	7.86845	8.98649	6.48346	6.90219	6.83878	7.90558	5.73176	6.68612	7.89707	NaN	9.34551	NaN	NaN	8.82148	NaN	NaN	9.36852
A0A1H1LGN0	30S ribosomal protein S10	30	100	15.4018	15.5437	15.4098	15.4489	15.4722	15.5421	15.4229	15.4756	15.506	15.5421	15.3279	14.7147	14.7695	14.8916	15.0033	15.2159	14.9725	15.3022	15.6676	15.2657	15.6094	15.4535	15.5145	15.5419	15.5217	15.2764	15.2828	15.3101	15.3102	15.4259	14.9265	14.7903	14.7802	14.8189	14.9997	15.2988	15.3008	15.2831	15.6765	15.6977
A0A1H1LGQ6	50S ribosomal protein L16	32	100	14.6963	14.7777	14.6454	14.7707	14.8071	15.0708	14.8135	14.9425	14.9088	14.931	13.9162	13.7412	13.8458	13.8347	14.0092	13.9961	14.0504	14.5857	14.511	14.3694	14.7639	14.2147	14.4682	14.5742	14.6939	14.6808	14.7089	14.4701	14.6297	14.7585	13.6506	13.9944	14.0004	14.0017	14.2956	14.3973	14.4905	14.722	15.1899	15.3484
A0A1H1LGS0	50S ribosomal protein L29	18	92.2	14.7418	14.7563	14.8135	14.8236	14.9003	14.6042	14.7581	14.7686	14.7458	14.8294	13.1859	12.4012	12.5091	12.6145	12.7646	13.9913	13.637	13.5707	13.6918	13.6653	14.9304	14.5616	14.8621	14.9472	14.6738	14.6621	14.732	14.9445	14.8782	14.8417	13.2341	13.3474	13.1592	13.281	13.553	13.4945	13.5255	13.4277	13.849	13.8335
A0A1H1LGX7	50S ribosomal protein L2	47	100	14.1057	13.8548	13.8522	14.3394	14.1133	14.9652	14.8756	14.8934	14.8492	14.8702	14.8061	14.5595	14.5802	14.651	14.6899	14.6861	14.8139	14.9829	15.1508	14.9452	14.1749	13.7591	13.9137	14.2097	14.1332	14.6682	14.696	14.5932	14.6452	14.7031	14.4352	14.6172	14.474	14.4671	14.739	14.7552	15.0438	15.1351	15.5038	15.1904
A0A1H1LGY1	30S ribosomal protein S3	46	100	14.3114	14.3239	14.3338	14.3479	14.4375	13.6776	13.6833	13.605	13.5586	13.7105	14.0611	13.7183	13.7122	13.9778	13.7838	13.7573	13.8527	14.1801	14.2345	14.0632	14.4022	14.3819	14.57	14.457	14.4958	13.7279	13.4625	13.5907	13.7776	13.6608	13.7314	13.7906	13.7878	13.7442	13.8742	13.9752	14.2793	14.3415	14.8161	14.9669
A0A1H1LH06	30S ribosomal protein S19	20	100	15.2124	15.145	15.3849	15.3018	15.5475	15.5989	15.459	15.3941	15.5137	15.503	14.2888	14.2002	14.1744	14.6008	14.4611	14.6032	14.6701	14.7857	15.2403	14.8374	15.3207	15.0046	15.4001	15.4451	15.5211	15.2224	15.2774	15.2877	15.2842	15.2465	14.0682	14.3771	14.3608	14.2262	14.6731	14.6846	14.7564	14.7015	15.8678	15.0764
A0A1H1LH45	30S ribosomal protein S14	10	95.6	14.8648	15.0392	14.8947	14.9048	15.0658	14.9992	14.999	14.9154	14.9491	15.0104	14.6511	14.3098	13.1869	14.5545	14.6654	14.9481	14.7599	14.9472	15.193	14.9593	15.0682	15.1619	14.9433	15.0421	14.7529	14.8809	14.8256	15.0505	14.805	14.9798	14.6483	14.3054	14.3089	14.4384	14.9057	15.0813	14.807	16.408	16.9153	16.923
A0A1H1LHB1	30S ribosomal protein S8	28	98.9	13.979	14.0747	14.0158	14.0889	14.0622	13.6975	13.7138	13.674	13.7446	13.5631	13.7271	13.1509	13.1848	13.3086	13.1905	13.4728	13.4766	13.801	13.8034	13.725	14.2075	14.0959	14.1476	14.1317	14.0046	13.5676	13.6171	13.7423	13.6332	13.6679	13.1191	13.3537	13.2753	13.3699	13.8701	13.6481	13.8258	14.2624	14.6919	14.4006
A0A1H1LHD2	50S ribosomal protein L6	40	100	14.4358	14.4837	14.4913	14.8311	14.7103	15.4857	15.3685	15.2712	15.2707	15.3559	15.3914	14.649	14.9114	14.8433	14.9681	15.2161	15.0387	15.1401	15.1586	15.1427	14.6515	14.0191	14.4217	14.2909	14.519	15.1765	15.1241	15.2419	15.1853	15.1651	14.9046	14.668	14.71	14.7463	14.9093	15.1596	15.1494	15.3505	15.7679	15.8893
A0A1H1LHF6	30S ribosomal protein S5	28	100	14.1555	14.103	14.1953	14.3102	14.3695	14.1663	14.0424	14.0513	14.1502	14.0537	14.0486	13.6648	13.7152	13.8948	14.0025	13.8228	13.9224	14.4305	14.4185	14.2706	13.9107	14.1582	14.1674	14.1977	14.2334	13.8534	13.7899	13.7465	13.907	13.9594	13.7355	13.8051	13.7308	13.6092	13.8647	14.1764	14.2096	14.4583	14.7098	14.276
A0A1H1LHI0	Protein translocase subunit SecY	29	96.7	13.5024	13.7196	13.8214	13.787	14.011	13.7243	13.5967	13.6299	13.6387	13.654	13.9761	13.6531	13.7663	13.5686	13.7431	13.9361	13.9639	14.1013	13.9692	13.975	13.3189	13.5311	13.4042	13.3337	13.4595	13.5238	13.4584	13.4757	13.4856	13.376	13.7247	13.5865	13.5945	13.5903	13.8776	13.9958	13.7974	14.1244	14.2783	14.27
A0A1H1LHI5	30S ribosomal protein S17	25	94.4	15.4572	15.4318	15.5497	15.713	15.703	15.487	15.4271	15.3072	15.3704	15.4362	15.0511	14.2944	14.1379	14.2386	14.2837	15.1801	15.3031	15.2885	15.3852	15.1576	15.6888	15.7637	15.7942	15.7236	15.548	15.1912	15.1424	15.2944	15.2159	15.3022	14.6999	14.7622	14.7088	14.716	14.9586	15.2669	15.2322	15.3202	15.5158	15.6234
A0A1H1LHL6	50S ribosomal protein L14	24	97.8	13.1947	13.2494	13.3395	13.5557	13.4966	13.9163	13.8429	13.8125	13.7644	13.7655	14.0477	13.135	13.3445	13.404	13.5526	13.9304	13.9155	14.0714	13.9871	13.8765	13.1708	13.2774	13.4076	13.4008	13.2971	13.7729	13.6492	13.7381	13.7336	13.7832	13.3643	13.5773	13.406	13.5474	13.8625	14.1195	14.2205	14.3166	14.5424	14.5817
A0A1H1LHN3	50S ribosomal protein L24	27	97.8	15.5283	15.4889	15.4809	15.331	15.2394	15.528	15.5024	15.5174	15.6379	15.562	14.1736	13.9838	13.9084	14.2229	14.1947	14.5885	14.7795	14.7187	14.7551	14.8403	15.2733	15.1908	15.3843	15.5325	15.3725	15.3284	15.2635	15.3559	15.2698	15.1498	14.2514	14.3061	14.3209	14.3778	14.6118	14.8196	14.8107	14.9058	15.0603	15.301
A0A1H1LHQ3	Translation initiation factor IF-1	16	86.7	11.6978	11.6222	11.3218	11.2117	11.9986	12.6452	12.4175	12.4443	12.1565	12.1477	10.6053	11.6034	11.0853	11.5147	11.1531	10.7187	11.0651	11.9437	12.0085	11.8897	11.707	11.3998	12.0724	11.7381	12.445	12.3539	12.167	12.2734	12.2863	12.219	11.5523	11.8326	11.9643	11.3946	11.814	12.3536	11.1817	NaN	12.9615	14.1699
A0A1H1LHR4	50S ribosomal protein L5	68	100	14.2777	14.4474	14.3479	14.6121	14.5643	14.7223	14.4918	14.4977	14.5487	14.6014	13.4236	13.3905	13.3794	13.3723	13.3349	13.6855	13.698	14.1117	14.1134	13.8384	14.5021	14.2544	14.4747	14.5399	14.5724	14.3737	14.3658	14.4355	14.3952	14.5155	13.2097	13.3009	13.3241	13.205	13.8173	13.673	13.8208	14.0197	14.4796	14.435
A0A1H1LHS7	30S ribosomal protein S11	10	92.2	14.3554	14.3955	14.288	14.5432	14.5134	14.2933	12.155	12.7614	12.7912	12.6792	13.1272	12.5282	11.6967	12.3171	11.129	12.3899	12.406	12.7635	13.4119	13.3559	13.0292	13.9482	13.5207	14.1237	14.0512	13.7933	13.4612	13.4541	12.4594	13.3984	13.1097	11.6149	13.0903	12.824	10.7408	13.8478	13.7198	8.73459	12.4209	NaN
A0A1H1LHU1	Elongation factor G	152	100	15.4535	15.5213	15.4664	15.44	15.4174	15.5724	15.6592	15.59	15.6843	15.666	16.0338	15.7006	15.6897	15.7772	15.7386	15.7393	15.7968	16.0698	16.1812	16.0318	15.6345	15.6344	15.5987	15.5984	15.5835	15.6127	15.5114	15.4788	15.4897	15.5229	15.7671	15.7363	15.6	15.7371	16.0546	16.0322	16.089	16.1958	16.5078	16.6885
A0A1H1LI29	50S ribosomal protein L4	47	100	13.6546	13.8685	14.0398	14.4914	13.9412	15.0087	14.8809	14.96	14.867	14.8899	14.9379	14.2989	14.3354	14.529	14.3639	14.7516	14.8209	15.1231	15.2142	14.8881	14.2085	13.3142	13.7694	13.8223	13.8681	14.72	14.7463	14.8779	14.8083	14.7745	14.3433	14.2811	14.2601	14.2814	14.499	15.204	14.8709	14.9805	15.3278	15.4709
A0A1H1LI31	50S ribosomal protein L17	40	100	13.892	13.633	13.8673	14.1231	14.0552	14.5347	14.6479	14.6016	14.6727	14.603	14.6496	14.4474	14.4803	14.5004	14.6243	14.4976	14.6148	14.9073	14.9053	14.6722	13.8206	13.7965	14.0004	13.8768	13.8791	14.5149	14.5007	14.4718	14.4825	14.5334	14.4776	14.4647	14.513	14.4106	14.6201	14.4724	14.5595	14.6919	14.9877	14.5075
A0A1H1LI34	50S ribosomal protein L30	36	100	14.4169	14.7108	14.6481	15.1222	14.9318	14.8073	14.8825	14.9289	14.95	14.8996	14.2793	13.7721	13.9222	14.2664	14.0557	14.3257	14.4019	14.7188	14.7978	14.7058	14.5752	14.1057	14.314	14.7046	14.6361	14.498	14.9118	14.7618	14.8233	14.7941	14.0328	14.3373	14.341	14.4623	14.4497	14.5306	14.4458	14.5522	14.6239	14.6591
A0A1H1LI35	50S ribosomal protein L36	6	22.2	9.61871	9.88573	9.79185	9.7325	9.57951	NaN	NaN	NaN	NaN	NaN	NaN	NaN	NaN	NaN	NaN	NaN	NaN	NaN	NaN	NaN	7.786	10.2306	9.92162	11.045	10.7289	NaN	NaN	NaN	NaN	NaN	NaN	NaN	NaN	NaN	NaN	NaN	NaN	NaN	NaN	NaN
A0A1H1LI50	Carbamoyl-phosphate synthase small chain	34	88.9	12.1383	12.3943	12.2045	12.224	12.2929	12.0813	12.2312	12.0917	12.189	12.2176	12.3285	12.2264	12.3185	12.4204	12.5103	12.4285	12.1331	12.6712	12.6663	12.1646	12.2122	12.1581	12.0572	12.0984	12.1184	12.0849	11.9711	11.9322	11.9829	11.7854	12.1329	11.9024	11.7813	11.9843	12.1569	12.1759	12.1787	12.4991	12.7993	12.1011
A0A1H1LI92	Citrate synthase	84	100	14.1647	14.0871	14.1191	14.154	14.1156	13.8467	13.8785	13.87	14.0111	13.9803	14.4266	13.986	14.0311	14.2135	14.203	14.6391	14.5075	14.4831	14.6066	14.3496	13.9695	14.0316	13.7729	13.9425	13.7448	13.5923	13.5813	13.5289	13.6118	13.6299	13.7818	13.6786	13.8228	13.6996	13.85	14.1248	14.2017	14.4899	14.5531	14.6723
A0A1H1LIA7	N-Dimethylarginine dimethylaminohydrolase	31	71.1	11.6399	11.648	11.4741	11.6649	11.4795	10.4412	10.5233	10.5114	10.4716	10.5278	11.2887	10.6009	10.6689	10.4646	10.5006	10.6765	10.7654	11.325	11.0582	11.2295	11.7467	11.7251	11.6628	11.6533	11.5438	10.8014	10.6014	10.87	10.6637	10.725	10.722	10.4505	10.7451	10.5887	10.7602	10.5795	NaN	NaN	NaN	NaN
A0A1H1LIH9	Enolase	101	100	17.1113	17.0421	17.0822	17.1411	17.193	16.5822	16.5219	16.5538	16.6344	16.6263	17.2156	16.8051	16.9258	16.8606	16.8795	16.9667	16.9819	17.2025	17.487	17.1504	17.1213	17.0819	17.326	17.169	17.0186	16.7894	16.6214	16.7074	16.6635	16.7122	16.9749	16.7168	16.8209	16.8254	17.1607	17.2545	17.3723	17.2707	17.9338	17.9958
A0A1H1LIJ3	Type I phosphodiesterase / nucleotide pyrophosphatase	45	87.8	8.45867	8.39492	7.85133	8.42926	8.68179	11.9965	11.941	11.7984	11.8774	11.9295	11.7216	11.8717	11.9315	12.046	11.6182	11.4801	11.7856	12.1213	12.032	11.8284	9.06643	8.50788	8.12916	9.63687	9.52082	11.8339	11.8654	11.9633	11.8476	11.8632	11.9746	11.8165	11.9292	11.6666	11.7155	11.669	12.2249	12.1398	12.7351	11.7521
A0A1H1LIJ7	Por secretion system C-terminal sorting domain-containing protein	7	51.1	9.90267	9.57495	9.77295	9.85348	9.29722	8.87554	8.93309	9.10963	9.06939	8.63839	NaN	7.45394	NaN	8.37504	NaN	NaN	NaN	NaN	NaN	NaN	8.77772	9.95365	9.35765	8.48632	9.63137	8.87323	8.89149	8.94392	8.56172	9.17181	NaN	NaN	8.86476	9.10871	9.10229	NaN	NaN	NaN	NaN	NaN
A0A1H1LIL7	Uncharacterized hydrophobic domain-containing protein	22	82.2	10.2557	9.8045	10.2702	10.3842	10.3638	10.4145	10.4075	10.282	10.2854	10.3109	10.8289	9.76726	9.97963	10.264	10.1447	9.94085	10.5038	10.5301	9.86388	10.336	10.0713	9.76142	10.0808	9.90153	10.0084	10.1682	10.215	9.89559	10.0738	10.1107	10.0039	9.87668	10.2129	10.1042	10.6255	10.7806	10.5871	NaN	11.3014	10.2114
A0A1H1LIY7	Uncharacterized protein	21	81.1	10.3505	10.4747	10.6749	10.4706	10.6195	10.4105	10.4182	10.433	10.2852	10.313	9.96115	10.1393	9.7966	10.1682	10.2661	10.9339	9.94836	10.3237	10.1744	10.3864	11.0684	10.9562	10.9657	10.8495	10.8294	10.7185	10.7745	10.8584	10.6523	10.792	10.5122	10.5633	10.525	10.431	10.8926	10.2924	10.7491	NaN	NaN	11.1197
A0A1H1LIY8	50S ribosomal protein L15	37	100	12.4495	12.3223	12.3661	12.5101	12.3861	13.5114	13.4149	13.4462	13.451	13.4955	13.5579	13.3162	13.2165	13.3379	13.2872	13.261	13.3862	13.9196	13.8866	13.6648	12.561	11.9416	12.3723	12.1787	12.234	13.2732	13.2422	13.2268	13.3796	13.3524	13.2945	13.1541	13.0975	13.1307	13.5577	13.404	13.5788	13.9617	13.9361	13.8666
A0A1H1LIY9	Phospholipid/cholesterol/gamma-HCH transport system permease protein	5	71.1	10.5812	10.4687	10.669	10.8714	10.7072	10.1335	10.1186	10.1113	10.1317	10.0936	NaN	10.0749	9.14807	8.27644	10.0945	10.2378	11.5493	11.2882	10.3657	10.4163	10.9937	9.87839	10.9291	10.6277	10.9115	9.99429	10.2806	10.5697	10.1347	10.0567	10.2379	9.01816	9.69515	9.6577	9.60137	NaN	10.8077	NaN	NaN	NaN
A0A1H1LJ01	Uncharacterized protein	14	67.8	10.8405	10.7981	10.6794	10.7767	11.0449	10.4986	10.1539	10.399	10.2213	10.5447	NaN	9.59202	9.89014	10.1666	10.0992	7.62299	9.94467	10.6019	10.0162	NaN	10.7378	10.7212	10.6026	10.3922	10.6367	10.2031	10.447	9.904	10.2982	10.4252	9.48658	10.3331	9.96279	9.93722	10.3356	NaN	NaN	NaN	NaN	NaN
A0A1H1LJ50	Glutamate synthase domain-containing protein 2	23	68.9	10.6671	10.6216	10.5137	10.4656	10.6333	10.5405	10.3682	10.4166	10.3308	10.5189	NaN	10.2707	9.93388	10.0604	10.3064	10.0607	9.55447	9.35742	10.7546	10.621	10.6489	10.818	10.794	10.6657	10.7282	10.4199	10.338	10.484	10.5494	10.7301	9.76004	9.97309	10.1713	10.2286	10.5059	9.88289	NaN	NaN	NaN	NaN
A0A1H1LJ80	Short-chain dehydrogenase	26	77.8	11.7575	11.9902	11.659	11.7714	11.5989	10.9226	10.9104	10.8623	10.7924	10.8684	11.3633	10.6658	10.8032	10.7385	10.4642	11.047	11.1554	8.75061	9.31848	10.6827	11.8333	11.701	11.6761	11.7578	11.6111	10.727	10.868	10.8853	10.8822	10.9234	10.7286	10.587	10.6426	10.2951	10.4517	NaN	9.75249	13.0839	NaN	NaN
A0A1H1LJ87	30S ribosomal protein S13	19	100	14.726	14.7577	14.7429	14.7644	14.6852	14.5075	14.3872	14.4138	14.4805	14.5454	14.7663	14.1382	14.1802	14.3655	14.2485	14.8518	14.5998	14.8633	14.7696	14.7491	14.7748	15.0003	14.9415	15.0065	14.8854	14.4348	14.2935	14.5017	14.4483	14.3636	14.4559	14.3008	14.1811	14.3965	14.2746	15.0858	14.6727	14.4331	15.0514	14.8901
A0A1H1LJA1	50S ribosomal protein L18	34	98.9	14.2573	14.2086	14.3241	14.3421	14.3934	14.3235	14.3584	14.2406	14.323	14.3005	13.0733	12.7655	12.7329	12.9837	13.2164	12.9116	13.0354	13.2508	13.1117	13.1674	14.504	14.1812	14.3635	14.3843	14.3601	14.1868	14.1134	14.2847	14.0669	14.1571	12.8428	12.7773	12.5471	12.8767	12.9337	12.9014	12.9121	12.8988	13.0774	13.0702
A0A1H1LJE3	30S ribosomal protein S4	42	100	16.0127	16.0372	16.0678	16.138	16.1125	15.7908	15.7941	15.7447	15.752	15.8489	16.1392	15.91	15.9727	16.0563	15.9797	16.082	16.0914	16.2848	16.3475	16.234	15.8954	15.8293	15.9966	15.9956	15.9056	15.6133	15.6911	15.7446	15.6537	15.6502	15.8487	15.7513	15.7769	15.7501	16.0004	16.0479	15.9609	16.0785	16.556	16.1758
A0A1H1LJE5	Starch phosphorylase	50	86.7	11.8088	11.5849	11.6393	11.6803	11.6907	11.276	11.3427	11.3072	11.3901	11.4489	11.5769	11.5494	11.6554	11.6881	11.6741	12.1965	12.3511	12.0231	11.8766	11.9747	11.6909	11.8078	11.682	11.8311	11.6216	11.5802	11.7882	11.5787	11.5788	11.6096	11.9613	11.5635	11.8126	11.6328	12.1042	11.9212	11.8102	12.1499	NaN	11.5176
A0A1H1LJG6	Uncharacterized protein	2	14.4	4.56136	7.54118	7.65585	NaN	5.25475	NaN	6.6834	NaN	NaN	NaN	NaN	NaN	NaN	NaN	NaN	NaN	NaN	NaN	NaN	NaN	7.82688	NaN	NaN	NaN	NaN	NaN	6.73467	NaN	NaN	NaN	NaN	NaN	NaN	NaN	NaN	NaN	NaN	NaN	NaN	NaN
A0A1H1LJI0	DNA helicase	7	42.2	7.51834	6.54205	7.33985	7.67484	7.4627	5.94723	6.39907	6.46631	5.90587	6.61663	NaN	NaN	NaN	NaN	NaN	NaN	NaN	NaN	NaN	NaN	7.29593	7.5557	6.78745	8.16104	7.46668	7.05034	6.52694	7.29889	6.53096	6.43562	NaN	NaN	6.39456	NaN	NaN	NaN	NaN	NaN	NaN	NaN
A0A1H1LJI4	Thioredoxin reductase (NADPH)	24	67.8	10.2024	10.452	10.3333	10.0602	10.2397	9.89174	9.97191	9.87856	9.84914	9.74116	NaN	10.0261	9.57242	9.724	10.4442	10.2798	10.5046	NaN	NaN	9.19205	10.6678	10.5196	10.4843	10.3991	10.3631	10.285	10.1411	10.0534	10.1682	10.0177	9.91038	10.1589	9.88438	10.0227	10.1168	9.80463	11.0681	NaN	NaN	9.46975
A0A1H1LJP0	Glutamine cyclotransferase	40	88.9	11.6227	11.781	11.6444	11.7566	11.7458	11.5462	11.4747	11.5328	11.4326	11.4218	11.1	11.2824	11.4633	11.4798	11.5207	11.5773	11.5015	11.6512	11.6173	11.6318	11.5587	11.6446	11.609	11.5909	11.4966	11.1463	11.4185	11.1928	11.2975	11.3557	11.3259	11.2843	11.389	11.1544	11.2268	11.4233	11.3244	11.7066	12.288	11.2743
A0A1H1LJX4	DNA-directed RNA polymerase subunit alpha	70	100	13.3898	13.4439	13.3539	13.27	13.1076	13.0051	12.9897	12.9634	13.0327	12.9118	13.3926	13.0232	12.9438	12.9359	13.0689	13.5894	13.4396	13.5317	13.5426	13.3934	13.6254	13.6011	13.5223	13.4564	13.3715	13.0489	12.7894	12.9235	12.9866	12.8664	13.0179	12.9338	12.9955	12.9721	13.2899	13.4116	13.4926	13.7545	14.0166	14.176
A0A1H1LJY1	Uncharacterized OsmC-related protein	5	54.4	9.04203	9.15161	8.95654	8.74812	8.49229	8.62662	8.52882	8.0196	7.99728	8.06037	NaN	7.54949	7.5664	7.21633	NaN	9.1722	NaN	NaN	NaN	NaN	8.67863	8.82845	8.42511	8.81272	8.79147	8.0919	8.07326	8.12749	7.8561	7.92975	7.46692	7.46193	7.58578	7.24459	7.56813	NaN	NaN	NaN	NaN	NaN
A0A1H1LK53	Uncharacterized protein	3	21.1	10.3443	10.5773	9.31073	10.5216	10.5895	NaN	NaN	NaN	NaN	NaN	NaN	NaN	NaN	NaN	NaN	NaN	NaN	NaN	NaN	NaN	9.62327	9.82783	9.13454	9.49804	10.0848	7.78367	NaN	NaN	NaN	NaN	NaN	NaN	NaN	NaN	NaN	NaN	NaN	NaN	NaN	NaN
A0A1H1LK62	Uncharacterized protein	3	47.8	10.5382	10.4039	9.96603	9.56134	9.59394	8.74194	11.1107	NaN	11.821	11.862	NaN	7.57508	8.32629	11.5636	NaN	NaN	NaN	NaN	NaN	NaN	10.1943	10.3976	10.1338	9.52001	NaN	9.71518	11.2828	12.0566	11.5081	11.1827	8.3181	11.1946	11.8337	11.5231	NaN	NaN	NaN	NaN	NaN	NaN
A0A1H1LKA7	Small redox-active disulfide protein 2	5	45.6	8.21996	8.58271	8.03653	9.24064	8.13435	8.79977	7.8689	8.35969	8.33692	8.5488	NaN	NaN	NaN	6.81249	NaN	NaN	NaN	NaN	NaN	NaN	9.49036	9.49962	8.06324	9.61786	9.01076	7.67587	8.4572	8.43924	8.71217	8.31445	NaN	NaN	NaN	5.8366	NaN	NaN	NaN	NaN	NaN	NaN
A0A1H1LKG5	Uncharacterized protein	2	18.9	6.90388	7.76977	7.54648	NaN	NaN	NaN	NaN	6.12712	5.58986	NaN	NaN	NaN	NaN	NaN	NaN	NaN	NaN	NaN	NaN	NaN	NaN	6.59663	7.51161	NaN	6.61398	7.1929	6.46171	NaN	NaN	6.89125	NaN	NaN	NaN	NaN	NaN	NaN	NaN	NaN	NaN	NaN
A0A1H1LKL3	50S ribosomal protein L31	18	93.3	14.7637	14.8267	14.6071	14.7163	14.5856	14.8771	14.8415	14.8593	14.9212	14.9505	14.2794	13.693	13.9647	13.9124	14.1001	14.0245	14.54	14.7487	14.573	14.4283	14.6332	14.9092	14.7194	14.9389	14.8194	14.6996	14.6392	14.7728	14.7129	14.7385	13.7115	13.6995	13.5835	13.5991	13.7034	14.4103	14.0081	14.3774	14.3602	14.3091
A0A1H1LKL5	Phospholipid/cholesterol/gamma-HCH transport system ATP-binding protein	15	57.8	9.17008	8.87958	9.308	9.10397	9.27857	9.31467	9.12732	9.02252	8.99797	9.06222	NaN	8.28214	9.30075	7.91354	NaN	2.03002	6.98322	NaN	NaN	NaN	9.54527	9.07869	9.26442	8.97882	9.2256	9.30838	9.32805	9.46087	8.9832	8.83755	8.81525	9.13822	8.70412	8.42975	8.90225	NaN	NaN	NaN	NaN	NaN
A0A1H1LKQ0	Kynureninase	14	72.2	10.4692	9.75255	10.1824	10.358	9.94724	9.84558	9.58422	9.79141	9.40951	9.6309	9.32151	10.1199	9.41929	9.15812	8.79008	10.0318	9.49408	9.16679	8.13054	9.65547	9.98111	9.71976	9.47813	9.26193	9.31996	9.71794	9.53545	8.92567	8.82917	8.79039	9.47362	9.39685	9.21917	9.35346	8.967	9.81292	NaN	NaN	NaN	NaN
A0A1H1LKS5	Carboxyl-terminal processing protease	17	66.7	8.5746	8.51299	8.71031	8.805	8.66499	8.93221	9.11026	9.2754	9.11112	9.27756	7.6875	9.08997	9.17427	9.69681	9.08218	9.61275	9.52358	NaN	NaN	NaN	8.43095	8.11561	8.16578	8.14893	8.01685	8.47995	8.87824	8.97226	8.75556	8.68293	8.70583	8.69091	8.76956	8.8626	8.97295	8.58744	NaN	NaN	NaN	NaN
A0A1H1LKT3	Arsenate reductase	22	73.3	9.08634	9.30591	8.9512	9.26973	9.12076	9.08629	9.04983	9.13857	9.16858	9.18866	8.42409	8.7648	8.50748	8.64718	8.54458	8.20073	7.85525	9.91441	9.15081	NaN	10.3797	10.1694	10.401	10.3097	9.99501	10.1868	9.98983	10.058	9.9173	10.1487	9.4895	9.75607	9.56788	9.54315	9.77238	NaN	9.20559	NaN	NaN	9.25523
A0A1H1LKU1	Uncharacterized protein	4	43.3	6.55674	6.30907	6.97314	6.59528	6.65803	6.5143	6.92682	7.31501	7.28318	7.21435	NaN	7.46869	7.25961	NaN	NaN	NaN	NaN	NaN	NaN	NaN	NaN	NaN	6.92449	7.01486	NaN	6.59942	7.72055	7.64243	7.71505	7.88887	7.0967	7.29961	7.58722	7.73307	7.62901	NaN	NaN	NaN	NaN	NaN
A0A1H1LKX9	TPR_REGION domain-containing protein	14	54.4	9.11945	9.35811	8.86775	9.15288	9.35301	9.06145	9.47885	8.79708	8.84276	9.11802	NaN	8.04508	8.03843	8.49716	NaN	NaN	9.26483	NaN	NaN	NaN	8.78183	9.25255	9.24974	9.46306	8.86709	8.34822	8.5785	8.72271	8.22509	8.95183	8.36966	7.48129	8.1622	8.44726	NaN	NaN	NaN	NaN	NaN	NaN
A0A1H1LKY2	Glycine dehydrogenase (decarboxylating)	57	90	12.0271	11.8268	12.0209	12.0938	12.0548	11.5968	11.4747	11.5708	11.549	11.5253	11.7329	11.7907	11.8986	11.9688	11.9478	12.1747	11.8635	11.7631	11.9494	11.7796	12.6626	12.451	12.8156	12.4813	12.3946	12.209	12.1085	12.1007	12.1464	12.0621	12.3755	12.2628	12.3613	12.323	12.7172	12.3241	12.7166	12.7144	11.0929	12.889
A0A1H1LKY7	D-3-phosphoglycerate dehydrogenase	84	98.9	12.7097	12.7703	12.758	12.7602	12.7247	12.7736	12.7058	12.6967	12.7261	12.7201	12.8908	12.7466	12.7369	12.8471	12.8235	12.8801	12.7589	13.1306	13.1249	13.0352	12.8265	12.8832	12.7992	12.7642	12.7192	12.7615	12.7391	12.7784	12.7583	12.7416	12.884	12.7348	12.7435	12.7294	12.909	12.984	13.0456	13.0903	13.5502	13.4293
A0A1H1LKY8	Kynurenine 3-monooxygenase	28	80	11.7089	11.5477	11.5953	11.5858	11.4906	11.006	11.2868	11.3698	11.1727	11.2808	11.3488	11.0585	11.2531	11.1353	10.9959	12.3026	11.7406	11.0304	10.8056	10.9604	11.257	11.3114	11.4145	11.5895	11.3687	11.0744	11.1138	10.8876	11.124	11.1038	11.3865	10.704	10.7036	10.774	11.0888	11.4647	12.0173	11.9395	NaN	11.3181
A0A1H1LL10	SH3 domain-containing protein	30	92.2	12.3752	12.3838	12.709	12.2283	12.4838	12.6153	12.5136	12.3655	12.3927	12.4443	12.7635	12.6358	12.6788	12.5043	12.5447	12.8255	12.7357	12.7615	12.6317	12.7448	12.5764	12.8215	12.6668	12.6166	12.514	12.601	12.6776	12.404	12.7308	12.6742	12.7885	12.6927	12.7036	12.714	12.7288	12.8797	12.9928	12.6885	12.854	13.0117
A0A1H1LL38	Predicted ATP-dependent endonuclease of the OLD family, contains P-loop ATPase and TOPRIM domains	16	51.1	7.82072	7.45944	7.92529	7.98717	7.7295	6.9233	7.73867	7.80305	7.97125	8.05437	NaN	NaN	6.9109	NaN	NaN	NaN	NaN	NaN	NaN	NaN	7.72175	8.15588	7.63445	7.78645	7.84657	7.93841	7.83841	7.29534	8.09721	7.66251	NaN	7.08272	7.75581	7.69974	NaN	NaN	11.2354	NaN	NaN	NaN
A0A1H1LLC5	3-hydroxyanthranilate 3,4-dioxygenase	19	57.8	10.5838	9.38487	11.5924	10.5089	9.24727	10.9591	10.5938	10.5482	11.364	11.2599	NaN	NaN	11.4594	12.0759	11.4101	10.9217	11.7466	NaN	NaN	10.1144	8.9744	10.2236	10.8804	11.3837	9.53221	11.3603	11.0026	11.2218	11.4262	11.1649	10.9587	NaN	NaN	10.6401	11.3725	NaN	NaN	NaN	NaN	NaN
A0A1H1LLF6	Uncharacterized protein	12	83.3	11.45	11.3267	11.1573	11.3873	10.8961	10.8129	10.8414	11.0455	10.8923	10.7872	10.9129	11.075	10.8204	10.8608	10.7675	11.565	11.176	10.8053	11.0904	11.0586	10.9987	11.0746	10.7898	11.0965	10.8548	10.8246	10.6075	10.6786	10.2682	10.2948	10.5974	10.1948	10.6339	10.2209	10.2363	10.7601	9.98101	10.5507	NaN	10.8764
A0A1H1LLH4	Uncharacterized conserved protein, DUF1697 family	7	44.4	8.01235	8.22573	7.90596	8.14557	8.07748	7.93496	7.47924	7.73784	7.8036	7.91307	NaN	NaN	7.30206	8.21375	NaN	6.90571	8.15771	NaN	NaN	NaN	7.86577	7.54886	6.88586	7.74817	8.01004	7.67404	7.31445	7.59351	7.6684	7.61281	NaN	NaN	NaN	NaN	NaN	NaN	NaN	NaN	NaN	NaN
A0A1H1LLK7	Transcriptional regulator, AraC family	14	74.4	10.6256	10.756	11.0309	10.3572	10.9926	10.2789	10.6608	10.6911	10.7363	10.7277	10.9763	10.5745	10.4381	10.7352	12.2858	10.3744	10.457	10.9525	10.3898	10.4331	10.281	10.571	10.6203	10.6907	10.4344	10.3003	10.8519	10.946	10.7531	10.3503	10.5543	9.88819	10.2936	9.87131	9.7735	10.9547	NaN	NaN	NaN	9.84521
A0A1H1LLR8	Transcriptional regulator, ArsR family	2	32.2	8.20452	10.8468	NaN	NaN	10.1513	11.2636	NaN	NaN	NaN	12.0887	NaN	NaN	13.727	NaN	NaN	NaN	NaN	12.6094	NaN	NaN	12.3754	NaN	11.2716	10.9616	10.9581	10.3176	NaN	11.6426	12.3838	12.3748	NaN	NaN	10.8608	13.633	NaN	NaN	NaN	NaN	NaN	NaN
A0A1H1LLS4	NADH dehydrogenase	18	70	10.7216	10.3277	10.4672	10.4926	10.1976	9.67981	10.0095	9.85239	9.84963	9.83595	NaN	9.86172	10.1238	10.1677	9.06094	7.95822	7.23215	4.96302	NaN	7.62594	10.3363	10.5804	10.4253	10.4897	10.0044	9.85297	10.0611	10.1838	10.0045	9.73971	10.3372	9.48853	9.88448	9.9832	10.2323	NaN	NaN	NaN	NaN	11.7486
A0A1H1LLU2	Aminocarboxymuconate-semialdehyde decarboxylase	14	53.3	8.28443	8.9606	8.07972	8.98854	5.47058	7.86524	8.02158	7.25394	7.67424	7.28096	NaN	8.98452	7.87017	8.23492	7.70053	NaN	6.2733	NaN	NaN	NaN	8.03116	7.35143	7.73415	8.13968	6.25388	7.63646	8.04692	7.45981	6.6533	7.74771	7.42359	7.9169	7.92921	NaN	NaN	NaN	NaN	NaN	NaN	NaN
A0A1H1LM41	Chaperone protein DnaK	137	100	14.5217	14.4755	14.4552	14.4423	14.4987	14.741	14.7324	14.7527	14.6919	14.7441	15.0765	14.7621	14.7447	14.8756	14.8755	14.6454	14.5913	14.9198	15.1799	14.9536	14.452	14.521	14.5348	14.4943	14.5469	14.6018	14.5192	14.549	14.5225	14.5707	14.6385	14.5996	14.4559	14.6322	14.7948	14.8421	14.9978	15.09	15.4553	15.8822
A0A1H1LM59	UPF0246 protein SAMN05216503_0771	32	90	10.8621	10.9783	10.9982	11.0369	11.0999	11.4027	11.4031	11.4033	11.3752	11.4365	11.2765	11.4693	11.4686	11.4448	11.5683	11.321	11.4805	11.4995	11.4418	11.5559	11.2581	11.4369	11.2825	11.2061	11.1077	11.5374	11.466	11.5971	11.5004	11.5167	11.5749	11.3967	11.5949	11.455	11.6039	11.8992	11.955	12.2147	10.6432	12.1542
A0A1H1LM63	Uncharacterized protein	26	100	14.4784	14.5497	14.4258	14.5025	14.3225	14.1016	13.985	14.0754	13.9606	14.0808	14.09	13.78	13.832	13.9025	13.9311	14.4042	14.4593	14.4199	14.2728	14.1766	14.256	14.2537	14.0804	14.1473	14.086	13.7999	13.8266	13.9483	13.7878	13.836	13.4526	13.3631	13.4611	13.3968	13.5812	13.7238	13.9026	14.0174	14.1966	14.0834
A0A1H1LMD3	Uncharacterized protein	5	57.8	9.3141	8.3039	9.62558	8.63446	8.57489	9.56189	8.76432	8.21976	7.71628	8.3722	9.57783	8.671	9.57057	9.67378	9.40978	NaN	NaN	10.6963	NaN	NaN	8.09245	9.09078	9.02702	9.36381	8.66987	9.19666	8.30469	8.38483	7.75033	8.2896	8.77785	NaN	7.61187	NaN	NaN	NaN	NaN	NaN	NaN	NaN
A0A1H1LMM7	Uncharacterized protein	24	67.8	8.26412	8.33702	8.74394	8.54288	8.52961	8.11511	8.92231	8.45887	8.49996	8.94699	NaN	8.83834	NaN	8.80806	9.55919	3.59712	2.7139	NaN	16.0023	10.0431	7.83124	8.79837	8.93182	8.7794	7.88992	8.25031	8.4771	8.18422	8.74781	8.60569	7.92175	8.16199	7.66885	8.7548	8.90143	NaN	NaN	NaN	NaN	NaN
A0A1H1LMT4	Uncharacterized protein	3	30	8.74038	7.89265	7.70811	8.15381	7.92044	NaN	5.73564	5.28514	NaN	NaN	NaN	NaN	NaN	NaN	NaN	NaN	NaN	NaN	NaN	NaN	7.49358	8.34413	7.50623	NaN	7.8111	4.59759	4.06829	NaN	NaN	NaN	NaN	3.48834	NaN	NaN	NaN	NaN	NaN	6.13035	NaN	NaN
A0A1H1LN11	Phosphopantetheine adenylyltransferase	11	73.3	11.7425	11.9395	11.7397	12.018	11.7086	10.7885	10.6727	10.5634	10.9322	10.9197	10.2931	10.3723	10.5357	11.1358	11.2108	10.9249	10.6058	NaN	10.7559	10.2212	11.8098	11.9797	11.6064	11.8614	11.6623	11.1233	10.9946	11.0761	11.1658	11.1211	10.1128	9.55231	10.9377	10.6716	NaN	NaN	NaN	NaN	NaN	10.8898
A0A1H1LN47	D-alanine--D-alanine ligase	25	84.4	11.5545	11.5563	11.4818	11.4688	11.3866	11.0894	10.9967	10.9368	10.8409	10.6719	10.8604	10.6853	10.6036	10.5067	10.6076	10.5911	10.55	10.7559	10.1846	11.3687	11.699	11.6856	11.6178	11.3682	11.3956	11.1841	10.8591	10.9058	10.9247	10.8711	11.0306	10.851	10.7722	10.7462	10.6113	10.6392	10.5231	11.3789	NaN	11.239
A0A1H1LN75	Zinc carboxypeptidase	26	73.3	9.9395	9.65931	9.73967	9.81803	10.1136	10.111	9.8569	10.1199	9.8779	10.0095	9.20981	9.95554	9.59057	9.32754	9.99746	9.54462	9.54435	9.2764	8.465	9.5723	9.84799	9.66826	9.64305	9.57758	9.67687	9.87296	10.034	9.90679	10.0702	9.83785	9.90804	9.63931	9.50738	9.70701	9.92491	10.3615	NaN	10.945	NaN	8.5745
A0A1H1LN97	General stress protein 26	7	42.2	7.59854	8.16401	7.40448	7.96484	7.64453	7.84397	7.77498	7.26013	7.86813	8.13045	NaN	NaN	NaN	NaN	NaN	NaN	NaN	NaN	NaN	NaN	8.33232	8.5584	7.93748	8.3005	8.03078	8.03141	7.01675	7.47997	7.67879	7.64737	NaN	NaN	NaN	NaN	NaN	NaN	NaN	NaN	NaN	NaN
A0A1H1LN99	Arylsulfatase A	11	43.3	6.40193	5.87431	6.75303	8.30718	4.31295	6.52275	6.42828	5.84203	5.53889	6.82413	-0.650787	5.81519	NaN	NaN	NaN	-0.580086	NaN	NaN	NaN	NaN	NaN	NaN	NaN	NaN	NaN	7.06533	6.81378	6.72706	6.26937	6.70365	6.8412	5.23037	7.07943	6.02254	6.61622	NaN	NaN	NaN	NaN	NaN
A0A1H1LNC7	6-phosphogluconolactonase	16	76.7	10.202	10.236	10.4116	10.4107	10.4163	9.95809	10.1298	10.1063	10.2871	10.2986	10.1508	9.91621	10.2268	10.4226	10.3059	10.4422	9.39782	9.63164	NaN	9.41353	10.2888	10.0105	10.0609	9.72959	9.87451	9.97702	10.1184	9.98335	10.0545	9.89169	10.1537	9.98947	10.0584	10.1336	10.6627	9.5418	10.4802	10.3953	NaN	10.5744
A0A1H1LNG1	Uncharacterized protein	8	68.9	11.0535	11.0044	11.2482	11.2673	11.2105	11.1193	10.8844	11.0078	10.9458	11.1712	11.6382	11.1821	NaN	10.9668	10.1478	NaN	NaN	11.013	NaN	11.525	11.1896	10.9412	11.4208	11.0644	11.3005	11.3055	11.1343	11.2954	10.9286	11.044	8.9801	10.2947	9.81714	9.8904	11.3111	10.9692	11.1874	11.4537	NaN	NaN
A0A1H1LNG8	Isoquinoline 1-oxidoreductase, beta subunit	44	77.8	9.98644	9.84281	10.2745	10.0498	10.2189	10.5714	10.7274	10.6202	10.6092	10.6138	11.3574	10.4688	10.7795	10.6173	10.3072	11.1173	11.978	11.9327	10.0506	11.5513	9.71675	9.7507	9.83794	9.79075	9.9101	10.3149	10.6274	10.446	10.5254	10.2881	10.61	10.51	10.4957	10.551	10.4414	12.9521	10.1515	NaN	NaN	11.8501
A0A1H1LNI7	Methyltransferase domain-containing protein	20	74.4	9.53263	9.19853	8.88105	9.45781	9.00751	9.15442	8.82783	8.99377	8.99532	8.91856	NaN	9.02664	8.93815	8.8968	8.93138	9.65117	9.11096	7.44643	5.97238	9.14955	10.2258	10.2574	10.0934	10.1123	9.9718	9.55785	9.42148	9.73669	9.7371	9.58864	9.27803	9.36323	9.45159	9.37282	9.75786	8.6041	NaN	NaN	10.2273	10.8323
A0A1H1LNI9	REP element-mobilizing transposase RayT	2	21.1	NaN	9.31685	NaN	11.3522	NaN	NaN	NaN	11.1311	11.8849	11.8805	NaN	NaN	NaN	NaN	NaN	NaN	NaN	NaN	NaN	NaN	NaN	12.0588	10.9993	12.2636	NaN	NaN	11.7432	12.3556	NaN	11.5256	NaN	NaN	13.6195	13.892	NaN	NaN	NaN	NaN	NaN	NaN
A0A1H1LP28	Isoquinoline 1-oxidoreductase, alpha subunit	2	40	8.90717	9.27019	9.32155	7.98278	NaN	10.4576	10.0403	9.95347	9.76226	9.37256	NaN	8.73092	7.12957	9.11113	NaN	NaN	8.97542	NaN	NaN	NaN	NaN	NaN	NaN	8.87953	7.53852	9.55907	9.59843	9.08275	8.79521	9.66857	NaN	8.03125	NaN	6.26522	NaN	NaN	NaN	NaN	NaN	NaN
A0A1H1LP38	Uncharacterized protein	16	86.7	12.3001	12.4945	12.2651	12.1282	12.132	11.5122	11.5165	11.5775	11.3146	11.4374	11.9378	11.1525	11.6101	11.6706	11.3313	12.0932	11.5507	11.9463	12.1718	11.576	12.7406	12.644	12.2937	12.3532	12.5083	12.1945	11.8757	11.8703	11.8343	11.6644	11.2741	11.1781	11.4399	11.2389	11.4996	12.2305	11.1213	11.0911	11.4318	11.3199
A0A1H1LP44	Orotate phosphoribosyltransferase	19	86.7	11.3289	11.7444	11.7953	12.0306	11.9436	11.8865	11.4045	11.5123	11.6217	11.6599	12.4176	11.8304	11.8403	11.9216	12.0003	11.3971	11.1375	12.0103	11.6012	11.631	11.6966	11.7947	11.5499	11.9845	11.5578	11.1209	11.4164	11.1086	11.2786	11.2886	11.714	11.5064	11.2954	11.3847	11.7092	11.7875	16.2882	11.851	10.5292	11.9438
A0A1H1LPC9	Phosphatidate cytidylyltransferase	5	50	9.33235	9.72067	9.90906	9.85497	9.44759	10.0585	9.66854	9.96057	9.84028	9.75884	NaN	9.67853	NaN	NaN	9.06545	NaN	9.04452	NaN	NaN	NaN	NaN	9.50683	10.7385	9.71956	9.28015	9.87392	9.75176	9.77315	9.58418	9.69774	NaN	NaN	9.46169	9.47799	NaN	NaN	NaN	NaN	NaN	NaN
A0A1H1LPE0	Pseudouridine synthase	28	88.9	11.0301	11.2642	11.2507	11.1342	11.1229	11.0713	11.1924	11.2528	11.2759	11.1744	11.6022	11.4909	11.5698	11.5565	11.3088	11.7027	11.6183	11.7259	11.5444	11.4927	11.1918	11.1236	11.1129	11.3043	11.2932	11.2592	11.1555	11.2925	11.2007	11.1703	11.5062	11.3513	11.31	11.3753	11.8217	11.3516	12.341	11.7503	11.5097	12.1007
A0A1H1LPG1	Sulfate permease, SulP family	22	87.8	11.3888	11.4173	11.465	11.3672	11.4158	11.4587	11.5086	11.4435	11.5005	11.3526	11.7408	11.5151	11.6065	11.6899	11.9568	11.0952	10.932	11.6503	11.6161	11.5711	11.5441	11.6741	11.3945	11.5772	11.4296	11.7607	11.5544	11.5821	11.5403	11.7026	11.8128	11.6006	11.6296	11.5541	12.0637	12.1023	11.6016	14.0321	12.778	12.5324
A0A1H1LPI0	Superfamily II DNA or RNA helicase	46	70	9.02515	9.28059	8.86105	9.24206	9.21484	8.51956	8.64925	8.59957	8.64605	8.55367	10.4409	7.65615	8.40157	8.19756	7.55585	7.78273	8.61801	9.44487	9.86615	NaN	8.60114	8.69639	8.90563	8.63882	9.11215	8.22452	8.09523	8.5744	8.20442	8.22146	8.02908	8.4313	8.03677	7.59797	8.66333	10.029	NaN	NaN	NaN	8.68356
A0A1H1LPQ6	NUDIX domain-containing protein	9	56.7	9.89147	9.95004	9.93548	9.92642	9.68944	9.33954	9.39643	9.28178	9.08812	9.45773	NaN	8.09415	8.29926	9.2213	8.33928	NaN	10.7379	NaN	NaN	NaN	9.86927	10.1203	9.9863	9.97974	9.59171	8.99065	9.22594	9.39044	9.4402	9.27997	8.37948	9.23793	8.98409	8.89535	10.7046	NaN	NaN	NaN	NaN	NaN
A0A1H1LPQ9	Transcriptional regulator, ArsR family	2	50	8.13741	8.69046	8.49453	8.73672	8.15014	7.84857	8.60834	8.37501	8.32177	8.23992	NaN	NaN	NaN	NaN	NaN	NaN	NaN	NaN	NaN	NaN	8.52209	8.4859	8.14937	8.01477	8.10688	7.56024	8.51684	8.32364	8.29509	8.39521	7.77721	7.39811	7.5789	7.75079	7.29057	NaN	NaN	NaN	NaN	NaN
A0A1H1LPS2	Acyl-CoA-binding protein	4	35.6	8.48804	7.85695	NaN	NaN	6.98935	6.82512	8.32751	7.06314	6.88841	7.0085	NaN	NaN	7.48251	6.83397	NaN	NaN	NaN	NaN	NaN	NaN	9.23808	7.18389	7.34086	9.2163	7.49858	8.62108	6.8074	7.35007	7.43265	NaN	NaN	NaN	5.28118	7.86312	NaN	NaN	NaN	NaN	NaN	NaN
A0A1H1LPT3	ATP-dependent zinc metalloprotease FtsH	82	93.3	13.2667	13.3901	13.4726	13.4694	13.4605	13.3229	13.2645	13.3664	13.3981	13.4146	13.5355	13.3838	13.4393	13.4877	13.5606	13.493	13.4897	13.5932	13.6194	13.5382	13.5111	13.5722	13.4184	13.3655	13.2914	13.3106	13.3734	13.3895	13.2876	13.4524	13.5513	13.3349	13.3305	13.4137	13.7331	13.6608	13.7296	13.9324	14.2416	14.404
A0A1H1LPW2	AraC-type DNA-binding protein	5	58.9	8.1783	8.31348	8.61383	7.76713	8.0073	8.64973	8.56276	8.5725	8.2685	8.81117	8.45961	8.73822	8.66487	7.60722	8.85645	8.58133	8.73529	8.5466	NaN	NaN	7.10952	8.4204	NaN	NaN	8.9115	8.5339	8.61694	8.51744	8.84285	8.8288	8.69412	8.97503	8.42385	8.88765	8.70166	NaN	NaN	NaN	NaN	8.33039
A0A1H1LPX1	Uncharacterized protein	12	68.9	8.91628	8.93676	9.48769	9.19201	9.22811	9.01324	9.16071	9.06539	9.60333	9.36227	NaN	9.84574	10.2004	10.6869	9.63201	9.41703	8.68552	9.65343	10.6858	NaN	9.33461	8.78629	8.66216	9.09954	9.68921	9.33523	9.26202	9.41034	9.13123	9.17165	9.27378	9.90591	9.0781	9.50103	10.5716	NaN	NaN	NaN	12.4038	NaN
A0A1H1LPZ4	Ribosomal silencing factor RsfS	8	87.8	12.2074	12.144	12.2727	12.2006	12.4561	12.3086	12.1054	12.1755	12.1505	12.2411	11.3957	11.7936	11.6535	11.538	11.6617	12.2789	11.684	11.9313	12.2901	12.0656	12.5661	12.4055	12.6874	12.4794	12.5613	12.3797	12.1745	12.2967	12.2209	12.2074	11.6435	11.6827	11.3428	11.4618	11.7521	12.4465	12.414	12.5466	12.6553	13.2694
A0A1H1LQ17	Starch-binding associating with outer membrane	3	11.1	9.73694	7.95012	8.09049	8.35118	7.92448	NaN	7.90887	NaN	NaN	NaN	NaN	NaN	NaN	NaN	NaN	NaN	NaN	NaN	NaN	NaN	NaN	7.20876	NaN	NaN	NaN	NaN	NaN	NaN	NaN	NaN	NaN	NaN	NaN	NaN	NaN	NaN	NaN	NaN	NaN	NaN
A0A1H1LQ31	Magnesium chelatase subunit I	39	78.9	10.1384	10.303	10.2774	10.1712	10.1811	10.209	10.1426	10.0919	10.0267	10.1218	10.065	10.107	10.1739	10.3946	10.358	10.5364	10.4725	10.2133	9.70916	10.1198	10.568	10.6816	10.5232	10.4823	10.6612	10.5533	10.3568	10.5452	10.4841	10.4536	10.4176	10.3049	10.2972	10.498	10.793	10.0755	10.28	NaN	NaN	10.2573
A0A1H1LQ44	PASTA domain-containing protein	16	91.1	11.7159	11.7007	11.9386	11.7203	11.955	12.156	12.1165	11.8779	11.83	12.0684	12.2015	12.0007	11.8841	12.0123	11.8291	12.6347	12.5407	12.4807	12.2271	12.3172	12.2157	12.1833	12.222	12.1166	12.2757	12.2928	12.2207	12.2696	12.162	12.306	12.2397	12.0587	12.0819	12.0961	12.1045	12.5662	12.7455	12.4703	13.0146	12.9413
A0A1H1LQ52	Predicted glycosyl hydrolase, GH43/DUF377 family	15	57.8	10.0257	9.35444	9.85809	9.57528	9.75748	9.98444	10.1287	10.0519	10.2207	10.5066	NaN	10.2672	10.2136	10.0768	9.65854	10.4215	NaN	NaN	11.345	NaN	9.72462	9.75912	8.2287	8.95866	9.73665	9.9133	10.0457	9.78045	9.96612	9.34789	9.32282	8.72524	10.3038	9.47693	NaN	NaN	9.90098	NaN	NaN	NaN
A0A1H1LQ60	TonB-linked outer membrane protein, SusC/RagA family	22	62.2	10.2431	10.3963	10.4264	10.4191	10.2213	9.7581	9.88556	9.95077	9.78424	9.83169	NaN	9.89397	9.72146	11.6492	9.69052	11.3299	NaN	NaN	NaN	NaN	10.3559	11.1796	10.8682	10.4498	10.2669	9.69253	9.55423	9.79801	10.1731	9.72198	10.3107	10.2879	NaN	10.3743	9.94728	NaN	NaN	NaN	NaN	NaN
A0A1H1LQA4	Uncharacterized protein	10	35.6	9.06866	9.14184	8.62337	9.29622	8.93912	7.93244	8.10486	7.27081	7.57049	7.49811	NaN	NaN	10.1704	NaN	NaN	NaN	NaN	NaN	NaN	NaN	7.79481	8.38239	7.56829	6.63147	8.14646	NaN	NaN	6.76104	7.09373	6.86971	NaN	NaN	NaN	NaN	10.0552	NaN	NaN	NaN	NaN	NaN
A0A1H1LQB1	von Willebrand factor type A domain-containing protein	7	41.1	NaN	5.05941	5.16265	NaN	5.10174	6.33496	7.01077	6.48546	7.354	7.14668	NaN	NaN	NaN	6.85482	NaN	7.05885	NaN	NaN	NaN	NaN	6.24353	5.29876	6.6714	6.74069	7.38137	6.75419	6.98935	6.85136	7.13288	7.14801	NaN	6.57719	6.95328	6.32607	8.50743	NaN	NaN	NaN	NaN	NaN
A0A1H1LQZ8	HmuY protein	30	95.6	15.7282	15.8032	15.7488	15.7745	15.7344	13.4485	13.5758	13.4547	13.4677	13.5517	12.0104	11.8423	12.0194	12.2214	11.9705	11.5958	11.5525	12.2708	12.0638	11.6514	15.6157	15.5791	15.6277	15.4459	15.4618	13.5438	13.4362	13.7943	13.3715	13.2823	11.4876	11.5355	11.3681	11.6639	11.741	11.7732	11.0856	11.5591	12.0892	12.1518
A0A1H1LR12	Uncharacterized protein	17	77.8	10.6555	11.0004	10.8604	10.9068	10.9648	10.7024	10.8356	10.752	10.707	10.846	9.44024	10.2011	10.3929	10.4143	10.3554	10.0403	9.79772	10.2758	9.9604	10.1986	11.0054	10.9909	10.945	10.9175	10.9429	10.906	11.0405	11.0347	10.8743	10.9777	10.4243	10.4868	10.0921	10.3432	10.5377	10.5144	NaN	NaN	NaN	10.0958
A0A1H1LR28	Phosphatidylserine decarboxylase	24	91.1	12.3743	12.4277	12.4683	12.4072	12.3861	12.432	12.2958	12.3589	12.3211	12.3261	12.8205	12.2881	12.3044	12.3745	12.4635	13.0483	12.821	12.8332	13.0952	12.9696	12.5901	12.7039	12.4005	12.5529	12.4537	12.2955	12.1924	12.4508	12.3833	12.4886	12.4934	12.2975	12.1786	12.1048	12.7037	12.8372	12.7791	12.8674	13.2985	13.1895
A0A1H1LR44	Sucrose-6F-phosphate phosphohydrolase	53	92.2	12.5155	12.448	12.4886	12.5298	12.3476	12.4072	12.5289	12.5039	12.5094	12.5619	13.0165	12.7567	12.6274	12.8309	12.6955	12.1327	12.1314	12.7421	12.7416	12.5565	12.8428	12.6433	12.847	12.7034	12.6135	13.1432	13.1311	13.1927	13.1755	13.0366	13.2151	13.2447	13.1552	13.1998	13.5105	13.4629	13.5477	13.8478	14.2862	13.9124
A0A1H1LR62	Sulfite reductase (NADPH) flavoprotein alpha-component	53	90	11.6501	11.8665	11.7378	11.6644	11.7247	11.6131	11.5204	11.7187	11.6894	11.6739	11.5961	11.5811	11.6605	11.7836	11.6731	10.6864	10.7079	10.3805	11.0809	11.4067	11.4196	11.5521	11.4666	11.141	11.5488	11.5836	11.6018	11.5545	11.4751	11.5517	11.5572	11.4897	11.4638	11.4707	11.8028	11.4325	11.3875	12.0624	11.7807	12.0429
A0A1H1LR67	Mannosylfructose-phosphate synthase	43	90	11.5556	11.5424	11.6399	11.7831	11.7042	11.7561	11.6781	11.7351	11.7881	11.7154	11.6949	11.8654	12.097	12.5345	11.9056	11.9362	11.6857	11.8603	12.3608	12.1423	11.584	11.977	12.1239	12.1547	12.3099	12.1299	12.2057	12.1357	11.9928	12.1218	12.3482	12.5581	12.5664	12.4481	13.0592	12.3246	12.5501	13.4884	13.724	13.7691
A0A1H1LR84	Outer membrane receptor for ferrienterochelin and colicins	56	90	10.9393	11.0042	11.3623	11.0509	11.2845	11.6976	11.9614	11.7917	11.5889	11.6228	12.1881	12.1749	11.8892	12.0393	11.9683	11.3211	11.6207	12.2924	11.5401	11.8438	9.99857	10.1126	10.3295	9.88534	10.0419	11.7903	11.6888	11.8192	11.8767	11.4483	12.0608	11.7447	11.8807	11.838	12.044	12.0741	12.0739	11.7042	12.7829	12.5356
A0A1H1LRC3	Uncharacterized protein	5	42.2	9.95064	8.7543	8.94879	8.82395	8.77031	9.75255	8.09678	8.31744	8.38464	8.18416	NaN	NaN	NaN	7.89484	NaN	NaN	NaN	NaN	NaN	NaN	8.357	9.09865	8.74735	8.96153	8.98047	7.64988	7.91329	8.12381	8.08853	8.2403	NaN	NaN	10.3453	8.43592	NaN	NaN	NaN	NaN	NaN	NaN
A0A1H1LRM0	Acetyltransferase (GNAT) family protein	5	51.1	8.98458	9.09933	8.94022	8.84432	8.95489	7.98667	7.37165	7.82996	8.08094	8.14966	NaN	7.20258	8.51674	7.45056	NaN	NaN	NaN	NaN	NaN	NaN	8.58457	8.91708	8.90536	8.81692	8.84519	7.64848	7.81185	7.78423	7.31756	7.45186	7.46179	NaN	7.07711	7.09069	6.84745	NaN	NaN	NaN	NaN	NaN
A0A1H1LRN9	Uncharacterized protein	15	90	11.3865	11.3377	11.4075	11.5555	11.3693	11.2798	11.2973	11.3896	11.4301	11.3978	10.8529	11.3581	11.4525	11.3504	11.5549	11.3752	11.1587	4.09687	11.0348	11.2574	11.3701	11.3784	11.4293	11.3936	11.2151	11.3808	11.3353	11.2856	11.1631	11.3211	11.5549	11.2417	11.1511	11.0702	11.3308	10.8685	10.9093	11.3194	11.0528	11.2921
A0A1H1LRP9	ATP-dependent RNA helicase RhlE	26	87.8	11.2012	11.1299	11.0653	10.9375	11.28	11.15	11.1234	11.2436	11.226	11.26	10.7364	11.3174	11.3424	11.1836	11.0443	11.1406	11.1361	11.3119	11.4315	11.315	11.2684	11.3282	11.2183	11.1587	11.2114	10.8574	10.8616	10.9841	10.8313	10.8958	10.7541	11.0176	10.9953	10.6234	11.3151	11.2996	11.3417	10.5904	11.5351	11.7429
A0A1H1LRS9	3-oxoacyl-[acyl-carrier-protein] synthase 3	38	96.7	11.7394	11.7565	11.6552	11.8429	11.8368	11.1674	11.2864	11.3147	11.3154	11.4382	11.6738	11.3417	11.4064	11.5083	11.402	12.3901	12.0939	11.9242	11.8134	11.6577	10.9884	11.4538	11.1042	11.2204	11.2576	10.6455	10.9599	11.0324	10.813	10.9004	10.7183	10.6219	10.7824	10.7574	10.9999	11.1778	11.2295	11.8257	12.0911	12.1694
A0A1H1LRU2	Fructokinase	20	57.8	9.35934	9.41972	9.22212	9.69924	9.37247	9.38343	9.44345	9.42551	9.57472	9.38035	NaN	9.96807	8.91312	9.03201	9.60934	8.4261	8.8319	NaN	NaN	NaN	9.98311	10.5272	10.499	10.5161	10.2008	10.3918	10.0931	10.371	10.3048	9.94607	10.1074	10.442	10.2688	10.2455	10.2775	NaN	NaN	NaN	NaN	10.1896
A0A1H1LRX1	YceI-like domain-containing protein	31	100	10.9024	11.0427	11.2013	11.2253	11.4204	12.9765	12.9181	12.9062	12.8571	12.9174	13.0688	12.9395	12.8737	12.8415	12.8523	13.393	13.2282	13.3106	13.2845	13.1876	10.2169	9.8609	10.4494	10.1065	10.1039	12.8822	12.8377	13.0433	12.9096	12.9373	13.0393	12.8347	12.7461	12.9515	13.1608	13.4036	12.9941	12.978	13.4793	13.4449
A0A1H1LRY0	Amidohydro-rel domain-containing protein	20	38.9	NaN	6.91498	4.35313	NaN	5.14374	8.34625	8.30563	8.14515	8.03021	8.10139	NaN	8.50579	6.76291	12.5927	NaN	NaN	NaN	NaN	NaN	NaN	NaN	NaN	8.6228	NaN	NaN	8.40925	7.97499	8.46156	8.0655	8.04435	8.69198	NaN	NaN	7.63644	NaN	NaN	NaN	NaN	NaN	NaN
A0A1H1LRY1	Antitoxin ParD1/3/4	4	50	7.34573	7.77814	9.05556	7.52061	8.25268	9.52929	9.04105	8.67431	9.14382	9.37004	NaN	7.67119	8.93104	7.70545	NaN	NaN	NaN	NaN	NaN	NaN	7.96521	10.4538	8.38457	9.32545	8.67587	9.30343	8.2514	9.62842	9.49243	9.10855	NaN	7.69542	NaN	8.05621	NaN	NaN	NaN	NaN	NaN	NaN
A0A1H1LRZ1	Ribonuclease Z	22	65.6	9.05105	8.96256	8.71576	8.86486	8.85204	9.02176	9.06667	9.09436	8.88319	8.9244	NaN	8.82985	8.43126	8.73103	8.54938	9.34796	9.91168	11.9954	NaN	NaN	8.12165	8.59087	8.77419	8.7313	8.45764	8.55258	8.77684	8.65999	8.57167	8.56857	8.65573	8.34687	8.59716	8.25675	9.39124	10.6431	NaN	NaN	NaN	NaN
A0A1H1LS50	CoA_binding domain-containing protein	20	90	11.8877	12.0174	12.1033	12.0708	12.152	11.8992	11.7614	11.7621	11.7722	11.8141	11.4808	11.7104	11.7971	11.6819	11.4049	12.2207	12.2603	11.9767	11.7505	11.5343	11.7566	11.9083	11.8122	11.992	11.7483	11.5332	11.5617	11.7575	11.5619	11.586	11.4287	11.3116	11.4688	11.3751	11.5251	11.2545	11.6701	11.5605	11.9393	11.6807
A0A1H1LS60	Por secretion system C-terminal sorting domain-containing protein	6	60	9.86727	10.1456	9.56236	9.96963	9.50461	9.70942	9.82359	9.83807	9.61199	9.5264	NaN	9.71355	9.76452	9.56692	10.2337	NaN	10.431	11.7007	NaN	NaN	10.011	10.3356	10.1776	10.2538	10.218	9.76111	10.1852	9.71539	9.70348	9.63432	9.84726	9.81276	8.82505	9.86749	9.86797	NaN	NaN	NaN	NaN	NaN
A0A1H1LS91	Molecular chaperone HtpG	114	98.9	13.7125	13.7639	13.7358	13.7618	13.7666	13.6536	13.615	13.5908	13.633	13.6695	13.8688	13.6939	13.6841	13.8002	13.832	13.5384	13.5783	14.081	14.0905	13.9606	13.4953	13.3889	13.5572	13.4022	13.4873	13.2069	13.2119	13.1942	13.1961	13.2504	13.4102	13.3486	13.3277	13.3332	13.5825	13.6263	13.6845	13.6837	14.1635	13.8217
A0A1H1LSB0	Aspartate carbamoyltransferase	45	81.1	9.98025	9.96325	9.67988	9.77328	10.0625	10.0747	9.95663	9.94821	9.88305	10.0836	9.31881	10.0064	9.97898	9.78869	10.1476	9.99106	9.62842	9.96321	9.1075	10.0989	9.36009	9.54025	9.51378	9.51068	9.96811	9.75171	9.58665	9.84916	9.88732	9.75822	9.55597	9.36179	9.51177	9.59215	10.0475	9.64932	9.79897	2.93663	NaN	10.0161
A0A1H1LSB8	Ankyrin repeat	120	100	13.9278	13.8098	13.7905	13.8726	13.8487	13.3272	13.376	13.4342	13.377	13.4613	13.7043	13.6265	13.6441	13.7775	13.6285	13.3667	13.335	13.9241	14.0609	13.8852	13.3585	13.411	13.4922	13.4457	13.5183	12.9778	13.0853	13.0615	13.0878	13.0195	13.163	13.106	13.236	13.107	13.352	13.4726	13.5102	13.704	14.0282	13.8107
A0A1H1LSE1	Uncharacterized protein	65	100	14.2304	14.1767	14.1729	14.2288	14.2334	14.1194	14.2597	14.2652	14.2943	14.3651	14.2778	14.1871	14.2534	14.4028	14.3364	13.231	13.8833	14.5748	14.577	14.4222	13.8537	13.9065	13.8063	13.8672	13.7585	13.889	13.9646	13.909	13.9812	13.9174	13.7538	13.7052	13.6861	13.7064	13.2357	13.9823	13.7835	13.4381	13.621	14.0704
A0A1H1LSH3	PAS fold-containing protein	9	46.7	6.20016	6.79228	6.37391	5.31655	5.92444	7.40658	6.79416	6.02121	6.16161	6.11939	NaN	6.23667	6.34597	NaN	NaN	NaN	NaN	NaN	NaN	NaN	6.33079	6.54082	6.85772	6.30003	6.92349	5.77827	6.62058	6.93802	6.67642	6.54084	NaN	6.52394	NaN	7.837	NaN	NaN	NaN	NaN	NaN	NaN
A0A1H1LSU7	ABC-2 type transport system permease protein	21	88.9	12.1131	12.2585	12.1091	12.133	12.0295	11.8222	11.8079	11.7148	11.712	11.776	11.9386	11.7694	11.6644	11.9636	11.8781	12.5261	12.0765	12.1583	11.1847	11.789	11.8456	11.7298	11.899	11.9255	11.7257	11.4662	11.6277	11.5334	11.5748	11.4836	11.6041	11.8949	11.5273	11.5726	11.8449	11.542	12.0348	12.5331	12.7924	12.5925
A0A1H1LSV2	Uncharacterized protein	13	73.3	10.5093	10.4452	10.3797	10.349	10.2367	9.10746	9.0692	9.32213	9.4185	9.27629	NaN	9.5403	9.19407	7.90032	9.25323	6.98158	5.17449	NaN	8.63465	8.7576	11.7561	11.4552	11.5717	11.4836	11.3533	11.0007	10.3527	10.7528	10.5007	10.1713	9.86084	10.3529	9.98451	9.40022	10.0023	10.053	10.1085	10.5234	NaN	10.9562
A0A1H1LSY5	Transcriptional regulator, TetR family	27	91.1	12.7754	12.8668	12.7825	12.8027	12.7679	12.0562	11.9709	12.0782	12.1309	11.9899	12.7039	12.1506	12.0978	12.3464	12.1747	12.8418	12.4822	12.4247	12.5626	12.2487	12.3008	12.2937	12.5754	12.517	12.5024	11.9865	11.8929	11.7757	11.8787	11.726	12.0324	11.8158	12.1099	11.7583	12.4157	12.0877	11.9953	12.7245	13.1638	13.0798
A0A1H1LT06	Shikimate dehydrogenase	27	67.8	10.8029	10.6103	10.5355	10.6977	10.4921	9.95931	9.67001	9.89221	9.83263	9.94837	9.73678	9.875	10.0035	9.57189	10.3321	9.30555	9.63339	NaN	NaN	11.4266	10.8852	11.0588	10.5266	10.6306	10.6022	9.79959	9.61089	9.85527	9.80711	10.1668	9.56069	9.65952	9.54433	9.69054	10.318	17.5907	NaN	NaN	NaN	NaN
A0A1H1LT38	Tetraacyldisaccharide 4'-kinase	15	55.6	8.03977	8.54342	8.64468	8.68428	8.96236	8.23329	8.36479	8.17609	8.49344	8.44639	NaN	8.46108	8.56952	NaN	8.46869	8.76457	NaN	NaN	NaN	NaN	8.95955	9.23045	9.33344	9.44406	9.29554	8.21752	8.73929	8.4387	8.53281	8.83746	8.59089	7.40662	8.14411	8.32757	9.4068	NaN	NaN	NaN	NaN	NaN
A0A1H1LT54	Tetratricopeptide repeat-containing protein	9	31.1	11.8018	NaN	4.31833	8.98337	NaN	6.83459	6.31509	5.88179	6.74235	6.23997	NaN	NaN	5.5387	NaN	NaN	NaN	NaN	1.2364	NaN	NaN	NaN	7.28522	NaN	NaN	5.28929	6.36002	6.38189	NaN	6.34046	4.70399	NaN	NaN	NaN	6.62142	NaN	NaN	NaN	NaN	NaN	NaN
A0A1H1LTC5	Outer membrane protein OmpA	17	54.4	7.04768	7.79662	7.48668	7.80695	8.00882	7.61847	7.42061	7.03661	7.61193	7.97275	NaN	6.86369	7.46835	7.54344	NaN	NaN	NaN	NaN	NaN	NaN	8.80811	9.00655	8.74553	8.86739	8.48373	8.90461	8.89839	9.14982	8.86999	9.05877	8.75608	9.04578	8.47011	8.83408	8.94054	NaN	NaN	NaN	NaN	NaN
A0A1H1LTD5	Uncharacterized protein	135	98.9	12.999	13.1086	13.1693	13.0745	13.1542	13.1132	13.1225	13.108	13.0776	13.0604	13.3074	13.0595	13.1915	13.2257	13.3006	13.1682	13.1065	13.3383	13.3298	13.2858	13.1487	13.1544	12.9172	13.014	12.9827	13.0225	13.1207	13.0396	13	13.0074	13.2001	13.1204	13.0023	13.0547	13.1382	13.3771	13.2104	13.5359	13.5776	13.7391
A0A1H1LTE2	Uncharacterized protein	50	100	13.0065	13.0272	12.8986	12.9207	12.851	13.0203	13.0771	13.0537	13.0527	13.0759	13.3838	12.9494	12.9853	13.0909	13.0419	13.266	13.0211	13.4005	13.2583	13.1411	13.1287	13.1283	13.0757	12.9738	12.8162	13.1637	13.0807	13.2686	13.184	13.1579	12.9639	13.0031	12.937	13.0034	13.2222	13.4757	13.449	13.3697	13.6759	14.0533
A0A1H1LTE3	Putative membrane protein	4	52.2	8.53123	9.62601	9.90234	10.5027	9.82922	8.97062	8.46237	8.89307	8.84243	8.71651	NaN	NaN	13.1003	13.173	12.9514	NaN	NaN	NaN	NaN	13.6044	9.54212	9.81375	8.91333	9.91862	9.0409	8.65635	8.62258	7.96287	8.08949	8.20687	NaN	NaN	11.5817	8.21438	13.3448	NaN	NaN	NaN	NaN	NaN
A0A1H1LTF8	Uncharacterized membrane protein	2	63.3	8.51594	8.53495	8.8337	8.70718	8.57835	11.2156	9.13412	9.24874	9.01276	9.66267	10.7853	9.31715	10.7663	9.64162	9.72205	NaN	NaN	9.03735	NaN	8.68819	8.99194	8.95665	9.22105	9.0557	9.09996	10.9261	8.86832	9.79537	9.45918	9.23841	10.1238	10.2955	9.34562	9.62421	9.18515	NaN	NaN	NaN	NaN	NaN
A0A1H1LTP5	Pyridoxine/pyridoxamine 5'-phosphate oxidase	7	67.8	9.11525	9.12429	8.97683	9.15694	9.04043	9.49049	9.38685	9.53699	9.47794	9.40271	NaN	9.2664	9.50258	9.07706	9.7581	NaN	8.45577	NaN	9.26577	9.20747	9.47533	9.38925	9.1913	9.41974	9.2015	9.2498	9.68842	9.67386	9.40508	9.14044	8.78368	9.32146	9.33027	9.56446	7.51074	NaN	9.44114	NaN	NaN	NaN
A0A1H1LTU7	Choice-of-anchor A domain-containing protein	22	57.8	8.24101	8.24903	8.17724	8.00852	8.07505	7.79146	7.89856	8.17729	8.34325	8.2237	NaN	7.72434	7.91539	7.96433	7.48437	NaN	NaN	NaN	NaN	NaN	8.35449	8.45565	8.56355	8.36217	8.00334	8.75493	8.47913	8.76933	8.56699	8.29797	8.42249	8.37143	8.25604	8.23195	8.30737	NaN	NaN	NaN	NaN	NaN
A0A1H1LTW0	Uncharacterized protein	4	54.4	10.7973	10.6653	10.7352	10.8309	10.2366	9.75845	9.38004	9.896	9.38368	9.63331	NaN	8.95001	NaN	NaN	8.89196	NaN	NaN	NaN	NaN	8.48059	10.9593	11.0426	10.9645	11.0964	10.0593	9.74147	9.6267	9.5824	9.41853	9.63285	8.195	8.75338	9.02992	8.29621	NaN	NaN	NaN	NaN	NaN	NaN
A0A1H1LTX1	Choice-of-anchor A domain-containing protein	12	60	8.81733	8.90021	8.49356	8.43554	8.65312	7.80693	7.54273	7.27735	7.31365	7.44109	NaN	6.94423	6.80986	6.79562	7.68793	NaN	NaN	NaN	NaN	NaN	9.39223	9.6103	9.35697	9.15825	8.77724	9.09042	8.64659	9.0344	8.7276	8.50454	8.70072	8.59969	8.29118	8.17424	8.51664	NaN	NaN	NaN	NaN	NaN
A0A1H1LTZ4	Short-chain dehydrogenase	10	54.4	8.93226	8.85455	8.96636	8.51312	8.63087	7.56925	8.50207	7.94189	8.52577	8.32766	NaN	7.74728	NaN	8.09534	NaN	NaN	8.3463	8.5905	9.1014	NaN	7.86524	7.94508	8.48117	NaN	7.72998	8.323	8.60921	8.87633	8.44805	7.85251	10.8588	NaN	7.9582	9.14645	NaN	NaN	NaN	NaN	NaN	NaN
A0A1H1LU28	Exopolyphosphatase / guanosine-5'-triphosphate,3'-diphosphate pyrophosphatase	27	90	12.056	12.2126	12.2026	12.1099	12.1424	11.9287	11.8351	11.7222	11.7975	11.8915	12.1172	11.788	11.8351	11.9484	11.9608	12.487	12.4166	12.493	12.4777	12.3316	12.0476	12.0887	12.0597	12.0658	12.0311	11.6621	11.5841	11.7623	11.7004	11.6683	11.8918	11.7926	11.8172	11.7661	12.0462	12.4172	12.0256	12.1711	12.5969	12.2827
A0A1H1LU41	Glutamyl-tRNA reductase	29	78.9	10.1365	10.3625	10.2554	10.3003	9.99681	10.5066	10.1639	10.3345	10.2424	10.2814	10.9496	10.5826	10.528	10.516	10.4327	8.99304	9.73957	10.1633	10.6243	10.6654	10.6556	10.4586	10.5752	10.4772	10.4434	10.4294	9.98464	10.4701	10.3069	10.2062	10.5548	10.4172	10.3637	10.6202	10.6495	10.9624	10.4834	NaN	NaN	11.2895
A0A1H1LU47	Phosphohistidine phosphatase	13	80	10.9305	10.4405	10.6108	10.8232	10.2722	10.8726	10.621	10.9503	10.8987	10.9948	9.86289	10.647	10.763	10.6561	10.9682	10.7887	9.78623	10.4926	9.89888	10.597	11.2055	11.1467	10.9126	11.1168	10.8367	10.6161	10.7763	10.7512	10.9489	10.8656	10.4644	10.7307	10.4582	10.3072	10.5737	10.3538	10.8374	11.9402	11.0741	10.9596
A0A1H1LU59	Protoporphyrinogen IX oxidase	2	5.6	NaN	NaN	9.09722	NaN	8.64002	NaN	NaN	NaN	7.65648	NaN	NaN	NaN	NaN	NaN	NaN	NaN	NaN	NaN	NaN	NaN	NaN	NaN	NaN	NaN	NaN	NaN	NaN	NaN	8.08751	8.46602	NaN	NaN	NaN	NaN	NaN	NaN	NaN	NaN	NaN	NaN
A0A1H1LU74	Aldehyde dehydrogenase	19	67.8	9.72834	10.085	9.4383	9.58661	9.93792	9.85956	9.33698	9.34365	9.2804	9.72574	NaN	10.7178	10.2827	9.5912	10.2654	9.73579	9.96092	7.91012	12.4533	12.0864	9.57233	9.9293	9.20832	8.72858	9.52553	9.32538	9.39402	9.04582	9.61995	9.45454	9.52379	8.70721	10.5326	9.47574	10.2996	NaN	NaN	NaN	NaN	NaN
A0A1H1LU76	HlyD family secretion protein	53	100	13.5822	13.8757	13.8708	13.8549	13.7498	13.7969	13.6673	13.6791	13.6153	13.7082	13.8853	13.6205	13.5823	13.6325	13.6094	13.9414	13.7019	13.7734	13.7619	13.6212	13.5493	13.4601	13.3771	13.4123	13.3078	13.4627	13.4123	13.4962	13.4747	13.4202	13.513	13.3829	13.3667	13.4137	13.636	13.4828	13.6629	13.8519	14.0793	14.2247
A0A1H1LU94	Delta-aminolevulinic acid dehydratase	25	81.1	11.7442	11.5223	11.5499	11.373	11.5336	11.5857	11.8188	11.6328	11.6213	11.5888	11.1854	10.708	11.0355	11.2522	11.1189	11.757	11.3004	10.8323	11.2607	11.1741	11.6712	11.9171	11.9174	11.5203	11.482	11.5605	11.7153	12.0016	11.555	11.6964	10.9891	11.059	10.8695	10.9848	11.397	NaN	11.2321	NaN	NaN	11.1848
A0A1H1LUD9	23S rRNA (Guanosine2251-2'-O)-methyltransferase	12	67.8	9.49608	9.71019	8.88095	8.91364	9.35115	9.53968	9.17146	8.57092	9.17688	9.45816	9.20721	8.94986	8.4586	10.54	NaN	10.9632	6.06012	8.64758	NaN	NaN	9.70464	10.0257	10.0268	10.2848	9.79746	9.4121	8.88873	9.68727	9.9844	9.81646	9.27738	9.84512	9.50556	9.70858	9.61244	NaN	9.47029	NaN	NaN	NaN
A0A1H1LUE7	Transcriptional regulator, AraC family	7	47.8	8.07683	8.59854	8.61968	NaN	NaN	9.24021	9.02377	8.96101	9.05942	9.12036	NaN	8.88927	NaN	NaN	9.51565	8.83187	10.4203	NaN	NaN	NaN	8.84044	9.22606	9.50234	10.0231	9.96887	9.39374	8.83645	9.0663	9.1277	9.51171	NaN	NaN	7.72776	9.35025	8.96894	NaN	NaN	NaN	NaN	NaN
A0A1H1LUI6	Uroporphyrinogen decarboxylase	28	86.7	11.3031	11.5252	11.3975	11.215	11.318	11.3947	11.16	11.1448	11.4694	11.2292	11.5583	11.0963	11.3695	11.3722	11.2262	11.6944	11.4821	11.5253	11.7663	11.6418	11.5355	11.2166	11.0896	11.2242	11.2289	11.3358	11.2007	11.1749	11.4109	11.4025	11.2256	11.0494	11.2835	11.1397	11.7537	10.9109	11.2344	10.4525	11.3253	11.3349
A0A1H1LUJ2	Hydroxymethylbilane synthase	47	88.9	10.5497	10.5667	10.5772	10.424	10.5022	10.2751	10.1245	10.1485	10.2225	10.1606	10.7373	10.5498	10.2774	10.2935	10.6849	10.7124	10.2634	9.78797	10.7871	10.2776	10.807	10.8011	10.7843	10.7846	10.9445	10.14	9.93894	10.0718	9.9828	10.0383	10.3853	10.4576	10.421	9.94805	10.3107	11.4661	11.312	13.7532	11.5904	11.6489
A0A1H1LUJ6	Recombination protein RecR	11	84.4	10.8791	11.3391	11.1857	10.7736	10.8641	11.2133	11.3427	10.8862	11.0707	10.9362	10.9855	11.126	11.079	11.1446	11.4	10.522	10.2618	12.4095	12.0481	11.4476	10.7122	11.2417	11.1343	11.0988	11.0417	11.1436	11.107	11.0243	11.085	11.0257	10.9436	10.7748	11.0434	10.9503	11.0836	11.1767	11.5749	11.0771	NaN	11.5685
A0A1H1LUN4	GTP cyclohydrolase 1 type 2 homolog	21	78.9	9.69576	9.64076	9.31382	9.44667	9.49092	9.94473	9.70675	9.79735	9.77536	9.90577	10.3399	9.23395	9.58317	9.77296	9.48823	9.13048	9.49258	9.16726	9.09352	10.0053	9.41073	9.44168	9.30902	9.50592	9.44616	9.88451	9.82157	9.8853	9.87218	9.8558	9.66086	9.55988	9.77322	10.0142	9.7561	10.5156	10.1236	NaN	NaN	9.51084
A0A1H1LUP4	Ferrochelatase	27	80	10.9734	11.1054	11.1475	11.063	11.1099	10.7574	10.793	10.7158	10.7644	10.6923	10.8311	10.7377	10.7706	10.7134	10.913	10.9138	11.3506	11.1292	11.2803	10.5654	11.0283	11.033	10.9352	11.0332	10.8478	10.5564	10.564	10.6856	10.4227	10.5662	10.7329	10.7993	10.4976	10.6764	10.9488	10.3521	11.8833	10.6941	NaN	11.2414
A0A1H1LUQ6	Tetratricopeptide repeat-containing protein	4	45.6	11.3313	10.658	12.3424	NaN	10.6419	10.2918	10.7575	10.5619	11.4677	11.2585	13.2852	NaN	NaN	13.2574	12.7904	NaN	NaN	NaN	NaN	NaN	10.1931	NaN	NaN	NaN	11.9233	10.791	10.603	NaN	11.1379	11.0063	12.6342	NaN	NaN	NaN	13.1844	NaN	NaN	NaN	NaN	NaN
A0A1H1LUS1	Pyrimidine operon attenuation protein / uracil phosphoribosyltransferase	17	86.7	11.6839	11.8331	11.838	11.9546	11.7715	11.2851	11.2639	11.319	11.3226	11.2584	11.6472	11.0032	10.9646	10.9752	10.6452	11.4056	11.0719	11.2177	11.4524	11.4952	11.902	11.7717	11.7674	11.8389	11.4959	11.0781	11.1011	11.3436	11.122	10.9863	10.6275	10.6422	10.8515	10.6895	10.7595	11.4028	11.34	11.656	11.2062	10.8843
A0A1H1LUW0	OmpA family protein	42	100	13.6241	13.5745	13.6061	13.6145	13.5997	13.75	13.7067	13.6554	13.7201	13.7671	13.9046	13.7248	13.7885	13.9025	13.76	13.7595	13.9144	14.1288	14.2407	14.0711	13.7346	13.797	13.8413	13.6977	13.6603	13.5943	13.6037	13.694	13.6332	13.7875	13.7335	13.7322	13.7432	13.7933	13.7343	14.0663	14.0147	14.0256	14.3953	14.411
A0A1H1LUW6	Uncharacterized protein	95	94.4	13.5404	13.5934	13.3989	13.3962	13.4458	12.6477	12.8755	12.9529	12.8362	12.9088	13.399	12.9647	12.8836	13.2784	12.7921	13.5606	13.1134	13.3137	13.2062	13.3193	13.7528	13.5832	13.6077	13.8351	13.6807	13.2164	13.143	13.2921	12.9227	13.0573	13.1271	13.0639	12.9449	12.85	13.8739	13.1764	13.6444	14.2013	14.4186	14.3515
A0A1H1LUX6	Outer membrane protein TolC	58	91.1	11.9195	11.3353	12.0727	11.9574	12.1828	12.8965	12.9379	12.8898	12.8446	12.9052	13.2839	12.9087	12.8199	13.022	12.9369	13.3569	12.9981	12.9641	12.6974	12.6662	10.8995	10.8486	11.108	10.7846	10.7037	12.7243	12.8216	12.9309	12.8484	12.7248	12.9018	12.9078	12.775	12.815	12.9711	12.7853	12.8346	13.2616	13.5583	13.5509
A0A1H1LV06	ABC-2 type transport system permease protein	12	90	11.3394	11.4407	11.3932	11.5515	11.3621	11.4519	11.3032	11.3728	11.3531	11.2394	11.727	10.819	11.0219	11.0577	11.1923	12.0787	11.8062	11.9919	11.7251	11.5294	11.2497	11.384	11.3312	11.1801	11.2106	11.1829	11.2085	11.1817	10.9903	11.0292	11.1515	11.1296	11.149	10.9687	11.2392	11.7718	11.6398	11.5887	12.1095	11.8433
A0A1H1LV40	Dihydrolipoamide acetyltransferase component of pyruvate dehydrogenase complex	45	90	11.874	11.9363	11.9402	12.0565	11.943	11.9824	11.9787	11.8858	11.9121	11.9993	12.3309	12.0592	12.1798	12.1806	12.2222	12.264	11.9867	12.033	11.956	11.9963	12.1078	12.1767	12.1327	12.1573	12.0849	12.1084	12.0678	12.1698	12.0099	12.1203	12.3087	12.214	12.2347	12.1182	12.5777	12.195	12.2481	12.8065	12.8676	13.0875
A0A1H1LV54	Pyruvate dehydrogenase E1 component subunit alpha	105	100	14.0037	13.8904	13.9944	13.9561	14.0734	13.7396	13.7505	13.7673	13.8665	13.891	14.4098	13.9832	14.1223	14.4279	14.184	14.7248	14.3292	14.4681	14.354	14.3724	13.9183	13.9091	13.8992	13.9704	14.0449	13.8141	13.9146	13.8103	13.9019	13.9126	14.2646	14.0413	14.085	14.0528	14.4454	14.2822	14.3121	14.7147	15.0131	14.9205
A0A1H1LV66	Uncharacterized protein	8	55.6	9.28335	8.84545	8.91782	9.27127	8.8963	9.53871	9.20492	9.61069	9.39196	9.63557	NaN	9.76197	9.02251	9.30796	9.49378	NaN	10.4685	2.83121	NaN	NaN	9.26604	8.74466	9.16649	9.37599	9.28792	9.52502	9.03773	9.55012	9.09323	9.63435	8.68258	9.2627	8.66956	9.0547	7.85982	NaN	NaN	NaN	NaN	NaN
A0A1H1LVC2	CysZ protein	5	30	NaN	6.534	6.97801	7.15536	7.00441	6.49436	7.44383	7.67395	7.77453	7.84251	NaN	NaN	NaN	NaN	NaN	NaN	NaN	NaN	NaN	NaN	NaN	7.50641	NaN	NaN	NaN	7.86422	7.45854	7.02462	7.80045	8.04691	NaN	NaN	NaN	NaN	6.52145	NaN	NaN	NaN	NaN	NaN
A0A1H1LVD3	Uncharacterized conserved protein, LabA/DUF88 family	33	80	10.6315	11.1572	11.2142	11.0283	11.3576	10.5655	10.6995	10.5795	10.7529	10.6974	11.2495	10.6758	10.6509	10.9565	11.2001	11.7739	12.0468	12.713	11.3546	10.8568	10.8473	11.0804	10.4501	10.7653	11.212	10.5289	10.7543	10.6507	10.7587	11.0128	10.9216	10.6125	10.745	10.4276	11.2271	10.8801	11.4522	10.2368	NaN	9.76266
A0A1H1LVE3	Glutamate-1-semialdehyde 2,1-aminomutase	32	88.9	12.3778	12.3267	12.4074	12.3264	12.0946	12.4041	12.2885	12.2545	12.2764	12.3057	12.8074	12.4688	12.4064	12.6961	12.6909	13.2387	13.0814	13.1614	13.0639	13.0049	12.4823	12.4639	12.5375	12.561	12.2915	12.2166	12.11	12.2161	12.2144	12.266	12.0955	12.266	12.2764	12.2357	12.5586	12.5636	12.933	12.7428	12.9375	13.1119
A0A1H1LVF6	Na+/proline symporter	3	23.3	NaN	NaN	NaN	NaN	5.41206	NaN	6.58751	4.16749	6.01982	6.06793	NaN	NaN	NaN	NaN	NaN	NaN	NaN	NaN	NaN	NaN	NaN	NaN	8.73268	3.73595	NaN	4.89906	6.3459	NaN	6.38053	6.59797	NaN	3.47489	4.7337	NaN	NaN	NaN	NaN	NaN	NaN	NaN
A0A1H1LVL0	Thioredoxin-like	16	85.6	11.707	11.4484	11.6121	11.9582	11.622	11.4856	11.4588	11.6189	11.5298	11.6432	11.7618	11.207	11.0575	11.1002	11.8233	12.7333	12.8882	12.1601	11.9977	11.7378	11.9664	11.7381	11.6135	12.0826	11.916	11.411	11.8489	11.8327	11.7208	11.5313	11.6493	11.343	11.3516	11.2605	11.8502	12.324	12.4838	12.1595	12.7501	NaN
A0A1H1LVM8	Coproporphyrinogen oxidase	16	66.7	9.80525	9.56925	9.71459	9.81751	9.98135	9.87756	9.74066	9.61038	9.74021	9.77114	NaN	9.73195	9.53747	9.68647	9.73652	8.09486	9.48841	NaN	9.61695	9.53396	9.24746	9.42721	9.64288	9.69683	9.68084	10.0384	9.64561	9.61148	9.67499	9.9717	9.3728	9.29616	9.85239	9.68212	9.839	NaN	NaN	NaN	NaN	NaN
A0A1H1LVT1	DUF4440 domain-containing protein	5	42.2	9.35708	9.01626	8.77746	8.89677	8.62017	8.22271	7.78849	7.93067	7.81695	7.71206	NaN	NaN	NaN	NaN	NaN	NaN	NaN	NaN	NaN	NaN	9.09386	NaN	8.93992	9.057	9.43577	8.50092	8.09795	8.68827	7.96045	7.91485	NaN	NaN	NaN	NaN	7.03086	NaN	NaN	NaN	NaN	NaN
A0A1H1LVX5	Phage shock protein C (PspC) family protein	32	85.6	10.5443	10.4535	10.53	10.5091	10.5451	10.7141	10.5948	10.569	10.5266	10.6695	10.7558	10.5734	10.6702	10.7362	10.7806	10.8371	10.0414	10.3394	10.5873	10.4326	10.5841	10.4997	10.2304	10.2216	10.1138	10.4436	10.4072	10.5475	10.5082	10.5713	10.5022	10.3844	10.4911	10.6606	10.9506	10.4117	11.1877	NaN	NaN	11.2976
A0A1H1LWJ5	Malate synthase	6	13.3	NaN	8.27126	8.72205	9.04826	NaN	NaN	NaN	NaN	7.99018	8.25239	NaN	NaN	NaN	NaN	NaN	NaN	NaN	NaN	NaN	NaN	NaN	NaN	NaN	8.39083	NaN	7.61274	NaN	NaN	NaN	NaN	NaN	NaN	NaN	NaN	NaN	NaN	NaN	NaN	NaN	NaN
A0A1H1LWL2	FR47-like protein	2	10	NaN	NaN	NaN	NaN	NaN	6.2578	NaN	NaN	NaN	NaN	NaN	NaN	NaN	11.1068	NaN	NaN	NaN	NaN	NaN	NaN	NaN	NaN	NaN	NaN	NaN	5.61362	NaN	NaN	NaN	5.50498	NaN	NaN	NaN	NaN	NaN	NaN	NaN	NaN	NaN	8.25581
A0A1H1LWL5	Acetyl-CoA carboxylase, carboxyltransferase component	42	80	10.0203	9.98434	9.64494	9.64845	9.87167	10.225	10.062	9.98448	10.0284	10.1186	10.2818	10.222	10.364	10.5479	10.1465	10.6576	10.6958	9.7584	10.1423	10.2381	9.5183	9.77319	10.0184	9.66199	9.87354	10.2416	10.102	10.0861	10.0304	10.1993	10.4178	10.1617	10.2497	10.2817	10.7075	10.7152	10.0049	10.138	10.6049	10.4394
A0A1H1LWU0	Gliding motility-associated C-terminal domain-containing protein	75	90	12.3976	12.3382	12.4899	12.4345	12.297	12.3303	12.489	12.4312	12.3347	12.2256	12.6209	12.4511	12.463	12.5145	12.2101	12.9014	12.8286	12.9077	12.8929	12.6719	12.5051	12.458	12.7261	12.805	12.7164	12.6921	12.5627	12.5905	12.33	12.3781	12.5147	12.3457	12.5025	12.395	12.4783	12.7968	12.7993	13.0516	12.8653	12.9556
A0A1H1LWW6	Uncharacterized protein	64	88.9	12.4946	12.4393	12.527	12.477	12.4678	12.413	12.4557	12.4788	12.4567	12.5385	12.3646	12.3855	12.4972	12.5156	12.4968	12.5057	12.3838	12.688	12.6813	12.5406	11.5458	11.6621	11.6754	11.4918	11.5507	11.6811	11.7493	11.812	11.7022	11.8315	11.7115	11.6016	11.6853	11.6777	11.6406	11.4301	11.7289	11.7147	11.843	11.9264
A0A1H1LX33	Uncharacterized protein	9	61.1	8.57679	8.77891	8.72797	8.84851	8.98585	9.98771	9.25816	9.41789	9.42395	9.35869	NaN	9.03213	7.02759	10.4458	9.39381	NaN	NaN	10.0673	NaN	9.83201	8.58212	8.77675	6.62064	6.95234	8.19687	9.78687	9.37216	9.29543	9.28683	9.40514	8.52363	9.39474	9.42771	9.04409	11.503	9.61017	NaN	NaN	NaN	NaN
A0A1H1LX52	Helicase conserved C-terminal domain-containing protein	10	36.7	8.13084	6.98756	7.37169	7.74875	7.72532	6.45635	7.60567	NaN	6.02653	4.18447	NaN	NaN	NaN	NaN	NaN	NaN	NaN	NaN	NaN	NaN	7.76279	7.84123	8.00655	7.31855	7.51872	6.32175	7.57057	NaN	5.84061	7.26984	7.47439	6.13076	NaN	NaN	9.88298	NaN	NaN	NaN	NaN	NaN
A0A1H1LX59	HTH cro/C1-type domain-containing protein	22	87.8	12.5129	14.007	13.1346	12.9411	13.2639	12.4702	13.2718	12.808	12.4458	13.0234	13.3653	11.3939	12.2867	14.3446	13.6884	13.9148	13.3459	14.2746	15.4315	13.1487	13.8377	13.9678	13.7499	14.0703	13.4977	12.9238	12.3832	13.2756	13.4181	12.5804	12.4455	12.1431	13.7998	12.3272	13.1961	13.5361	13.935	13.4106	16.5357	15.9137
A0A1H1LX78	Nudix-type nucleoside diphosphatase, YffH/AdpP family	13	61.1	8.92656	9.47218	9.37634	9.26054	9.26935	8.93739	8.80492	8.86243	9.03508	8.91663	8.10898	8.41369	7.23217	8.4996	8.3896	8.62202	7.2739	NaN	NaN	NaN	8.93064	8.89848	9.14142	9.26611	9.30506	8.60668	8.66771	8.84955	8.77518	8.66055	8.29591	7.16621	7.74331	7.42604	7.79191	NaN	NaN	NaN	NaN	8.33542
A0A1H1LXB5	Acetate kinase	55	90	12.5616	12.6266	12.7195	12.7435	12.6762	11.6796	11.8571	11.837	11.8189	11.9323	12.1739	11.9923	12.1145	12.3198	12.0915	12.5498	12.348	12.1782	12.111	12.2058	12.7147	12.7824	12.673	12.6008	12.5417	11.9088	11.9789	12.0703	12.0102	11.881	12.0986	12.0506	11.943	12.0353	12.4957	12.4449	12.3654	12.4391	12.7539	12.3757
A0A1H1LXC9	Transcriptional regulator, PadR family	4	46.7	9.5123	9.55853	9.16284	9.21955	8.77862	9.56188	8.46486	9.0065	8.55014	8.98129	NaN	8.17739	NaN	NaN	NaN	NaN	NaN	NaN	NaN	NaN	9.42508	9.55778	9.3199	10.4751	9.07692	9.35813	8.84504	8.65957	9.08623	8.98913	NaN	7.84649	NaN	NaN	NaN	NaN	NaN	NaN	NaN	NaN
A0A1H1LXD8	Acetyltransferase component of pyruvate dehydrogenase complex	59	100	13.9551	14.0171	14.0369	13.9389	13.9861	13.9532	14.0474	14.0024	13.9535	13.961	14.0315	14.0085	13.9956	13.9515	14.065	14.2525	14.3411	14.3025	14.3666	14.4651	14.0807	14.0229	14.0166	14.0025	14.0013	13.9737	13.9429	13.9769	13.9377	14.0524	14.1716	14.1331	13.8381	14.0974	14.1785	14.4394	14.2434	14.3571	14.7362	14.627
A0A1H1LXM2	D-alanyl-D-alanine dipeptidase	9	60	10.0596	8.02142	8.96337	10.1011	9.49617	9.34463	9.76661	9.95028	9.68609	9.77946	NaN	9.83338	9.86122	9.53575	9.45201	10.3183	10.1173	NaN	NaN	NaN	9.96844	9.8642	9.78843	9.67274	9.49858	9.8004	9.69688	9.9619	9.6683	9.69851	9.65504	9.56271	9.71111	9.71449	10.2639	NaN	NaN	NaN	NaN	NaN
A0A1H1LXP2	TIGR00266 family protein	24	73.3	10.2699	9.70348	10.118	10.0091	10.0122	10.244	10.4218	10.3985	10.4796	10.4865	NaN	10.601	10.4053	10.514	10.6766	11.6021	10.9357	10.7437	10.3846	10.9598	9.8538	9.65126	10.1584	9.99671	9.56289	10.5535	10.386	10.7191	10.5568	10.3805	10.8645	10.074	10.4368	10.4624	10.9065	11.1572	10.6623	10.9535	NaN	NaN
A0A1H1LXP5	Uncharacterized protein	2	4.4	NaN	NaN	NaN	NaN	NaN	NaN	NaN	NaN	NaN	NaN	NaN	0.80569	0	NaN	NaN	NaN	NaN	NaN	NaN	NaN	NaN	NaN	NaN	NaN	NaN	NaN	NaN	NaN	NaN	NaN	NaN	-1.04329	0.646156	NaN	NaN	NaN	NaN	NaN	NaN	NaN
A0A1H1LXR5	Uncharacterized protein	16	64.4	9.58402	9.58055	9.73005	9.53549	9.59792	8.69341	9.23551	9.02617	9.31092	9.00473	NaN	8.8365	8.28115	8.89366	8.74406	8.71019	2.84179	NaN	2.6909	NaN	9.09848	9.95544	9.34267	9.33183	9.19527	8.65446	8.75351	8.63865	8.91705	8.69668	8.4027	6.99465	8.75565	7.67382	7.82007	NaN	NaN	NaN	NaN	NaN
A0A1H1LXT2	ATPase family associated with various cellular activities (AAA)	52	67.8	10.1559	10.3582	10.3691	10.3226	10.1799	9.73405	9.69192	9.46445	9.49079	9.48033	NaN	9.2502	9.55949	9.49658	9.72971	9.55255	8.61704	10.8829	9.31958	9.60172	10.1051	10.3091	10.0104	10.0356	9.91927	9.34055	9.0236	9.31483	9.42544	9.44863	9.24804	8.8857	9.41033	9.1724	9.36927	NaN	NaN	NaN	NaN	NaN
A0A1H1LY36	Glutaredoxin	3	53.3	9.75861	9.60561	9.48191	9.63559	9.62528	9.76721	9.23294	9.38762	9.44556	9.51369	NaN	9.02419	8.6767	8.89486	NaN	NaN	NaN	NaN	NaN	NaN	8.80668	9.18311	8.79647	9.17096	9.29261	8.98073	8.99353	9.17107	8.45772	9.14188	8.80248	NaN	8.19027	8.84392	NaN	NaN	NaN	NaN	NaN	NaN
A0A1H1LY39	Uncharacterized protein	7	53.3	9.39588	9.53968	9.4694	9.75763	9.65983	8.85255	9.20182	9.02482	9.04231	8.9861	NaN	8.39163	NaN	9.28574	9.2132	9.65527	NaN	NaN	NaN	NaN	9.65245	9.14974	8.52877	8.59863	8.94844	8.36796	8.9386	8.44698	8.83002	7.36605	NaN	8.69075	8.02773	8.51306	NaN	NaN	NaN	NaN	NaN	NaN
A0A1H1LY50	Uncharacterized protein	5	32.2	10.2007	10.4751	9.83455	10.7952	10.5485	8.86141	8.17786	8.10713	7.83875	8.7572	NaN	NaN	NaN	NaN	NaN	NaN	NaN	NaN	NaN	NaN	10.3303	10.5089	10.3452	9.83111	9.68118	8.02068	9.22974	9.1096	8.41429	8.57501	NaN	NaN	NaN	NaN	NaN	NaN	NaN	NaN	NaN	NaN
A0A1H1LY92	Uncharacterized protein	8	52.2	9.18169	9.61558	9.09636	9.71115	9.61195	9.1224	8.13863	9.39473	9.81394	9.20754	11.8178	9.32957	10.7735	NaN	NaN	10.4231	NaN	NaN	NaN	NaN	9.01328	8.94254	8.74976	9.36246	10.0694	8.64223	9.33818	10.0595	9.5598	9.0249	10.8055	NaN	NaN	9.3062	9.90071	NaN	NaN	NaN	NaN	NaN
A0A1H1LY93	DNA-binding transcriptional regulator, MarR family	3	24.4	6.50431	7.47424	NaN	6.64084	7.71964	NaN	8.14205	7.91098	6.8574	7.28839	NaN	NaN	NaN	NaN	NaN	NaN	NaN	NaN	NaN	NaN	7.7641	9.0931	8.41021	7.66754	9.61949	7.316	7.06179	NaN	6.86463	7.76685	NaN	NaN	NaN	NaN	NaN	NaN	NaN	NaN	NaN	NaN
A0A1H1LYC9	Putative redox protein	4	46.7	8.29477	7.72934	8.65245	9.02704	8.57855	8.303	7.67155	7.85267	7.92804	7.88574	NaN	7.04537	6.67908	NaN	6.33078	7.01912	NaN	NaN	NaN	NaN	7.78525	6.70144	7.56025	NaN	7.37074	8.33738	7.73407	7.66136	7.41899	7.70752	NaN	NaN	NaN	6.94558	NaN	NaN	NaN	NaN	NaN	NaN
A0A1H1LYF6	NAD(P)H-dependent FMN reductase	17	78.9	11.6097	11.618	11.8125	11.7676	11.7896	11.501	11.1065	11.1559	11.0357	10.9329	10.8893	9.81578	9.80987	9.93155	9.58231	11.4336	10.6531	9.9259	10.2371	9.75448	11.4436	11.5315	11.6558	11.6844	10.9568	11.1331	11.0535	11.1541	11.06	11.1964	9.60453	10.212	10.1954	9.89951	8.82466	NaN	NaN	10.3945	NaN	11.3207
A0A1H1LYI9	Ribbon-helix-helix domain-containing protein	4	23.3	6.50142	7.66516	7.66345	7.33142	7.16875	4.43892	3.57638	5.43997	5.80048	5.32437	NaN	NaN	NaN	NaN	NaN	NaN	NaN	NaN	NaN	NaN	NaN	NaN	NaN	6.30114	7.0367	NaN	5.92232	5.10464	5.4947	5.71198	NaN	NaN	NaN	NaN	NaN	NaN	NaN	NaN	NaN	NaN
A0A1H1LYJ2	Uncharacterized protein	11	53.3	10.0069	10.0763	9.77433	10.149	9.81166	9.93513	9.42229	9.77229	9.86731	9.73625	NaN	9.25932	9.08117	9.14821	NaN	NaN	NaN	NaN	NaN	NaN	9.56341	9.61027	9.19299	9.89991	10.0217	9.33859	9.58035	9.64022	10.0315	9.95852	9.30189	9.53433	8.79643	9.59804	9.04577	NaN	NaN	NaN	NaN	NaN
A0A1H1LYJ4	Probable transcriptional regulatory protein SAMN05216503_0909	20	90	12.5571	12.5581	12.4591	12.6379	12.3619	11.8825	12.3653	12.2335	12.1548	12.2403	12.1397	12.0441	11.8938	12.3878	12.1285	13.0088	12.7432	12.4214	12.4746	12.3991	12.6779	12.5121	12.3682	12.5423	12.2554	12.307	12.2642	12.213	12.3613	12.3356	12.258	12.0474	11.99	12.0665	12.5561	12.111	12.9771	12.9707	13.3217	13.1272
A0A1H1LYQ3	Phosphate acetyltransferase	70	88.9	12.4059	12.3067	12.4048	12.2798	12.364	11.4197	11.3301	11.3008	11.4029	11.3027	11.9585	11.6456	11.5411	11.7372	11.6104	12.374	12.1254	11.8126	11.6209	11.8884	12.4086	12.4238	12.4475	12.454	12.487	11.3834	11.3189	11.389	11.3641	11.33	11.4951	11.6105	11.6301	11.5153	11.838	11.331	11.9039	12.3042	12.0278	12.5155
A0A1H1LYS8	Uncharacterized protein	8	43.3	8.49952	7.309	8.06526	8.04068	8.04388	7.85077	7.77387	7.51815	7.36086	6.70448	NaN	8.40715	8.11745	NaN	7.80324	NaN	NaN	NaN	NaN	NaN	8.26678	8.69908	8.1406	7.29503	7.41391	7.67808	7.81152	7.31443	7.58068	7.58233	10.7075	NaN	NaN	NaN	NaN	NaN	NaN	NaN	NaN	NaN
A0A1H1LYY9	Uncharacterized protein	11	58.9	9.12928	9.07606	8.27124	8.7355	9.13951	8.04835	9.61479	9.4205	9.22107	9.59053	NaN	11.0501	9.81208	9.82147	13.3734	10.0174	NaN	NaN	NaN	NaN	9.98665	9.68635	7.16094	9.48781	9.2709	9.15024	9.47366	9.29915	9.38388	9.22467	9.53164	9.40747	8.93425	9.36307	10.5247	NaN	NaN	NaN	NaN	NaN
A0A1H1LZ12	FecR family protein	4	20	NaN	9.30336	9.72475	NaN	NaN	10.6262	NaN	NaN	NaN	NaN	NaN	NaN	NaN	NaN	NaN	NaN	NaN	NaN	NaN	NaN	11.6508	NaN	10.9531	11.3867	11.1022	10.529	NaN	10.8477	10.7042	NaN	NaN	NaN	NaN	NaN	NaN	NaN	NaN	NaN	NaN	NaN
A0A1H1LZ83	2,4-dienoyl-CoA reductase (NADPH2)	29	70	10.1255	10.0539	10.0966	9.99557	9.86988	9.93355	9.94028	9.85041	9.93957	9.99022	NaN	9.61267	9.6395	9.86989	9.8259	10.7453	9.63807	11.6179	9.51976	NaN	9.66565	9.97143	9.40098	9.73645	9.58197	9.87986	9.63307	9.94799	9.92662	9.72436	9.59582	9.46929	9.81774	9.66747	9.76945	NaN	NaN	NaN	NaN	NaN
A0A1H1LZ95	RNA polymerase sigma-70 factor, ECF subfamily	2	21.1	NaN	NaN	6.22931	10.1596	NaN	7.38356	6.60848	NaN	7.45546	NaN	NaN	NaN	NaN	NaN	NaN	NaN	NaN	NaN	NaN	NaN	NaN	7.33327	8.35383	NaN	NaN	7.87717	7.10903	5.78329	7.62969	7.07233	NaN	NaN	NaN	NaN	NaN	NaN	NaN	NaN	NaN	NaN
A0A1H1LZA4	Predicted Zn-dependent peptidase	14	51.1	6.93887	7.28047	6.47954	7.06374	7.76347	8.02587	7.28888	6.84791	7.2248	6.84146	NaN	NaN	NaN	5.66396	NaN	NaN	NaN	NaN	NaN	NaN	8.20483	7.95245	8.28184	8.68015	8.50736	8.49639	8.14986	7.98176	8.01875	7.64155	8.78605	7.69023	7.79013	8.14254	8.40715	NaN	NaN	NaN	NaN	NaN
A0A1H1LZK3	Uncharacterized protein	4	62.2	9.74427	9.65302	9.64237	8.68712	9.7957	10.2802	10.2098	10.1206	10.4684	10.405	NaN	10.4939	10.2125	11.1374	10.9811	10.935	11.0807	10.6027	10.7946	NaN	9.3265	9.60625	9.94501	10.786	9.77625	10.5581	10.014	10.4573	10.4326	10.4176	11.0258	10.8555	10.6366	10.8669	10.9801	NaN	NaN	NaN	NaN	NaN
A0A1H1LZP5	Outer membrane receptor proteins, mostly Fe transport	17	57.8	7.13935	8.02439	7.6312	7.91685	7.90007	7.73521	8.41361	7.95947	8.03093	8.22338	NaN	8.80968	NaN	7.55979	7.63389	NaN	NaN	7.75214	NaN	NaN	8.75723	8.69336	8.59125	8.70312	8.53569	9.02654	8.46181	8.8411	8.72206	8.06541	9.01964	8.88859	8.41644	7.96311	8.58596	NaN	NaN	NaN	NaN	NaN
A0A1H1LZP8	Predicted Zn-dependent peptidase	15	71.1	8.62479	NaN	8.60182	9.40402	8.91216	7.9056	7.88411	8.47318	9.21032	8.38509	NaN	12.6374	NaN	NaN	10.0322	8.3991	NaN	10.6732	10.2703	NaN	9.35038	9.63706	8.91261	8.64651	9.46716	8.41341	8.56943	8.84153	9.2708	7.89412	9.45854	9.27802	9.26773	NaN	10.1896	NaN	11.0435	NaN	11.807	10.4286
A0A1H1LZQ2	Riboflavin biosynthesis protein RibD	13	61.1	9.07065	9.19009	9.22573	8.58006	8.94217	9.20938	9.25253	8.82639	9.12137	9.17664	NaN	7.10787	9.02319	NaN	NaN	NaN	8.23464	13.013	10.8429	NaN	9.15233	9.31334	9.22017	8.64835	8.58389	8.8598	9.59159	9.18111	9.11304	8.84263	8.52723	9.42059	9.18086	9.42617	8.01371	NaN	NaN	NaN	NaN	NaN
A0A1H1LZT9	Uncharacterized protein	17	55.6	11.726	11.6681	11.6473	11.7647	11.4466	8.63041	9.01561	8.74328	8.62302	8.7374	NaN	7.7354	7.49149	8.06339	8.21278	7.91381	NaN	NaN	NaN	NaN	12.4428	12.4298	12.2038	12.4552	12.3071	9.77908	9.8026	10.6013	9.93903	9.84381	8.40677	9.13814	8.66006	8.92387	8.90086	NaN	NaN	NaN	NaN	NaN
A0A1H1LZW8	Uncharacterized protein	31	76.7	10.4243	10.4295	10.7133	10.6602	10.5991	10.2101	10.3052	10.3292	10.4138	10.3221	10.7165	10.0492	10.3915	10.7403	10.7696	10.7705	11.2287	10.2873	9.93105	10.2928	10.3161	10.5399	10.4724	10.1507	10.3045	10.0555	10.1641	10.1748	10.1539	10.1071	9.84302	9.99604	10.2065	10.2242	10.4727	10.6933	NaN	NaN	NaN	9.75038
A0A1H1LZZ9	Chromosomal replication initiator protein DnaA	35	86.7	10.997	10.9293	10.965	10.9002	10.82	10.7689	10.6388	10.6828	10.6558	10.7147	11.251	10.927	10.7457	10.6942	10.6021	10.9171	11.1172	11.153	11.2385	10.9212	11.0483	11.0802	11.103	10.9966	10.9405	10.6337	10.5363	10.6331	10.6025	10.579	10.6952	10.6167	10.7524	10.6088	10.6869	11.3265	10.5118	11.9046	10.6197	10.7834
A0A1H1M020	Release factor glutamine methyltransferase	6	45.6	8.59262	7.88673	8.62339	8.84305	8.55024	9.10943	8.6621	8.05471	8.463	7.98934	NaN	NaN	7.41736	NaN	NaN	9.65805	NaN	NaN	NaN	NaN	8.80485	8.61648	10.7315	10.9772	8.79843	9.0005	7.24922	NaN	9.06448	8.62931	8.77962	NaN	NaN	NaN	NaN	NaN	NaN	NaN	NaN	NaN
A0A1H1M0E2	Protein-tyrosine phosphatase	14	72.2	10.7955	10.7244	10.3841	10.7808	10.6447	10.4694	10.4114	10.1218	10.1012	10.2709	NaN	10.1439	10.022	10.0795	10.3519	10.7783	10.5478	10.7497	10.2571	10.3841	10.6305	10.7548	10.38	10.4415	10.1664	10.3272	10.3758	10.3324	10.2117	10.2453	10.7391	10.0535	8.70766	10.5087	10.3347	10.6543	NaN	NaN	10.3189	11.2941
A0A1H1M0F4	Do/DeqQ family serine protease	46	92.2	12.6666	12.5937	12.6429	12.6589	12.5374	12.1375	12.2334	12.1837	12.1971	12.1717	12.1455	12.204	12.3359	12.3582	12.3691	13.246	13.0069	12.9383	12.4705	12.394	13.4371	13.3936	13.3346	13.2867	13.161	12.7418	12.762	12.7606	12.7192	12.7717	13.0846	12.9623	12.904	13.0067	13.164	13.282	13.0938	13.261	13.1785	13.1894
A0A1H1M0K2	ATP-binding cassette protein, ChvD family	74	94.4	12.4947	12.6233	12.6431	12.5618	12.5339	12.4684	12.4827	12.4205	12.4956	12.4995	12.9564	12.5879	12.7976	12.7308	12.6606	12.7042	12.7025	12.9631	12.9613	12.8758	12.686	12.7195	12.4977	12.6103	12.4481	12.442	12.4116	12.4522	12.4023	12.4547	12.6193	12.4919	12.4617	12.5764	12.7231	13.0535	12.9934	13.0103	13.5136	13.5779
A0A1H1M0M9	Glyceraldehyde 3-phosphate dehydrogenase	14	60	9.60704	9.85161	9.48728	9.40454	9.28657	8.98321	9.07295	8.95103	8.78519	8.83528	NaN	8.105	NaN	9.15076	NaN	10.5451	10.3942	NaN	NaN	9.5826	9.20805	9.46092	8.85011	8.46313	9.0753	8.24877	8.64095	8.60516	8.63396	8.75174	NaN	NaN	8.42802	8.53893	8.70277	NaN	NaN	NaN	NaN	NaN
A0A1H1M0P5	Diaminopimelate epimerase	15	73.3	10.0664	10.168	10.0223	9.8385	9.84603	9.79655	9.87229	9.91901	9.92903	9.8558	9.94292	10.2961	10.2755	10.0878	10.3579	9.56542	8.82314	8.17061	9.19658	11.3121	9.65969	10.1767	9.46551	9.55293	9.63847	9.63045	9.71173	9.47913	9.31562	9.75114	10.5802	10.0763	8.29242	9.70863	9.85097	9.57807	NaN	NaN	NaN	9.35573
A0A1H1M0P9	DNA ligase	70	87.8	9.86589	9.91736	9.9182	9.91032	9.98861	9.84657	9.8137	9.90566	9.89154	9.91591	10.0826	10.0164	10.0494	10.1112	10.0395	10.1389	9.96279	9.78479	9.9333	9.98397	9.96215	10.1894	9.95338	10.01	9.88373	9.85229	9.85546	9.8831	9.79381	9.80106	10.0557	9.8403	9.7953	9.75981	10.019	9.93215	9.8582	9.9413	10.6628	10.4822
A0A1H1M0R3	Adenylate cyclase	3	28.9	8.65965	7.67658	7.50847	7.77905	7.55232	NaN	5.36145	6.80638	6.58744	NaN	NaN	NaN	NaN	NaN	NaN	10.3373	10.6456	NaN	NaN	NaN	8.99118	7.60869	7.86423	8.31548	7.42634	7.5691	6.39309	6.33009	7.37083	7.493	NaN	NaN	NaN	NaN	NaN	NaN	NaN	NaN	NaN	NaN
A0A1H1M0U4	Uncharacterized protein	3	37.8	7.48521	7.40324	NaN	NaN	NaN	8.8886	6.72144	6.98918	6.52921	7.32619	NaN	NaN	NaN	NaN	NaN	NaN	NaN	NaN	NaN	NaN	7.84432	6.52105	7.77269	7.62312	7.5478	6.62693	7.27787	7.09257	7.25736	7.45578	NaN	NaN	5.36935	NaN	NaN	NaN	NaN	NaN	NaN	NaN
A0A1H1M0V2	Putative hydrolase of the HAD superfamily	11	57.8	9.6267	9.84487	9.59295	9.60345	9.86798	9.30722	9.17381	8.93628	9.24253	9.21186	NaN	11.8325	10.1309	10.3846	9.86205	NaN	9.53892	10.8466	NaN	8.46776	10.1775	9.87794	9.57824	9.3116	9.56111	8.82191	9.20712	9.26093	9.5091	9.08754	9.63785	9.72646	10.1721	9.44472	NaN	NaN	NaN	NaN	NaN	NaN
A0A1H1M122	Uncharacterized protein	19	58.9	10.369	10.1649	10.1375	10.2172	10.0527	9.65434	9.9312	9.95665	9.35427	9.53556	NaN	8.28177	9.50202	7.67176	NaN	9.48621	9.12341	NaN	NaN	10.065	10.5612	10.3818	9.70243	10.452	9.97499	10.1759	10.1235	10.1635	9.83311	9.72481	8.30405	8.39324	8.7341	9.33056	9.09668	NaN	NaN	NaN	NaN	NaN
A0A1H1M135	Putative acetyltransferase	14	60	9.55702	9.38772	9.20616	9.21601	9.50685	9.46671	9.20518	8.68993	9.01137	8.79761	NaN	8.46549	8.53121	8.68739	8.74828	1.46845	NaN	NaN	8.68551	NaN	9.63634	9.27883	9.22817	9.15847	9.50276	9.29558	8.61642	9.23811	8.41634	8.60826	8.91191	8.72551	8.59693	8.56164	9.03268	NaN	NaN	NaN	NaN	NaN
A0A1H1M1A2	16S rRNA (Cytidine1402-2'-O)-methyltransferase	17	74.4	9.91631	10.2121	10.1409	10.2847	10.0979	9.58328	9.59686	9.77071	9.65306	9.62825	NaN	10.0038	9.73007	9.40786	8.43843	9.74215	9.29844	9.1882	8.73464	8.95702	9.40243	9.91443	9.38888	10.0016	9.58596	9.87879	9.87751	9.41225	9.59408	9.63087	9.97823	9.23321	9.59714	9.26122	8.88159	10.3624	10.0091	NaN	NaN	NaN
A0A1H1M1C3	Endolytic murein transglycosylase	26	73.3	9.56964	10.2067	9.94459	10.1399	10.2189	10.1518	10.0571	10.2938	10.2254	10.1794	10.3832	10.1347	10.3665	9.91962	10.3713	9.83798	9.59093	12.0953	8.8672	10.8256	9.61548	10.1107	9.58429	9.7726	10.2548	9.81264	9.9917	9.66665	9.79744	9.84408	10.1822	9.43298	9.89425	9.90721	10.2746	10.3412	NaN	NaN	NaN	NaN
A0A1H1M1C6	Glycosyltransferase, catalytic subunit of cellulose synthase and poly-beta-1,6-N-acetylglucosamine synthase	9	52.2	9.74446	10.0232	10.1018	9.9594	9.99849	9.85629	9.13432	9.31582	9.39804	9.25721	NaN	9.0954	8.55371	8.93796	NaN	NaN	NaN	NaN	NaN	NaN	10.1418	10.2807	10.0312	10.1123	10.0226	9.27916	9.3561	9.14883	8.98117	9.1759	7.9539	7.4897	8.91164	7.88948	NaN	NaN	NaN	NaN	NaN	NaN
A0A1H1M1J3	Lipoyl synthase	18	70	9.06472	9.87893	9.84671	9.36576	9.76364	9.26317	9.41826	9.67062	9.9977	10.0881	NaN	9.22749	9.5156	9.2617	9.51096	9.64275	7.79266	10.4693	10.8168	11.0645	9.75348	10.2575	9.46246	9.20325	9.98321	9.52683	10.0134	9.82567	10.0305	9.69087	10.1762	10.1937	10.1503	10.1683	7.39175	11.5439	NaN	NaN	NaN	NaN
A0A1H1M1L3	RNA polymerase sigma-70 factor, ECF subfamily	12	52.2	7.80304	7.19808	7.69793	8.03514	8.0457	7.79923	7.72249	7.56481	7.66253	7.86291	NaN	8.00133	7.67614	7.56829	NaN	NaN	NaN	NaN	NaN	NaN	7.93831	7.38081	7.69354	8.0803	8.48335	7.75651	7.56935	7.23304	7.18982	7.69912	7.04555	NaN	7.97775	6.35689	NaN	NaN	NaN	NaN	NaN	NaN
A0A1H1M1Q7	RNA polymerase sigma factor	6	43.3	9.47157	9.80157	9.60831	8.35487	9.80861	8.69234	9.04297	8.57108	8.97997	8.57628	NaN	NaN	NaN	NaN	NaN	NaN	NaN	NaN	NaN	NaN	8.92094	10.0244	8.70738	9.37025	9.50934	7.86165	9.02504	8.66916	8.69985	8.89996	8.70452	NaN	NaN	NaN	3.53442	NaN	NaN	NaN	NaN	NaN
A0A1H1M1U0	Diamine N-acetyltransferase	6	48.9	7.24073	7.2856	7.42241	5.58571	5.16593	6.69673	6.74146	7.15059	7.0787	7.33097	NaN	6.11836	6.69017	7.7408	NaN	NaN	NaN	NaN	NaN	NaN	6.84379	6.43663	7.0892	6.63617	6.90191	5.26203	6.30017	6.81052	6.63252	7.31647	NaN	7.20883	7.21326	7.45348	NaN	NaN	NaN	NaN	NaN	NaN
A0A1H1M1Y2	Small conductance mechanosensitive channel	5	38.9	NaN	6.19747	NaN	6.94382	7.26616	8.52623	8.43699	8.39728	8.3593	8.28507	NaN	NaN	NaN	7.43394	NaN	NaN	NaN	NaN	NaN	NaN	6.03549	NaN	NaN	NaN	6.64919	9.63853	9.46628	9.82685	9.59544	9.8119	9.73472	9.46701	9.73247	9.46248	10.1002	NaN	9.00318	NaN	NaN	NaN
A0A1H1M219	Uncharacterized protein	12	70	8.70077	8.94444	8.62524	8.90196	8.76303	8.68058	8.81464	8.8117	8.87794	9.13048	9.16608	9.19054	9.25572	9.50013	8.70521	10.5528	NaN	10.2725	10.7741	NaN	8.45196	8.4749	8.79389	8.55936	8.9184	8.80551	8.95199	9.18262	8.80886	8.66946	9.04872	8.75205	8.53137	8.8271	8.81089	NaN	NaN	NaN	NaN	8.7692
A0A1H1M2E6	Uncharacterized protein	8	36.7	NaN	7.27847	7.57248	5.59759	6.98747	6.68073	7.35757	7.3458	6.96672	6.59849	NaN	NaN	NaN	NaN	NaN	NaN	NaN	NaN	NaN	NaN	6.64164	NaN	7.39791	7.639	7.16599	8.1638	7.82159	8.19161	7.78665	6.95085	6.34155	6.19788	NaN	NaN	NaN	NaN	NaN	NaN	NaN	NaN
A0A1H1M2F2	Uncharacterized domain 1-containing protein	17	57.8	11.1751	10.7681	10.8467	10.7508	11.0905	10.7936	10.2695	10.5102	10.2187	10.5269	NaN	9.72416	9.41555	9.89211	9.66956	NaN	NaN	NaN	10.9999	NaN	10.7277	10.1541	10.7776	10.5983	11.0276	10.4326	10.1446	10.5742	10.3521	10.4094	9.90691	9.30826	10.1674	10.275	10.3675	NaN	NaN	NaN	NaN	NaN
A0A1H1M2L0	CotH protein	3	30	8.07798	7.44626	6.92722	7.2895	7.36924	NaN	NaN	NaN	NaN	NaN	NaN	NaN	8.09765	9.91433	8.49263	0.15322	9.20517	NaN	NaN	NaN	7.23035	7.78387	7.21232	6.42211	6.93707	NaN	NaN	NaN	NaN	NaN	NaN	8.32621	NaN	9.27317	9.73535	NaN	NaN	NaN	NaN	NaN
A0A1H1M2X5	Uncharacterized protein	17	90	12.4572	12.5864	12.4827	12.4648	12.528	12.2683	12.1066	12.177	12.2693	12.2306	12.2948	11.7853	11.5664	11.8723	11.6943	12.7518	12.5262	11.72	11.4149	11.5111	12.9203	12.9601	12.6251	12.7547	12.7861	12.5806	12.4912	12.6547	12.4775	12.4575	12.1095	11.8466	12.1588	11.8527	12.1988	11.9572	12.2686	12.3777	12.7631	12.8547
A0A1H1M2X6	Aminotransferase	26	90	9.99766	9.27174	9.73544	10.0539	10.1156	10.7711	10.6142	10.5655	10.5903	10.7293	10.8819	10.6588	10.8604	10.8098	10.695	10.9736	10.8505	10.9937	10.5966	10.7771	9.97476	9.58863	9.90096	9.84423	9.84608	10.828	10.6888	10.8668	10.7408	10.9471	10.8924	10.7982	10.7755	10.7822	11.0577	11.0479	11.1697	10.9613	11.3229	11.4714
A0A1H1M333	UDP-N-acetylenolpyruvoylglucosamine reductase	15	61.1	8.74236	8.66025	8.95475	8.37457	8.51685	7.40949	9.21468	8.93735	9.09678	8.64588	NaN	9.15388	8.53214	9.42705	9.19975	8.15072	NaN	8.12433	6.56889	NaN	8.41942	8.51398	8.57525	7.81672	8.83961	8.37339	9.24362	8.66528	8.92537	8.6597	7.86842	8.64354	7.42187	8.39627	8.19998	NaN	NaN	NaN	NaN	NaN
A0A1H1M347	Peptide deformylase	28	86.7	11.0887	11.1567	11.1553	11.1269	11.0674	10.9157	11.1641	11.3223	11.2781	11.1064	10.9302	11.0232	10.9472	11.6178	11.186	11.293	10.953	10.8893	11.1674	10.9677	10.9918	11.3068	11.282	11.2805	11.3413	11.375	11.1643	11.2937	11.328	11.3423	11.2827	11.0201	11.1344	11.047	11.6924	10.2638	11.6996	NaN	11.8243	11.1315
A0A1H1M385	XTP/dITP diphosphohydrolase	20	78.9	10.5203	10.4445	10.4879	10.4167	10.2539	10.435	10.5212	10.3496	10.4734	10.5582	10.1419	10.0825	10.533	10.2883	10.3245	10.1327	10.216	10.0014	9.79041	10.2897	10.7946	10.5624	10.3091	10.2975	10.244	10.775	10.4445	10.6585	10.5072	10.6102	10.534	10.5178	10.4266	10.3053	10.0665	10.1631	10.027	NaN	NaN	10.2248
A0A1H1M3C4	Stealth protein CR1, conserved region 1	23	70	9.97705	10.4384	10.1022	9.88501	10.047	9.90622	9.81166	10.0655	10.0617	9.72855	11.6068	10.0802	10.3057	9.80953	10.3612	9.6499	8.16614	NaN	9.18133	NaN	9.68299	10.149	10.0877	10.1587	9.87126	9.85992	9.93854	9.78734	9.90143	9.99264	9.83425	9.88235	9.82353	9.58758	10.3927	NaN	NaN	NaN	NaN	NaN
A0A1H1M3D1	Putative pre-16S rRNA nuclease	4	51.1	8.84654	9.08371	8.98011	8.51828	8.07771	8.3854	8.81012	8.50026	8.3491	8.40623	NaN	8.7712	NaN	8.24248	NaN	NaN	NaN	NaN	NaN	NaN	8.79998	9.26058	8.35265	8.60609	8.51949	9.00662	8.30957	7.97362	8.70315	8.63968	8.96829	8.56491	8.32141	7.70005	NaN	NaN	NaN	NaN	NaN	NaN
A0A1H1M3D4	Valine--tRNA ligase	99	93.3	12.9749	12.9432	12.9674	12.9789	12.9672	12.7756	12.7334	12.6574	12.753	12.6631	12.9966	12.8429	12.9046	12.9582	12.8923	12.7913	12.7373	13.1662	12.5849	13.0029	13.2528	13.3126	13.219	13.1845	13.0739	12.9813	12.8611	12.9256	12.8243	12.7793	13.0306	12.9847	12.9286	12.9181	13.0051	13.3916	12.9009	13.2827	13.2138	13.3739
A0A1H1M3D8	DUF5606 domain-containing protein	18	93.3	12.2798	12.3232	12.3603	12.3188	12.3519	11.5699	11.8075	11.8779	11.6069	11.7661	11.5951	11.6336	11.1994	11.6812	11.4076	12.0426	11.8032	12.1379	12.106	12.1498	12.3986	12.3434	12.2731	12.555	12.5298	12.0766	12.0273	12.0555	11.8581	11.9034	11.357	11.5513	11.5485	11.4868	11.7325	12.4865	11.9239	12.6845	12.8569	11.9075
A0A1H1M3E0	UDP-N-acetylglucosamine diphosphorylase/glucosamine-1-phosphate N-acetyltransferase	34	90	12.0739	12.221	11.9727	12.0008	12.0074	11.7624	11.9052	11.8247	11.9026	11.7852	11.336	11.6305	11.7575	11.8551	11.7403	12.1788	12.3553	12.1044	11.8262	11.9991	12.2047	12.3231	12.0141	12.0849	12.0098	11.7966	11.6528	11.7973	11.646	11.7129	11.6681	11.6505	11.5319	11.7161	11.6655	11.7701	10.532	11.6424	11.7422	11.696
A0A1H1M3E1	2,3,4,5-tetrahydropyridine-2-carboxylate N-succinyltransferase	59	100	14.029	14.0561	13.9188	13.958	13.8302	14.5943	14.4881	14.5227	14.5046	14.558	14.9739	14.536	14.7272	14.746	14.7958	14.424	14.6423	15.027	15.1937	14.8977	13.0578	13.2042	13.3373	13.0999	13.0695	14.0319	13.981	14.0938	14.0016	14.0462	14.0835	14.0394	14.0279	14.0216	13.9945	14.591	14.3507	14.5212	14.7447	14.7482
A0A1H1M3M2	Glycosyltransferase involved in cell wall bisynthesis	19	66.7	9.94496	10.2108	10.3289	9.82387	10.2133	9.3265	9.81647	9.88692	9.56508	9.57153	NaN	9.85526	9.78966	9.44914	9.50208	9.70189	9.97401	NaN	9.74073	10.0171	9.41183	10.0289	9.55261	9.62758	9.58261	9.59675	9.68483	9.208	9.72019	8.85211	8.71712	9.10639	9.17805	9.4639	10.0899	10.3496	NaN	NaN	NaN	NaN
A0A1H1M3W2	Glycosyl transferase family 11	16	64.4	9.78205	9.36001	9.87068	9.69228	9.31655	9.36895	9.42554	9.2484	9.27929	9.2836	8.20511	8.71585	9.19302	8.9368	9.21144	9.88598	9.62446	9.58071	NaN	8.66659	10.1337	9.10657	9.79061	9.15176	9.46111	9.40154	9.38032	9.12574	9.46593	9.47329	9.33361	9.63609	9.42578	9.28122	9.64996	NaN	NaN	NaN	NaN	NaN
A0A1H1M418	HDIG domain-containing protein	52	87.8	13.3783	13.6646	13.6412	13.7338	13.7124	12.9037	13.143	13.2161	13.2349	13.3241	13.3873	12.8865	13.0692	12.9835	13.2038	12.9458	12.7398	13.0895	13.0528	13.2197	13.6607	13.8071	13.5693	13.409	13.3835	13.03	13.3162	13.2767	13.2743	13.2279	13.0038	12.9865	13.1831	13.2634	13.4736	13.6236	13.2941	13.4823	13.9906	13.7858
A0A1H1M431	Uncharacterized protein	12	81.1	12.8041	12.6575	12.5798	12.2108	12.7183	13.228	13.2486	13.1569	13.1093	13.0387	14.5792	13.6664	13.4581	14.2244	13.5428	15.7146	13.4561	NaN	13.9437	14.57	12.4747	12.2916	12.8925	12.4329	12.8636	13.1322	13.084	12.9479	12.8653	12.9123	13.5837	13.6084	13.1156	13.1489	13.4405	NaN	13.5651	NaN	12.5559	12.4764
A0A1H1M448	Glycosyltransferase involved in cell wall bisynthesis	9	66.7	9.32868	9.47246	9.67045	10.2002	9.99215	9.49383	9.94493	9.93952	9.98677	10.0983	NaN	9.7337	9.51261	10.146	9.96	10.0553	9.87489	8.22519	10.3399	NaN	9.24249	9.87305	9.99312	9.9035	10.0206	9.93546	9.94973	10.1493	10.08	10.0644	9.40691	9.63075	9.66774	9.69733	10.078	NaN	NaN	NaN	12.054	NaN
A0A1H1M460	Short-chain dehydrogenase	19	68.9	9.38029	9.9592	9.83677	9.65952	9.65751	9.71959	9.45284	9.45701	9.498	9.3254	10.8755	9.52963	8.90983	9.36052	9.22248	9.83635	9.08751	13.4281	9.30243	10.5024	10.0937	10.1926	10.0828	9.99771	9.87407	9.30638	9.29732	9.34978	9.29462	9.39996	8.68547	9.28217	9.07911	9.19299	9.43977	9.46107	NaN	NaN	NaN	NaN
A0A1H1M463	ATP-binding cassette, subfamily B, MsbA	33	83.3	10.7739	10.8286	11.0142	10.8999	10.9585	10.9699	10.8582	10.882	10.8367	10.9175	11.2854	10.9215	11.0807	11.2138	11.067	11.1244	11.1328	9.74365	10.8483	11.1666	10.9326	11.0141	10.911	10.9467	10.8708	10.7919	10.9089	10.9727	11.0115	11.0135	11.1204	10.9051	11.1286	10.9623	10.9855	11.0058	11.0317	10.633	10.9082	13.1503
A0A1H1M464	Pyruvate carboxylase	78	82.2	10.8974	10.957	11.0609	11.0402	10.8219	10.7167	10.5454	10.5543	10.6476	10.74	10.9011	10.5471	10.6693	10.7542	10.7168	12.2972	11.9699	10.8332	11.28	10.9106	10.4967	10.5881	10.16	10.334	10.1305	10.2087	10.1373	10.2688	10.0831	10.1717	10.5315	9.9671	10.225	10.3075	10.5028	10.701	10.9979	NaN	NaN	10.7459
A0A1H1M496	Uncharacterized protein	23	44.4	9.39419	8.77831	9.02886	9.04048	8.82107	6.18888	6.73388	5.89653	6.38321	6.69468	NaN	NaN	NaN	NaN	NaN	NaN	NaN	NaN	NaN	NaN	9.04513	9.09261	9.09308	8.86717	8.89345	5.99808	6.74019	6.75401	8.11453	6.51147	8.60026	NaN	NaN	NaN	NaN	NaN	NaN	NaN	NaN	NaN
A0A1H1M4C5	Probable transaldolase	42	93.3	13.1104	13.1769	12.903	12.8446	13.0339	13.548	13.6201	13.5104	13.521	13.6017	13.9089	13.5403	13.5597	13.7751	13.4817	13.636	13.3729	13.5206	13.6943	13.5495	12.5317	12.8473	12.9542	12.6146	12.9353	13.3924	13.2321	13.4021	13.4321	13.4233	13.4628	13.28	13.2587	13.2749	13.6232	13.3758	13.3079	13.9393	13.9412	13.9937
A0A1H1M4K3	2-succinyl-5-enolpyruvyl-6-hydroxy-3-cyclohexene-1-carboxylate synthase	22	86.7	10.5486	10.6791	10.9373	10.6671	10.885	10.3492	10.2803	10.4059	10.3338	10.6377	NaN	11.1606	10.7779	11.5279	11.3638	10.5221	NaN	NaN	NaN	12.9382	10.8828	10.8373	11.0557	11.0966	11.0622	10.2764	10.6328	10.658	10.4882	10.5188	11.2769	11.4914	10.5468	11.1192	11.3218	12.4927	12.9328	12.653	13.9319	12.9656
A0A1H1M4N0	Phosphoglycerol transferase MdoB	40	85.6	10.6687	10.5798	10.7082	10.5142	10.4072	10.8008	10.6172	10.7022	10.7696	10.6034	11.0466	10.9601	10.8678	10.5645	10.8115	10.9228	10.9385	8.47141	11.2769	10.7576	10.813	10.4979	10.7639	10.5709	10.7287	10.9029	10.6162	10.6795	10.7469	10.6082	11.1259	10.9985	11.0874	10.9564	11.2475	11.2248	11.6631	11.4844	12.4504	11.07
A0A1H1M4T7	Arylsulfatase A	20	54.4	8.8157	8.65789	8.70575	8.9243	9.12971	8.47274	8.48539	8.67202	8.42318	8.40777	NaN	7.94543	8.30984	9.36475	9.10661	NaN	NaN	NaN	NaN	NaN	9.04973	8.89702	8.91625	8.94814	9.0203	8.72983	8.83723	8.68814	8.80462	8.89486	9.19566	8.04369	8.16066	8.4412	8.21104	NaN	NaN	NaN	NaN	NaN
A0A1H1M4W6	Formyltetrahydrofolate deformylase	28	83.3	11.2057	11.4217	11.2	11.2103	11.1611	10.8497	10.5855	10.4773	10.5585	10.6142	10.3994	10.4385	10.5679	10.4278	10.2189	11.1477	11.2896	11.2677	10.9899	10.8975	10.8863	11.2269	11.2552	11.1213	11.2461	10.7765	10.5087	10.7954	10.6966	10.7086	10.465	10.4354	10.6683	10.2459	10.6927	10.8247	10.5837	10.4543	11.7023	10.7404
A0A1H1M511	CinA-like protein	45	90	11.8507	11.8981	11.8943	12.027	11.8731	11.6617	11.6575	11.6421	11.6308	11.5255	11.9164	11.6684	11.8598	11.863	11.9765	11.8455	11.9254	12.0056	12.1859	12.0318	11.9213	11.9201	11.8628	11.9392	11.8249	11.4931	11.5495	11.5257	11.4732	11.398	11.8215	11.6736	11.5305	11.5094	11.7126	11.8834	12.0219	12.9268	11.8936	12.3798
A0A1H1M542	50S ribosomal protein L28	42	96.7	14.2176	14.2977	14.2996	14.6696	14.4912	14.344	14.2439	14.2319	14.214	14.2622	13.8433	13.3833	13.3413	13.3806	13.6735	14.0412	14.0837	14.3664	14.5463	14.2519	14.0917	13.9437	14.2361	14.4994	14.3843	14.0827	14.0717	13.8798	13.9948	14.2559	13.5227	13.9176	13.6904	13.8371	14.3354	14.3262	14.2704	14.8081	14.981	14.708
A0A1H1M563	2-keto-4-pentenoate hydratase/2-oxohepta-3-ene-1,7-dioic acid hydratase (Catechol pathway)	14	77.8	10.1619	9.14118	10.0045	10.6385	10.6287	10.0322	10.3983	10.3696	10.3285	10.3761	8.42979	9.78994	9.53609	9.00317	9.73065	9.63121	8.99927	7.59583	8.09748	NaN	10.7849	10.8777	9.95423	10.1739	10.31	10.2975	10.4278	10.6421	10.4339	10.3361	9.53268	10.0254	9.76805	9.59148	9.61759	NaN	9.31076	NaN	NaN	10.2909
A0A1H1M567	50S ribosomal protein L33	9	48.9	11.3426	11.306	11.0416	11.8242	10.9272	NaN	11.5937	11.1032	11.3928	10.3706	NaN	NaN	NaN	NaN	NaN	10.3859	10.1129	10.5113	11.4752	10.5069	12.3054	11.5202	12.7336	12.0878	11.78	NaN	11.7325	9.18204	NaN	NaN	NaN	NaN	NaN	NaN	11.9608	11.5149	NaN	10.8466	9.62036	NaN
A0A1H1M5G8	1,4-dihydroxy-2-naphthoyl-CoA synthase	23	85.6	12.0609	12.4991	12.4074	12.5724	12.2142	11.9693	12.1308	12.041	12.1826	12.0546	12.1774	12.1341	12.1173	12.1129	12.0603	11.8374	11.4624	11.4752	11.4012	11.5819	12.6208	12.7354	12.2946	12.4873	12.3356	12.087	12.1013	11.8988	12.1497	12.1441	12.1704	11.9855	12.1912	12.2121	12.4188	11.4247	12.578	12.3707	13.0369	12.4486
A0A1H1M5M8	Phosphomannomutase	35	91.1	13.2259	13.1948	13.2506	13.1927	13.1098	12.595	12.6081	12.5971	12.52	12.5975	12.7685	12.7088	12.7494	12.7884	12.6654	12.849	12.7916	13.1732	13.2117	13.1627	13.3998	13.4884	13.3694	13.4268	13.2111	12.8024	12.6886	12.7195	12.7181	12.7356	12.9355	12.7475	12.814	12.7457	12.9849	13.2954	12.9841	13.2598	13.2326	13.4634
A0A1H1M5N4	Selenocysteine lyase/Cysteine desulfurase	26	61.1	9.85975	9.84098	9.72512	9.6818	9.97886	9.38463	9.35943	9.64467	9.59467	9.55821	NaN	10.067	9.55249	10.3566	9.51333	NaN	8.86009	7.13379	NaN	7.71857	9.7205	9.47726	9.52888	9.74776	9.67291	9.40205	9.58106	9.63995	9.76992	9.40271	10.197	9.10918	9.53592	9.52087	10.9146	NaN	NaN	NaN	NaN	NaN
A0A1H1M5R6	Uncharacterized protein	28	87.8	10.4577	10.5567	10.7616	10.8129	10.8031	11.4356	11.5681	11.54	11.504	11.5311	12.2194	11.679	11.5697	11.7582	11.4743	11.8281	11.4783	11.0375	11.2381	11.3714	10.0703	9.93078	10.5394	10.0122	10.3006	11.5369	11.7037	11.7855	11.7377	11.5836	11.8631	11.4983	11.4523	11.5522	11.9745	11.444	11.5815	NaN	10.7352	11.9105
A0A1H1M5V4	KDO2-lipid IV(A) lauroyltransferase	22	56.7	9.93111	10.0746	10.2518	10.1432	9.9807	9.83866	9.62165	9.4948	9.47393	9.69748	NaN	9.11669	9.04574	9.68286	8.564	10.2871	NaN	NaN	NaN	NaN	10.4017	10.3712	10.0641	10.0144	9.91602	9.45242	9.73507	9.6221	9.54731	9.63995	9.40508	8.43465	9.01678	9.31562	9.51432	NaN	NaN	NaN	NaN	NaN
A0A1H1M613	Uncharacterized protein	16	94.4	14.184	14.1581	14.2769	14.53	14.5206	14.9694	14.969	14.7734	14.6932	14.8774	13.4184	13.2869	13.3608	13.3619	13.3434	13.8822	14.0115	13.9888	13.952	13.8279	14.1721	14.0103	14.2269	14.4287	14.1908	14.8794	14.9456	15.0083	14.8567	14.8539	13.8088	13.5347	13.483	13.7159	13.5983	13.8332	14.2928	14.0126	14.1	14.421
A0A1H1M645	Signal recognition particle receptor FtsY	29	93.3	13.1969	13.2465	13.2846	13.2228	13.1372	12.843	12.7441	12.9205	12.9148	12.8924	13.3409	12.6928	12.8101	12.8601	12.6864	13.5329	13.3696	13.5264	13.3163	13.1756	13.5254	13.4326	13.5094	13.4317	13.4893	13.1238	12.9451	13.0301	13.0751	13.0537	13.0259	12.7094	12.7899	12.7759	13.2977	13.785	13.1199	13.3525	13.4435	13.6717
A0A1H1M648	Phosphoglucomutase	126	100	13.2653	13.2938	13.2418	13.3339	13.2621	12.8032	12.8125	12.7961	12.7985	12.7906	13.0544	12.8802	12.9417	13.0828	12.9314	13.234	13.1509	13.3582	13.3157	13.1753	13.4111	13.4399	13.4351	13.5252	13.4142	12.9995	12.9821	13.0323	12.9115	12.9739	13.0861	13.0718	13.0267	13.015	13.3224	13.4781	13.2882	13.4332	13.8529	13.8196
A0A1H1M677	Uncharacterized protein	2	46.7	NaN	7.27516	7.96976	7.75119	7.67023	7.96277	7.74401	8.01048	7.44881	7.7832	NaN	7.22479	7.91309	7.5483	7.13933	NaN	NaN	8.99203	NaN	NaN	NaN	6.62868	NaN	NaN	NaN	7.67756	7.88764	7.56675	8.03587	7.91634	NaN	6.46376	7.42276	7.26547	NaN	NaN	NaN	NaN	9.41191	NaN
A0A1H1M6A4	Uncharacterized protein	81	88.9	11.0416	10.9874	11.067	11.1133	11.1767	10.7352	10.6634	10.7409	10.8455	10.7421	11.1268	10.7712	10.8313	10.9282	11.0724	11.4783	11.1292	11.2062	11.0356	11.0143	11.2639	11.1555	11.1369	11.2311	11.2094	10.9022	10.7805	10.7642	10.8856	10.8227	10.8837	10.8966	10.8932	10.9402	11.3787	11.1266	11.2296	11.4589	12.9384	11.7428
A0A1H1M6I2	Small GTP-binding protein domain-containing protein	22	83.3	11.254	11.2043	10.7918	10.9522	11.0217	10.2521	10.5679	10.5674	10.4905	10.5194	10.0551	10.2459	9.93827	10.4779	10.0421	10.6476	9.61989	11.2218	10.4777	10.6306	11.7728	11.7065	11.1677	11.3229	11.3507	11.0113	10.9064	10.8365	10.6701	10.5911	10.4564	10.2031	10.4514	10.4028	10.4302	10.7218	10.729	10.6692	NaN	11.5681
A0A1H1M6J6	RNA polymerase sigma-70 factor, ECF subfamily	4	38.9	NaN	NaN	6.4096	6.44941	6.55753	6.4237	6.2721	7.05398	6.70012	5.96408	NaN	NaN	NaN	NaN	NaN	NaN	NaN	NaN	NaN	NaN	6.25941	6.31335	6.68012	6.41045	6.97415	6.72015	6.3595	6.45959	6.54941	6.61038	NaN	NaN	NaN	5.24252	NaN	NaN	NaN	NaN	NaN	NaN
A0A1H1M6K8	Phospholipase/carboxylesterase	20	81.1	11.7669	11.4389	11.3952	11.6844	11.3754	11.5348	11.442	11.4208	11.5029	11.3594	11.1499	11.5935	11.5088	11.4195	11.1321	10.6314	11.1426	10.9733	11.2109	11.1768	11.6121	11.7247	11.294	11.5542	11.2859	11.6677	11.436	11.4889	11.2726	11.3503	11.2174	11.1214	11.0095	10.8829	11.2205	10.9684	11.4911	NaN	11.6158	NaN
A0A1H1M6P6	Phosphoribosyl 1,2-cyclic phosphate phosphodiesterase	10	65.6	9.5515	9.0376	9.08467	9.28977	9.44363	9.92957	9.84536	9.9482	9.73389	9.91502	NaN	9.63789	9.73908	9.48531	9.64756	8.91863	9.01689	NaN	NaN	NaN	8.84316	9.1852	9.54746	9.51543	9.35574	9.92752	9.89286	9.95327	9.78861	9.88405	9.67517	9.61089	9.33179	9.40449	9.55221	NaN	NaN	NaN	NaN	NaN
A0A1H1M6S3	Uncharacterized protein	28	90	12.3761	12.3646	12.1417	12.3065	12.4869	11.986	11.7982	11.7864	11.7997	11.9466	12.3428	11.8406	12.2406	12.1098	12.2279	13.8572	13.3095	11.8896	12.7073	11.9772	12.9531	13.3318	13.0579	12.7997	12.8803	12.549	12.3373	12.4185	12.5476	12.3744	12.6739	12.4667	12.371	12.3782	12.7587	13.2138	12.885	12.9868	13.2669	13.3592
A0A1H1M6U2	Uncharacterized protein	11	58.9	10.6318	10.2394	10.5224	10.6716	10.7597	8.55142	9.97362	9.65714	9.52852	9.45873	NaN	7.40581	8.4358	7.52478	8.08655	NaN	NaN	NaN	NaN	8.77804	10.7391	10.8177	10.6117	10.4444	10.6302	9.57617	10.0095	9.72371	9.24767	9.60457	8.93211	7.75906	8.46225	8.60534	8.24922	NaN	NaN	NaN	NaN	NaN
A0A1H1M6V2	Uncharacterized protein	25	88.9	13.0291	12.9536	12.9255	12.8728	12.8178	12.8777	13.2306	13.2286	13.1737	13.2303	10.8427	10.7571	11.1909	11.1294	11.2746	11.0091	11.5449	10.8079	11.1443	11.1353	12.8897	13.0348	12.8355	13.0784	12.9277	13.0955	13.2193	13.1084	13.1549	13.0757	10.9487	11.0549	10.8166	10.6875	11.0703	10.8956	10.9819	10.6509	11.5283	10.6637
A0A1H1M6W2	Dihydroorotase	40	87.8	11.139	11.0216	10.917	10.9872	11.1162	11.6931	11.4627	11.506	11.5106	11.4699	11.3333	11.5412	11.5464	11.4781	11.4836	11.3404	11.3141	11.2979	11.5938	11.3353	11.3902	11.3097	11.079	11.1092	11.3366	11.6131	11.6223	11.5726	11.5494	11.4041	11.7095	11.5889	11.5543	11.4753	11.7053	12.2064	11.2258	11.6548	12.1145	11.9208
A0A1H1M6Z9	Two-component system, chemotaxis family, CheB/CheR fusion protein	36	84.4	10.9205	10.8699	10.9176	10.9577	10.8278	10.5222	10.629	10.4743	10.5531	10.5419	11.2154	10.502	10.4247	10.5944	10.6725	11.434	11.2214	10.4936	10.821	10.6025	11.1894	11.0502	11.1034	10.9221	10.8531	10.6737	10.5074	10.6605	10.5041	10.5561	10.5889	10.5378	10.737	10.3944	10.9725	10.7532	10.7475	10.7974	10.9053	11.5533
A0A1H1M766	Uncharacterized protein	16	73.3	10.5633	10.5199	10.5476	10.3186	10.7119	10.3879	10.7435	10.7227	10.3883	10.4533	NaN	10.7312	10.428	10.5211	9.33675	10.6542	10.8477	11.6036	10.4313	10.8454	10.4219	10.4764	10.2398	10.3832	10.1759	10.1707	10.2702	10.3662	10.223	9.98537	10.5916	10.5284	10.539	10.303	10.2987	10.0908	10.788	NaN	NaN	NaN
A0A1H1M7A3	N-terminal double-transmembrane domain-containing protein	19	54.4	8.89196	9.6175	9.7318	9.55729	9.73029	9.49647	9.71196	9.52934	9.50985	9.38864	NaN	8.16254	NaN	9.4167	NaN	NaN	9.88204	NaN	NaN	NaN	9.90537	9.4881	9.49901	9.4146	9.60661	9.52364	9.45937	9.66399	9.70043	9.51643	10.4785	8.9706	9.14545	9.55906	9.73395	NaN	NaN	NaN	NaN	NaN
A0A1H1M7J0	Uncharacterized protein	5	46.7	NaN	7.09279	6.73823	7.77659	NaN	7.90742	7.83003	7.46253	7.39645	7.99446	NaN	NaN	6.98345	NaN	NaN	10.6736	NaN	NaN	NaN	15.466	7.06401	NaN	NaN	7.71249	NaN	8.27682	7.45912	7.41364	8.44345	7.7433	9.02358	7.63489	8.20243	7.36549	8.66546	NaN	NaN	NaN	NaN	NaN
A0A1H1M7M9	Succinate--CoA ligase [ADP-forming] subunit beta	73	100	14.4896	14.4736	14.4891	14.4561	14.4884	14.042	14.1009	14.0942	14.1215	14.1435	14.7068	14.3424	14.3882	14.6665	14.4654	14.6896	14.4819	14.6274	14.6812	14.5056	14.5364	14.6383	14.5421	14.5737	14.4236	14.1176	14.1656	14.2062	14.2524	14.2604	14.4842	14.3954	14.3174	14.4357	14.7372	14.5201	14.5235	15.0272	15.2831	15.1137
A0A1H1M7N3	Gliding motility-associated C-terminal domain-containing protein	20	55.6	10.1502	9.30611	9.78191	9.93127	9.93315	9.52294	9.10136	9.44121	9.14472	9.13282	NaN	NaN	9.77673	NaN	NaN	NaN	NaN	NaN	NaN	NaN	9.95474	10.6187	10.2059	10.113	9.86254	9.49943	9.41237	10.1414	9.71076	9.66221	9.93009	10.8517	9.71932	9.90067	9.29988	NaN	NaN	NaN	21.6535	13.2447
A0A1H1M7P2	Ribosomal protein S12 methylthiotransferase RimO	24	65.6	9.03886	8.84259	8.778	9.10892	8.8256	9.01541	8.84401	8.70628	8.65314	8.84462	NaN	8.43394	8.47708	8.94003	8.96875	8.15826	11.0233	8.16545	0.765756	NaN	10.0594	9.9406	9.58248	9.64899	9.60604	9.05863	8.95737	9.01002	9.1735	8.91319	8.7368	9.03925	8.72053	8.91489	8.84326	NaN	NaN	NaN	NaN	NaN
A0A1H1M7U8	PRiA4b ORF-3-like protein	5	53.3	9.26483	9.91178	10.0899	10.1286	9.78931	8.82355	8.96313	7.67677	8.63202	9.45932	NaN	8.16954	NaN	8.27333	7.96916	NaN	NaN	NaN	NaN	NaN	9.97305	10.498	10.3942	10.3899	9.87433	9.38551	8.64111	9.42135	9.15296	9.30311	9.19715	8.56426	10.4346	8.73784	8.70005	NaN	NaN	NaN	NaN	NaN
A0A1H1M7V9	Lipoprotein-releasing system ATP-binding protein LolD	17	58.9	10.1727	10.0953	10.0663	10.0877	10.2402	9.3139	8.90852	9.2518	9.37278	9.3722	10.7758	8.24459	9.4178	9.03129	8.49234	9.5389	NaN	NaN	NaN	NaN	9.66016	9.82574	9.87362	9.70924	9.74858	9.08387	9.1443	8.89786	8.82172	9.02128	6.94015	8.39753	8.74404	8.14614	8.78239	NaN	NaN	NaN	NaN	NaN
A0A1H1M892	UvrABC system protein B	30	67.8	9.55121	9.76464	9.472	9.46764	9.39767	9.43944	9.4359	9.53704	9.50782	9.52051	NaN	9.72487	9.57981	9.50261	9.55028	8.08686	9.72843	11.0832	8.3067	NaN	9.66822	9.93213	9.20575	9.39879	9.59182	9.48228	9.46324	9.6136	9.28558	9.55033	9.24041	9.39809	9.36009	9.00244	9.01055	NaN	NaN	NaN	NaN	NaN
A0A1H1M894	Uncharacterized protein	33	92.2	14.4707	14.4388	14.3616	14.3979	14.3399	14.487	14.5548	14.5334	14.52	14.4766	13.4696	13.1768	13.3322	13.4713	13.4225	13.2686	12.7679	13.015	13.0843	12.9529	14.146	14.3283	14.0537	14.174	14.032	14.3163	14.184	14.3386	14.1905	14.2022	13.1885	13.0958	12.9728	13.1336	13.343	12.7856	12.9741	12.9429	13.0119	13.6049
A0A1H1M899	NusB antitermination factor	31	88.9	11.9799	12.1555	12.0836	12.1595	11.9752	11.6293	11.517	11.6239	11.5379	11.5687	11.7109	11.5271	11.5253	11.5105	11.6196	11.5755	11.7424	11.7355	11.5296	11.493	12.1874	12.3393	12.0241	12.1465	11.8907	11.6586	11.6149	11.6421	11.6101	11.4971	11.5694	11.2896	11.4423	11.2983	11.6774	11.921	12.0466	11.9575	11.0926	12.2012
A0A1H1M8C9	Isochorismate synthase	8	45.6	9.43748	7.93613	8.63464	8.57361	8.18374	9.07924	8.04419	8.27011	8.5401	8.35381	NaN	8.69857	8.32605	9.70877	NaN	NaN	NaN	NaN	NaN	NaN	8.60381	7.19061	7.54708	7.70679	7.32206	8.59946	8.40453	8.4309	7.77686	8.06857	NaN	9.43077	7.92526	7.96157	NaN	NaN	NaN	NaN	NaN	NaN
A0A1H1M8I8	Pyrroline-5-carboxylate reductase	17	77.8	9.83784	9.85727	9.79684	10.0571	10.1304	10.0125	9.89925	9.8757	9.81393	9.95258	10.0792	9.80827	9.93045	9.89301	9.84837	9.88324	9.32159	9.62498	9.46728	9.38109	9.73804	9.64951	9.63003	9.85295	9.80958	9.66275	9.83925	9.73753	9.63016	9.70962	10.0121	10.0074	9.54243	9.67595	9.88236	10.2668	NaN	NaN	NaN	9.83042
A0A1H1M8L0	Uncharacterized domain 1-containing protein	9	64.4	10.7322	10.8035	10.8795	10.5615	10.7127	9.73575	9.61712	9.90575	9.49514	9.43254	NaN	8.86108	8.81326	7.51859	8.57214	7.89035	4.56728	6.89763	8.89137	NaN	10.8022	10.8636	10.3702	10.8207	10.779	9.93761	9.75492	9.83826	9.83094	9.93469	8.19838	8.28792	8.92254	8.19222	13.2769	NaN	NaN	NaN	NaN	8.56706
A0A1H1M8L6	Protein translocase subunit yajC	14	91.1	12.6444	12.8303	12.7329	12.7765	12.7648	12.7496	12.7403	12.7727	12.6774	12.6745	12.8914	12.4935	12.3545	12.5657	12.46	12.806	13.114	13.0158	12.8787	12.4675	13.0273	13.1395	13.2295	13.0992	13.0564	12.9135	12.8028	12.9967	12.8901	12.7902	12.5437	12.6912	12.5959	12.6497	12.8745	12.974	12.8579	13.1012	13.2346	13.3456
A0A1H1M8L7	Cysteine synthase	43	90	12.4012	12.3017	12.3251	12.407	12.3175	12.4406	12.2512	12.2893	12.3092	12.2644	12.9044	12.597	12.5485	12.5427	12.6043	12.8723	12.723	12.808	13.0886	12.7987	12.3194	12.636	12.508	12.6116	12.3995	12.3044	12.2077	12.4937	12.3475	12.301	12.3038	12.3625	12.3383	12.2429	12.7116	12.8638	12.5297	13.0953	13.1566	12.9943
A0A1H1M8P4	YbbR-like protein	10	80	8.07965	8.68664	8.26338	8.40519	8.28315	8.12894	8.22163	7.93868	8.21414	8.0023	8.46059	10.0903	9.0538	9.13622	9.58705	NaN	10.1358	11.382	11.1569	NaN	8.84743	9.02038	8.64733	8.42196	8.8598	7.84991	8.06343	8.60502	8.25492	8.01723	9.19874	9.46288	9.41234	9.20467	8.64587	NaN	8.91085	NaN	NaN	NaN
A0A1H1M8U5	ABC-2 family transporter protein	5	67.8	8.37293	8.7686	9.05636	9.0849	9.19493	9.92991	9.43615	9.44718	9.24099	9.26925	NaN	9.52033	9.32651	9.70291	8.73201	9.80598	9.83348	NaN	7.38063	NaN	8.70055	8.44261	9.28231	8.75745	9.05912	9.31699	9.11425	9.27931	9.26206	9.21711	10.0581	8.76921	8.7023	8.54304	9.04685	NaN	NaN	NaN	NaN	NaN
A0A1H1M8U8	Uncharacterized protein	24	100	13.3889	13.4417	13.4465	13.4544	13.5506	13.6449	13.5896	13.5506	13.5787	13.5669	13.4572	13.5365	13.6377	13.5497	13.5975	13.5416	13.957	14.0173	13.8815	13.9554	13.6113	13.7539	13.4588	13.3956	13.6781	13.6082	13.5592	13.4915	13.5132	13.5854	13.6392	13.5676	13.6102	13.4554	13.6871	14.1834	14.0838	14.0308	14.1734	13.9268
A0A1H1M8W4	ABC-2 type transport system ATP-binding protein	25	72.2	9.90312	10.291	10.2412	10.473	10.2599	9.85554	9.52204	9.61038	9.47442	9.4868	8.95054	9.92866	9.30498	9.92989	9.66152	9.91935	9.92471	10.609	3.51124	9.29312	10.081	9.67824	9.25052	9.53489	9.34978	9.62134	8.95567	9.12825	9.26558	8.96765	9.24953	9.15377	9.38309	9.18113	9.54174	NaN	NaN	NaN	NaN	NaN
A0A1H1M996	DNA polymerase III, delta subunit	24	81.1	10.3036	10.3541	10.2986	10.5698	10.3125	10.4647	10.3355	10.5292	10.4282	10.5064	10.8384	10.6933	10.8285	10.725	10.6224	10.6694	10.542	10.4944	9.68458	10.6698	10.6524	10.8061	10.7042	10.6586	10.3662	10.0902	10.4011	10.5598	10.4417	10.4466	10.6073	10.518	10.7042	10.648	10.9032	9.80447	11.0981	10.7287	9.47039	10.8005
A0A1H1M9A1	Dephospho-CoA kinase	12	53.3	8.61201	9.24766	8.86988	9.07235	9.08626	8.29757	7.41769	7.77421	8.30655	7.74358	NaN	8.77457	NaN	8.94943	NaN	NaN	2.22738	NaN	NaN	NaN	8.86675	8.69333	8.97965	8.39777	8.71287	7.97319	8.03085	7.89956	7.78588	8.18098	6.24235	7.97067	9.20565	7.61065	8.85015	NaN	NaN	NaN	NaN	NaN
A0A1H1M9A4	DNA-binding response regulator, OmpR family, contains REC and winged-helix (WHTH) domain	36	96.7	12.7217	12.8428	12.7122	12.7562	12.8527	12.7747	12.845	12.8383	12.7843	12.8242	12.9071	12.5673	12.722	12.8864	12.8567	14.222	13.6936	12.9851	12.635	12.6839	13.2106	13.2487	13.224	13.159	13.2635	13.4619	13.3458	13.2719	13.2657	13.2696	13.09	13.1122	13.1837	13.1538	13.337	13.3954	13.3421	13.5509	13.7156	13.903
A0A1H1M9C4	ATP-binding cassette, subfamily B	30	73.3	9.37499	9.6756	9.82442	9.54483	9.84759	9.2756	9.50955	9.3654	9.36423	9.39081	10.8778	9.35473	9.3299	9.42271	9.51638	9.54143	9.66061	10.8244	NaN	NaN	10.0746	10.2232	10.0782	9.79619	10.1203	9.90843	9.72182	9.82541	9.83924	9.78865	9.97062	9.79422	9.66079	9.48049	9.95649	9.79713	NaN	NaN	NaN	NaN
A0A1H1M9H4	Glyco_trans_2-like domain-containing protein	7	52.2	7.11418	6.85093	7.50258	7.56047	7.68371	7.67725	7.76969	7.84895	7.01988	7.66011	NaN	NaN	NaN	8.09711	9.15637	NaN	NaN	NaN	NaN	NaN	7.56164	8.18741	7.66941	7.96933	7.65266	7.65388	8.06523	7.15663	7.81146	8.13081	7.90425	7.38622	NaN	9.13203	9.2147	NaN	NaN	NaN	NaN	NaN
A0A1H1M9H8	Carb-bd_dom_fam9 domain-containing protein	64	90	11.2094	11.1676	11.466	11.4054	11.4396	11.8159	11.8282	11.7661	11.6486	11.7319	12.2041	12.083	12.2037	12.2857	11.9454	12.9583	12.8733	12.0653	12.1835	12.199	11.141	11.023	11.0478	10.962	10.9742	12.0037	12.0604	12.1364	12.158	11.9651	12.3313	12.2298	12.3289	12.2002	12.4884	12.1541	12.5313	12.7181	13.1594	12.7733
A0A1H1M9J1	Translation factor SUA5	7	67.8	9.63072	9.26532	9.29457	9.24371	9.25737	9.28635	9.50198	9.49373	9.60505	9.37836	NaN	9.14079	9.02409	8.33624	8.68346	10.245	9.05393	NaN	NaN	NaN	9.56959	9.48681	9.3529	9.35369	9.24181	9.7437	9.72487	10.0185	9.87212	9.88095	9.46972	9.57116	9.07364	8.79301	8.3287	NaN	8.71216	NaN	9.24984	9.09689
A0A1H1M9P3	Uncharacterized membrane protein YjjP, DUF1212 family	3	32.2	8.93459	NaN	11.0583	11.1754	9.86611	8.30693	9.39112	NaN	NaN	8.65176	NaN	NaN	8.80449	NaN	NaN	NaN	NaN	NaN	NaN	NaN	NaN	9.59717	9.58479	10.0423	11.3219	8.2311	8.54954	8.58354	8.60909	7.63084	NaN	NaN	NaN	NaN	NaN	NaN	NaN	NaN	NaN	NaN
A0A1H1M9P6	Uncharacterized protein	10	76.7	10.6732	10.559	10.747	10.6905	10.6599	11.0004	10.9299	11.2145	11.0223	11.129	10.6733	10.6802	10.8109	11.0166	10.7558	10.9842	10.6824	11.5569	10.1383	NaN	10.981	11.0389	11.2121	11.3112	10.9318	10.997	11.0258	11.2797	11.2138	11.3055	10.8654	10.1362	10.5498	10.8408	11.3026	10.5196	NaN	10.7747	NaN	12.3661
A0A1H1M9W7	Por secretion system C-terminal sorting domain-containing protein	18	61.1	11.0788	11.3082	11.1967	11.2928	11.423	10.3422	10.6162	10.5514	10.1728	10.3245	10.6178	10.2706	8.84053	9.9812	9.20491	NaN	NaN	NaN	NaN	NaN	11.6156	11.7614	11.4405	11.4995	11.3543	10.6465	10.581	10.4769	10.3823	10.5605	10.2644	10.5063	10.2493	9.79951	10.382	NaN	11.0338	NaN	NaN	NaN
A0A1H1M9X4	Two-component system, OmpR family, phosphate regulon sensor histidine kinase PhoR	20	60	9.13084	9.67507	9.67076	9.64249	9.563	9.29965	8.99746	8.76925	9.00947	9.17723	NaN	9.24465	8.90809	8.79612	8.5919	9.38255	9.10183	NaN	NaN	NaN	9.90116	10.1211	9.79155	10.0131	9.82037	9.47455	9.73553	9.8201	9.75801	9.62562	9.72464	9.20371	9.22992	9.49042	9.87464	NaN	NaN	NaN	NaN	NaN
A0A1H1MA29	Pentapeptide repeat-containing protein	33	90	12.1954	12.2854	12.0972	12.1071	12.1163	11.8533	11.8635	11.7584	11.6907	11.7623	11.4746	11.5398	11.5828	11.8318	11.6433	11.7053	11.5229	11.2162	11.2341	11.5835	12.6825	12.5688	12.6183	12.7223	12.5122	12.1055	11.9322	12.0595	11.9712	11.8167	11.9011	11.7428	11.7597	11.8492	12.1325	11.7304	11.5922	11.6905	11.4588	12.3654
A0A1H1MAA1	ATP-dependent DNA helicase RecG	20	63.3	7.99883	7.83927	8.08894	7.96893	7.71993	7.82751	7.89255	7.56298	7.79013	7.50059	NaN	7.48714	7.90041	7.81315	7.77763	7.51625	6.76652	NaN	NaN	NaN	7.26355	8.09237	7.94758	8.16999	8.48193	7.67427	7.61388	7.45058	7.65092	7.62298	7.78132	7.75446	8.12761	7.54348	7.95068	NaN	NaN	NaN	NaN	NaN
A0A1H1MAA3	Phosphoribosylformylglycinamidine synthase	107	91.1	13.3216	13.3789	13.3934	13.4476	13.3924	13.3252	13.2853	13.2468	13.2143	13.2502	13.5097	13.3452	13.4447	13.5086	13.4627	13.3851	13.4197	13.5767	13.7871	13.6619	13.529	13.4087	13.4246	13.3678	13.2393	13.2231	13.2775	13.255	13.232	13.1816	13.4108	13.2689	13.3615	13.374	13.5076	13.728	13.5516	13.5418	13.8931	13.7077
A0A1H1MAI2	Uncharacterized protein	19	63.3	9.06233	8.89205	8.78385	8.76148	8.57144	8.38329	8.65789	8.24318	8.21373	8.36691	NaN	8.9864	8.33655	8.94687	10.6877	9.06782	9.36331	NaN	NaN	NaN	9.35622	9.33704	9.28416	9.35782	9.13968	8.67722	8.88493	9.07702	8.63157	9.05719	8.82772	8.48051	8.59415	8.57244	8.77825	NaN	12.1217	NaN	13.6041	NaN
A0A1H1MAI8	Cysteine--tRNA ligase	59	87.8	11.5493	11.6325	11.5573	11.5776	11.625	11.0944	11.2612	11.2458	11.1935	11.2869	11.5434	11.2524	11.1966	11.3465	11.2914	11.4133	11.5094	11.2653	10.968	11.329	11.7245	11.7291	11.6054	11.5368	11.6651	11.3858	11.3105	11.4872	11.2747	11.2728	11.2953	11.3829	11.2811	11.4145	11.7521	11.4818	11.5601	NaN	10.8941	12.0422
A0A1H1MAP5	Phosphatidylglycerol--prolipoprotein diacylglyceryl transferase	7	78.9	10.3818	10.656	10.7847	10.9897	10.7399	10.508	10.3779	10.0739	10.0638	10.1601	9.90661	10.3905	9.03077	10.5233	8.68364	11.0031	NaN	NaN	8.48266	9.81846	10.821	10.7747	10.5297	10.3983	10.5587	10.4974	10.2037	10.4301	10.6323	10.3649	10.2814	11.2704	10.4896	9.99838	10.7588	9.64685	10.8893	10.6821	12.1292	11.3248
A0A1H1MB36	NUDIX domain-containing protein	4	41.1	7.963	7.53292	8.23342	5.51777	6.97106	7.32321	7.90888	8.13786	7.83973	8.38207	NaN	8.32449	NaN	NaN	NaN	NaN	NaN	NaN	NaN	NaN	8.26449	7.79784	7.91943	8.9566	8.25704	7.09659	8.33051	7.57554	6.97032	8.40161	NaN	7.82621	NaN	NaN	NaN	NaN	NaN	NaN	NaN	NaN
A0A1H1MBA5	Uncharacterized protein	11	55.6	8.12256	8.03663	8.14349	7.65652	8.05991	7.85137	7.41615	7.40883	7.57862	7.65752	NaN	6.49588	7.1481	6.72568	NaN	9.14993	NaN	NaN	7.72177	NaN	8.40047	6.58892	7.30487	7.69266	7.87711	7.68716	7.00639	7.37301	7.71493	7.58151	7.67369	7.18122	5.73065	7.34066	NaN	NaN	NaN	NaN	NaN	NaN
A0A1H1MBK5	Uncharacterized protein	9	67.8	10.0232	9.9543	9.75254	9.79739	9.62238	9.77287	9.81791	9.67122	9.75268	9.5587	NaN	10.0244	9.84279	9.77353	9.77299	10.131	10.0965	8.74942	7.06808	10.4201	10.1631	10.1921	9.7352	10.212	9.65519	9.81065	9.81118	9.92239	9.34964	9.61865	9.90788	9.73894	9.37919	9.65078	9.71011	10.226	NaN	NaN	NaN	NaN
A0A1H1MBP1	Dipeptidase E	7	60	8.83927	8.7279	9.04757	8.27327	8.23834	9.06097	8.95502	9.15519	9.00567	9.03862	NaN	9.18981	8.58857	8.307	8.27449	8.6755	NaN	NaN	NaN	NaN	8.84474	8.66086	9.39853	8.42225	8.80418	9.30261	8.85126	9.03699	8.64512	8.86661	8.24946	8.41155	8.76948	8.1005	7.19938	8.69963	NaN	NaN	NaN	NaN
A0A1H1MBQ2	Peptidase family M1	48	87.8	11.0319	10.9313	10.9548	10.9983	10.8545	10.8583	10.8309	10.7704	10.8362	10.8114	10.5847	10.9398	10.9845	11.1945	11.0031	10.8675	10.3738	10.9442	10.8239	11.2329	11.3699	11.383	11.2525	11.1242	11.2378	11.0182	11.0745	11.1213	11.1238	11.2362	11.3632	11.3308	11.3011	11.1867	11.1882	11.5455	11.0659	11.1793	11.2433	11.1826
A0A1H1MBQ4	Long-chain acyl-CoA synthetase	57	90	12.3145	12.5353	12.3878	12.5767	12.4384	12.104	12.172	11.8415	11.9355	11.8756	12.3753	11.8613	12.1907	12.2067	12.392	14.0428	13.5677	12.5975	12.4094	12.6258	11.8696	11.9	11.9435	11.8626	11.8521	11.4572	11.2662	11.3761	11.35	11.2183	11.5142	11.2107	11.335	11.3863	11.9573	11.8683	11.8836	11.6755	14.2746	11.6715
A0A1H1MBS9	Peptidase_M1 domain-containing protein	136	98.9	12.5394	12.5129	12.5814	12.611	12.6449	12.6246	12.5545	12.5523	12.629	12.6384	13.0166	12.8239	12.8795	13.0641	12.9682	13.3915	13.0977	13.1874	13.0468	13.0142	12.9901	13.0362	12.9874	12.8562	12.9071	12.9375	13.0295	12.9804	13.0689	13.0236	13.2191	13.2199	13.218	13.1899	13.4002	13.4222	13.5037	13.7988	14.0144	13.6608
A0A1H1MC14	Putative auto-transporter adhesin, head GIN domain	33	96.7	11.9351	12.1145	12.0255	11.9579	12.0565	11.7934	11.8784	11.8775	11.8213	11.8974	11.9147	11.8354	11.8926	11.9073	11.7718	12.4484	12.3488	11.8799	11.9105	11.6117	12.473	12.4452	12.3596	12.4485	12.4128	12.2071	12.1493	12.2286	12.2486	12.0881	12.0156	12.1237	12.1695	12.1177	12.2598	12.3345	12.0834	12.239	12.1638	12.4788
A0A1H1MC63	Uncharacterized protein	4	46.7	8.06376	8.63726	8.40313	9.18738	9.65472	8.611	8.29735	8.54293	8.83279	7.75334	NaN	NaN	8.02209	8.45231	9.0989	NaN	NaN	NaN	NaN	NaN	9.0473	9.08448	8.87125	8.27912	8.70838	8.52348	7.91738	7.43874	8.29736	7.79737	7.24816	8.03876	6.9461	6.71316	5.11332	NaN	NaN	NaN	NaN	NaN
A0A1H1MC67	DNA mismatch repair protein MutL	36	85.6	11.1258	11.1189	10.9499	11.1067	10.9211	10.4831	10.4972	10.4354	10.5699	10.5516	NaN	10.4464	10.5254	10.5074	10.5506	11.4052	11.0509	10.4728	10.8257	10.8486	11.2697	11.4817	11.3893	11.5465	11.2652	10.5261	10.6371	10.7724	10.6242	10.6353	10.503	10.5822	10.762	10.8445	10.885	11.1073	9.08904	12.8961	NaN	11.7671
A0A1H1MCA1	Membrane associated serine protease, rhomboid family	6	57.8	9.99872	9.51634	9.27407	9.91574	9.50048	10.3718	10.168	10.3851	10.2535	10.086	NaN	10.0764	9.51034	9.77736	9.79488	NaN	NaN	NaN	NaN	NaN	9.60721	10.0278	10.1544	10.0637	9.71874	10.0004	10.1277	9.80956	10.4545	10.2304	8.42777	8.83469	9.50828	9.72631	9.80353	NaN	NaN	NaN	NaN	7.42616
A0A1H1MCA6	Por secretion system C-terminal sorting domain-containing protein	40	87.8	12.0693	12.0457	12.0858	12.0207	11.9361	10.9438	10.9997	10.904	10.861	10.8174	10.9002	10.6739	10.6401	10.6698	10.5309	10.4696	10.4106	10.7979	10.957	10.6898	12.0106	12.0686	12.1895	11.948	11.9058	10.9455	10.7921	10.9131	10.7478	10.6843	10.5234	10.4794	10.7068	10.5815	10.7343	10.9211	10.7373	10.6269	11.1241	10.9338
A0A1H1MCA9	Uncharacterized protein	2	75.6	10.0801	9.19497	9.9569	10.1045	8.0255	10.8218	10.7709	10.9195	10.9434	10.9376	10.9813	10.3795	11.0141	10.8796	11.3635	9.61315	11.2808	10.4094	11.0626	11.5442	9.08877	9.70416	9.35582	9.21185	9.47217	10.3321	9.93559	10.3044	10.3246	10.2853	NaN	10.5684	10.3101	10.665	10.1757	10.987	10.0182	NaN	NaN	NaN
A0A1H1MCC7	Metal-dependent hydrolase, endonuclease/exonuclease/phosphatase family	16	54.4	7.60186	6.18583	9.1271	7.84545	7.06076	7.95422	8.21211	7.90527	7.78184	8.39046	NaN	8.58402	9.09923	9.28668	NaN	NaN	NaN	NaN	NaN	NaN	7.56425	8.06328	8.91826	8.24576	7.32299	8.68701	8.37222	8.9235	8.02158	7.36061	9.57852	8.72128	8.06336	6.7614	9.81387	NaN	NaN	NaN	NaN	9.88561
A0A1H1MCG2	16S rRNA (Cytosine967-C5)-methyltransferase	42	87.8	11.5422	11.7447	11.7991	11.7831	11.7155	11.5933	11.4732	11.4367	11.4236	11.4918	11.4825	11.4427	11.6781	11.7674	11.6865	11.6506	11.5214	11.5613	11.3508	11.5135	12.0214	11.9485	11.8706	11.9621	11.7967	11.6862	11.6914	11.761	11.7515	11.7443	11.7884	11.7306	11.6887	11.7563	11.9569	12.0753	11.9191	11.7357	11.9687	12.188
A0A1H1MCG6	6,7-dimethyl-8-ribityllumazine synthase	11	86.7	12.3216	12.3843	12.1283	12.1043	12.0021	12.3764	12.3051	12.3691	12.2018	12.278	11.3423	11.1432	11.2478	11.197	11.4204	10.8567	11.6174	11.6093	10.9343	11.5479	11.9392	11.9821	12.0943	12.0028	12.0316	12.3377	12.1228	12.2584	11.9428	12.0831	11.2993	11.207	10.8707	11.0127	11.4206	11.3481	11.6633	11.8098	NaN	11.6295
A0A1H1MCN4	DNA replication and repair protein RecF	26	75.6	10.4029	10.2945	10.3401	10.5281	10.0769	10.0963	10.2667	9.98943	10.0013	10.1384	10.9844	10.4732	10.0412	9.95088	10.24	9.60859	9.9453	10.0366	10.1576	9.98766	10.2577	10.2331	10.2776	10.0702	10.2316	9.97616	10.1511	10.1943	10.0932	9.98519	10.2935	9.9569	10.2755	9.94943	9.8829	10.6902	10.0888	NaN	NaN	9.83329
A0A1H1MCP2	Phosphoesterase RecJ domain-containing protein	27	80	9.5822	9.0792	9.41919	9.84931	9.74543	9.66293	9.7934	9.51958	9.69276	9.63997	10.0579	9.52003	9.85034	9.79619	9.73533	9.01166	9.4558	8.81583	7.94875	9.56185	9.79316	9.64951	9.72777	9.73519	9.75098	9.76942	9.64035	9.59402	9.74857	9.49457	9.83574	9.00101	9.54938	9.51583	9.58654	8.85286	10.1981	NaN	NaN	10.1866
A0A1H1MCY0	Peptidyl-prolyl cis-trans isomerase	40	100	14.723	14.6166	14.7556	14.8569	14.7113	14.9348	14.7823	14.7159	14.7865	14.8219	15.3647	15.0322	15.1621	15.2669	15.159	15.2536	15.226	15.3496	15.4029	15.2603	14.9657	14.5691	14.687	14.8434	14.7452	14.9059	14.9568	14.8572	14.8047	14.9808	15.2087	15.0384	15.1794	15.0217	15.1633	15.5122	15.8535	15.7385	15.9839	16.0806
A0A1H1MCY3	Peptidylprolyl isomerase	31	90	10.9415	11.0227	11.1119	11.2542	10.9271	11.368	11.3361	11.3252	11.3516	11.316	11.881	11.223	11.5447	11.429	11.2046	11.585	11.5849	11.4807	11.2883	11.315	11.5515	11.3285	11.3244	11.3246	11.2539	11.3164	11.3821	11.5375	11.3242	11.4625	11.2521	11.1268	10.9593	11.1657	11.4081	11.2149	11.3406	11.2817	11.434	11.8569
A0A1H1MD09	Tetratricopeptide repeat-containing protein	28	96.7	12.1549	12.1622	12.8076	12.7232	12.9335	13.4444	13.3952	13.3592	13.3122	13.3013	13.2383	13.4978	13.4434	13.5181	13.3522	13.3399	13.2108	13.3379	13.4998	13.4567	12.569	12.4723	12.6478	12.3213	12.1785	13.4832	13.3913	13.3859	13.4826	13.415	13.6693	13.3302	13.2914	13.1036	13.3651	13.2507	13.4806	13.4812	13.1297	13.5417
A0A1H1MD10	Uncharacterized protein	4	51.1	8.47503	8.01074	8.49097	6.55537	7.76453	6.91053	7.17516	7.05382	7.34849	7.66941	NaN	8.46972	9.1028	8.56885	NaN	NaN	NaN	NaN	NaN	NaN	8.06483	7.56044	7.9588	8.447	7.55727	7.30139	7.71442	7.85496	7.61062	7.23789	8.21159	NaN	9.02662	7.07814	9.35828	NaN	NaN	NaN	NaN	NaN
A0A1H1MDD5	Phenylalanine--tRNA ligase beta subunit	95	94.4	13.1308	13.0355	13.0521	13.0209	13.1049	12.999	12.9164	12.8942	12.96	12.963	13.3539	13.1288	13.1266	13.1794	13.1372	13.1231	12.989	13.123	13.1468	13.1699	13.2557	13.3391	13.2704	13.229	13.1876	12.9961	12.9537	12.9749	12.9984	13.0067	13.2324	13.1712	13.1874	13.1495	13.2062	13.5042	13.2732	13.6018	13.5749	13.7574
A0A1H1MDE3	Undecaprenyl-diphosphatase	2	31.1	5.53732	6.44889	5.56286	6.10736	6.19644	6.73751	5.98283	4.43916	5.93389	6.13337	NaN	NaN	NaN	NaN	NaN	7.18006	6.63512	NaN	NaN	NaN	NaN	NaN	3.71888	4.53102	6.76994	NaN	6.80361	NaN	5.58668	5.73449	NaN	NaN	NaN	5.59001	NaN	NaN	NaN	NaN	NaN	NaN
A0A1H1MDG0	1-acyl-sn-glycerol-3-phosphate acyltransferase	17	77.8	10.9061	10.9721	10.9799	11.1377	11.0189	10.4917	10.5833	10.7557	10.6084	10.4719	10.828	10.8766	10.5966	10.8002	10.5557	10.8579	10.6438	10.8716	9.97177	10.8649	10.8424	10.676	10.9135	11.0914	10.9594	10.7614	10.5749	10.6039	10.5874	10.4237	10.8086	10.5847	10.6832	10.3917	10.2643	11.0809	10.8321	12.9125	NaN	10.1285
A0A1H1MDL0	Dihydroorotate dehydrogenase (quinone)	25	90	11.8256	11.9234	11.8768	11.8712	11.871	11.7851	11.8813	11.7714	11.7884	11.7568	11.9456	11.6066	11.6462	11.8105	11.7252	11.8352	11.8627	12.2057	12.4006	12.3213	11.9594	12.0515	12.0112	12.0726	11.8513	11.6574	11.8065	11.7737	11.7207	11.6858	11.5691	11.732	11.5435	11.6002	11.6719	11.8102	11.9833	12.75	12.1321	12.6681
A0A1H1MDP9	Peptidase family M28	50	94.4	12.3289	12.3289	12.5185	12.3437	12.4915	12.5221	12.5975	12.6414	12.5891	12.5926	12.645	12.7079	12.909	12.887	12.802	13.0606	12.9144	13.0312	13.0234	12.9969	12.2634	12.3265	12.3201	12.2707	12.3041	12.2768	12.5365	12.4668	12.4109	12.4522	12.7343	12.7187	12.6842	12.5399	12.5987	13.1353	12.691	13.0193	13.2438	13.3483
A0A1H1MDW8	Alcohol dehydrogenase	24	63.3	11.6622	11.8202	11.7774	11.7842	11.2905	9.83107	10.18	10.0207	10.2186	10.4508	NaN	10.1893	10.6339	11.1155	10.5252	9.34151	9.6265	NaN	NaN	NaN	11.7171	11.8486	11.5941	11.8744	11.6453	9.87225	10.3767	10.2651	9.94527	10.1286	9.72604	9.95599	9.60614	9.96692	8.95857	NaN	NaN	NaN	NaN	NaN
A0A1H1MDX8	Nucleoside diphosphate kinase	28	85.6	14.7194	15.0267	14.7693	14.7707	14.695	13.3128	13.746	13.5701	13.6409	13.5522	11.2799	11.0944	10.9702	10.9713	11.2185	10.8363	11.4475	11.772	11.8687	11.3312	14.3861	14.5662	14.3402	14.5555	14.5753	13.4412	13.4173	13.6679	13.2811	13.1444	10.795	10.5021	10.312	10.803	10.3264	11.0391	10.7951	NaN	NaN	11.3701
A0A1H1ME29	dITP/XTP pyrophosphatase	11	65.6	9.92961	9.54459	9.59093	9.95874	9.43764	9.43785	9.55727	9.56814	9.30736	9.2978	NaN	8.80343	9.32837	8.89622	9.09022	8.97789	8.13874	9.79572	NaN	9.52121	9.35672	9.92576	9.9671	9.4079	9.98129	10.1486	9.61699	9.59284	9.27106	9.36524	9.95922	9.52276	8.63144	9.34743	9.57012	NaN	NaN	NaN	NaN	NaN
A0A1H1ME33	Peptidyl-prolyl cis-trans isomerase	14	57.8	7.70542	7.60542	7.16571	7.01203	7.44404	8.48722	8.01457	8.08967	7.26305	8.18315	NaN	7.50988	7.57588	8.30582	8.28829	NaN	7.65165	NaN	NaN	NaN	7.55199	7.73459	7.50319	7.18588	7.43246	8.16427	8.09543	8.36621	7.8133	7.89787	9.60299	7.66255	7.7665	6.88517	8.48156	NaN	NaN	NaN	NaN	NaN
A0A1H1ME40	Phosphoenolpyruvate carboxylase	144	97.8	14.4988	14.4044	14.4377	14.3136	14.3336	14.1854	14.0664	14.0738	14.1642	14.1153	14.5758	14.3615	14.2873	14.4575	14.3461	14.8349	14.6378	14.7956	14.7185	14.667	14.1823	14.1677	14.1004	14.1967	14.1249	13.9639	13.9238	13.9057	14.0026	13.9774	14.0333	14.0019	14.2003	14.0852	14.4354	14.4556	14.345	14.9871	15.2575	14.9333
A0A1H1MEF8	Uncharacterized protein YjbI, contains pentapeptide repeats	5	64.4	10.2502	10.1791	9.96392	10.2559	10.068	9.86938	9.69784	9.53159	9.70014	9.85359	8.41182	9.18203	9.29901	9.22963	8.65981	9.95126	8.7973	NaN	9.96436	NaN	10.242	10.6528	10.4083	10.5646	9.86795	9.93356	9.80747	10.184	9.81999	9.77109	9.33136	9.48725	9.12611	9.63743	9.89863	8.64818	NaN	NaN	NaN	NaN
A0A1H1MES3	GTP cyclohydrolase 1	36	88.9	11.4633	11.4119	11.3205	11.4733	11.4809	11.2934	11.5986	11.5767	11.532	11.6608	10.6274	11.037	10.9222	11.0588	11.0838	10.9279	11.067	11.0365	11.2613	11.543	11.5912	11.5715	11.6989	11.4686	11.4887	11.605	11.4576	11.6733	11.5602	11.5403	11.0968	11.1087	10.9047	11.0423	11.0078	11.4082	10.4899	10.1515	NaN	11.1245
A0A1H1MEU7	Uncharacterized protein	2	46.7	10.5361	10.4896	10.3636	10.3223	10.3212	7.52854	9.36956	9.34355	9.78569	9.72844	NaN	NaN	NaN	NaN	NaN	NaN	NaN	NaN	NaN	9.34438	10.7931	9.88213	9.44579	10.1566	9.98996	9.26208	10.0212	9.5618	9.02064	9.46853	NaN	8.68619	NaN	NaN	NaN	NaN	NaN	NaN	NaN	NaN
A0A1H1MEX4	Helix-turn-helix domain-containing protein	6	51.1	6.96482	7.20536	8.27186	6.95313	6.99127	7.63031	7.85307	7.98699	7.89989	7.5597	NaN	6.5714	7.58349	NaN	NaN	NaN	NaN	NaN	NaN	NaN	7.07108	6.72294	6.45427	6.87425	6.55038	7.60165	7.63992	7.77532	8.14365	7.92131	8.01204	7.41464	7.26293	6.43121	NaN	NaN	NaN	NaN	9.51757	NaN
A0A1H1MF03	Ribosomal RNA large subunit methyltransferase H	8	65.6	12.4544	12.5099	11.7706	12.0457	11.7777	11.1683	11.4027	11.4097	11.3664	11.427	NaN	11.1683	11.5778	10.5456	10.5755	12.0429	11.148	11.2204	11.4219	NaN	11.8116	12.1155	12.5608	12.3226	12.3499	11.7518	11.7538	11.7296	11.6312	11.5041	11.4527	11.2463	11.6899	11.3447	11.1075	NaN	NaN	NaN	NaN	NaN
A0A1H1MF12	Protein translocase subunit SecA	183	97.8	13.9634	14.0766	14.0483	14.0601	13.9925	14.0121	13.9569	13.9159	13.9531	13.9431	14.3124	14.0807	14.1416	14.1338	14.1634	14.2147	14.1045	14.2863	14.1959	14.1432	13.9751	14.0417	13.9234	13.9649	13.9152	13.8074	13.7992	13.7764	13.792	13.8334	14.0132	13.9166	13.8198	13.8877	14.0998	14.2608	14.1257	14.3347	14.5583	14.4433
A0A1H1MF40	Quinolinate phosphoribosyltransferase [decarboxylating]	29	82.2	11.8938	11.7006	11.612	11.6353	11.6455	10.8403	10.8052	10.7651	10.7925	10.6555	10.242	10.8484	10.9274	10.8046	10.5189	11.2657	11.1751	10.5515	11.1703	10.4962	11.7758	11.8866	11.7933	11.8139	11.7279	11.041	11.0094	11.0622	10.9444	10.8483	11.0669	10.7932	11.0867	10.915	11.286	11.1812	11.2235	10.0901	11.9864	10.6568
A0A1H1MF66	Uncharacterized protein	2	35.6	7.46978	7.82155	7.5262	7.11704	7.48642	7.09468	7.09412	7.02422	6.88507	6.65787	NaN	NaN	NaN	NaN	NaN	NaN	NaN	NaN	NaN	NaN	NaN	7.32806	6.78065	5.91232	6.65919	5.94836	6.94068	NaN	6.94837	6.02582	NaN	5.93045	NaN	NaN	NaN	NaN	NaN	NaN	NaN	NaN
A0A1H1MF91	Por secretion system C-terminal sorting domain-containing protein	70	53.3	14.7628	7.36926	7.99801	8.89535	NaN	NaN	NaN	NaN	9.77974	12.7232	NaN	NaN	NaN	NaN	NaN	NaN	NaN	NaN	NaN	NaN	12.4924	12.6949	12.527	12.5892	12.0376	11.8843	11.6948	11.8027	11.7581	11.5769	11.8912	11.7295	11.7928	11.7411	11.9216	12.1603	11.7249	11.7629	12.1653	12.2683
A0A1H1MF97	Imidazolonepropionase	18	57.8	8.56112	8.83658	8.74774	8.6155	9.04491	8.79296	8.709	8.30065	8.51583	8.79651	NaN	9.26739	8.43666	9.32381	9.33869	NaN	NaN	NaN	NaN	NaN	9.00459	9.26079	8.71243	8.82691	8.79835	8.2066	8.60306	8.61311	8.28814	7.95409	8.54745	8.04912	8.03631	8.32933	8.07504	NaN	NaN	NaN	15.1594	NaN
A0A1H1MFA5	Corrinoid adenosyltransferase	11	84.4	12.5057	12.4863	12.3676	12.0807	12.2404	12.0274	12.1316	12.0515	12.0563	12.124	12.0191	11.7814	11.7392	11.4075	11.7707	11.587	11.6353	11.7588	11.4343	11.9311	12.0102	11.9694	11.6579	11.8838	11.8051	11.6385	11.5805	11.567	11.416	11.4356	11.2092	11.145	11.1329	11.2816	11.3063	10.8846	11.3421	11.9518	12.4343	11.345
A0A1H1MFK1	Uncharacterized protein	2	63.3	14.9646	14.8021	14.5771	14.7306	14.9469	13.3501	13.4849	13.011	12.825	13.0968	10.9065	11.1704	11.9099	12.1705	11.4442	11.8302	11.8128	11.6477	NaN	11.1406	14.7849	14.8638	15.1421	14.8526	15.2501	13.274	12.8767	13.5784	12.7586	12.4442	NaN	11.2653	11.0954	11.1225	NaN	NaN	10.6604	NaN	NaN	NaN
A0A1H1MFV0	DinB superfamily protein	17	86.7	11.2752	11.3462	11.1435	11.232	11.0667	10.9814	10.7624	10.7577	10.7221	10.8761	10.111	11.0671	11.0558	10.6581	11.0171	11.1949	11.0982	10.9896	10.9507	10.9144	11.3379	11.4838	11.3805	11.4058	11.4178	11.1077	11.0463	10.9366	10.9006	10.7774	11.1883	10.848	10.928	10.8013	10.9747	11.4629	10.8253	11.4938	11.6885	11.7967
A0A1H1MFY9	Putative glutamate--cysteine ligase 2	15	51.1	7.19487	7.74727	8.26517	7.32498	7.83943	8.10328	7.69783	8.35996	7.9889	8.12047	NaN	NaN	NaN	NaN	NaN	NaN	NaN	8.58506	NaN	NaN	8.38883	8.41792	7.81201	8.35758	8.05433	8.06101	7.6973	7.9822	8.09173	8.28524	8.55706	NaN	6.54681	6.60705	8.63997	NaN	NaN	NaN	NaN	NaN
A0A1H1MFZ2	Uncharacterized protein	21	61.1	8.31809	8.75646	8.72195	8.75979	8.48985	7.87741	8.31654	8.21667	8.36603	8.16231	NaN	8.18619	8.4373	6.4068	8.47421	NaN	NaN	NaN	NaN	7.88147	8.72674	8.65742	7.89417	8.46	8.51589	8.22722	8.13056	8.42918	8.27641	8.26019	8.49679	8.06746	7.85269	8.15974	8.37578	NaN	NaN	NaN	NaN	8.55294
A0A1H1MG21	tRNA(Arg) A34 adenosine deaminase TadA	16	85.6	13.1862	13.2277	13.173	13.0174	12.2241	13.227	13.2735	13.0015	13.2535	13.0837	NaN	12.6802	12.9356	12.6549	12.6953	12.1458	11.8438	12.0288	9.82532	11.6947	13.1655	13.0543	12.8025	12.787	12.8127	13.1309	13.0029	13.1986	12.5225	13.0222	12.6835	12.1989	12.1201	12.6583	12.7891	11.8372	13.0743	12.5896	13.1657	12.8145
A0A1H1MG33	Fumarate hydratase class II	99	100	14.5942	14.6876	14.6837	14.5897	14.6315	14.7439	14.6875	14.7141	14.7125	14.7102	15.0146	14.7251	14.813	15.0605	14.9232	15.0128	14.9753	15.3183	15.5197	15.2925	14.6398	14.6001	14.6038	14.6144	14.6163	14.675	14.5363	14.5953	14.5769	14.5955	14.7466	14.7539	14.7283	14.6639	15.1392	15.2116	15.1814	15.2737	15.6204	15.5953
A0A1H1MGB3	Iron complex transport system ATP-binding protein	8	60	8.6635	8.58657	8.14696	8.45365	8.9787	8.33281	9.44075	8.29134	9.05845	8.88001	NaN	9.31888	9.20713	9.12702	NaN	0.481559	10.0131	NaN	12.3543	11.9863	8.13214	8.56197	8.48143	8.13132	8.35881	8.40507	8.26623	8.18476	8.63609	8.45482	8.3748	8.29045	7.62941	7.41288	9.11817	NaN	NaN	NaN	NaN	NaN
A0A1H1MGC8	Uncharacterized protein	45	80	9.98703	10.0629	9.98782	9.97118	9.90038	9.76005	9.68456	9.47143	9.49803	9.68392	10.1436	9.74232	10.2847	9.82258	9.79266	10.4046	10.5634	9.78623	9.46753	10.561	9.77827	9.90376	9.7076	9.65538	9.76016	9.43667	9.42953	9.90282	9.67487	9.6062	9.69408	9.60931	9.63194	9.69273	9.94586	9.72349	10.5823	NaN	NaN	NaN
A0A1H1MGI2	Outer membrane receptor proteins, mostly Fe transport	35	71.1	8.99979	9.13485	9.34303	8.77492	9.09097	9.30681	9.29425	9.48242	9.2606	9.30646	NaN	9.63474	9.70625	9.84413	9.79047	NaN	9.15738	10.9562	8.80745	11.0967	9.5387	8.9177	9.12574	9.28357	8.8609	8.39374	9.56313	9.57166	9.49186	9.36696	9.9356	9.75175	9.91959	9.69375	10.0509	11.2572	NaN	11.6453	NaN	NaN
A0A1H1MGJ5	RNA polymerase sigma-70 factor, ECF subfamily	9	56.7	7.80255	7.10409	7.3728	7.24214	6.36639	7.28758	7.72134	7.3316	7.23491	7.33889	NaN	7.23942	7.2883	6.71297	6.62804	NaN	NaN	NaN	NaN	NaN	7.17706	6.23946	7.44537	7.01776	7.30119	7.36941	7.39706	7.12812	7.39644	7.42742	7.20702	6.53827	7.23112	6.64916	8.79315	NaN	NaN	NaN	NaN	NaN
A0A1H1MGM4	B12 binding domain-containing protein	9	56.7	8.76303	8.96592	9.18141	8.11072	7.57294	8.72924	8.10378	7.98803	7.17496	7.76233	NaN	9.02432	8.01374	7.77302	9.05648	NaN	NaN	NaN	NaN	NaN	7.65168	8.6258	7.08241	8.2075	8.3434	8.10735	6.77476	8.49694	7.74791	7.40608	8.69382	6.77832	6.8224	9.147	8.14294	NaN	8.44341	NaN	NaN	NaN
A0A1H1MGR5	Arsenate reductase	16	87.8	11.6755	11.6642	11.7628	12.0185	11.6126	11.6906	11.9431	11.5055	11.8421	11.7791	11.5102	11.3357	11.4188	11.2349	11.4591	11.7326	11.4204	12.0747	11.6124	11.7144	11.8211	11.8393	11.7087	11.7339	11.6096	11.9434	11.9973	11.8841	11.8847	11.9563	11.4457	11.5843	11.6315	11.5121	11.7411	11.5607	12.0135	12.1374	12.3063	12.146
A0A1H1MGT9	Peptide chain release factor 2	21	75.6	9.43453	8.92876	9.47189	9.54286	9.20614	9.34529	9.25935	9.17448	9.26594	9.35006	8.93581	9.42207	9.80722	10.0012	9.79079	9.13975	9.8074	10.0638	10.3097	9.58148	9.53752	9.56759	8.77664	9.49207	9.0218	9.35992	9.20435	9.4982	9.27455	9.30682	9.66686	9.39963	9.25463	9.52788	9.62877	NaN	9.49935	NaN	NaN	NaN
A0A1H1MH37	Histidine--tRNA ligase	69	92.2	13.046	13.0938	12.942	12.9525	13.0095	12.816	12.9501	12.7433	12.774	12.8024	12.8942	12.9078	12.7861	12.9923	13.0822	13.0272	12.9115	13.1571	13.1587	13.1056	13.238	13.2989	13.2925	13.3103	13.2421	12.8411	12.8782	12.9105	12.8782	12.8657	13.0332	13.0647	13.0623	12.9652	13.2236	13.0171	13.3804	13.3388	13.307	13.496
A0A1H1MH84	Calcineurin-like phosphoesterase	19	64.4	9.43162	8.9673	9.24908	9.06863	9.38931	9.88088	9.68411	9.93727	9.91774	9.849	9.94687	NaN	9.60015	9.64797	9.21689	2.90322	9.05588	9.21073	NaN	NaN	9.61225	8.99225	9.17196	9.18355	9.40837	10.1555	10.2279	9.83251	10.2788	9.46502	9.30707	9.26646	9.52578	9.36747	9.56045	NaN	NaN	NaN	NaN	10.874
A0A1H1MHB7	Phytoene/squalene synthetase	11	60	9.03798	9.2021	9.12594	8.99066	9.40611	8.76333	9.10263	9.37112	9.28355	8.75456	NaN	7.59964	8.34612	8.5116	NaN	10.9773	NaN	NaN	NaN	11.26	8.46464	8.60923	9.10932	7.21564	8.40124	8.93435	8.57089	8.99234	8.73035	8.79917	10.6562	7.59043	7.77241	8.63937	NaN	NaN	10.3541	NaN	NaN	NaN
A0A1H1MHH9	Uncharacterized protein	7	52.2	9.04162	9.57453	8.72373	8.97277	9.22974	9.24633	8.94294	9.03832	9.1925	9.3109	NaN	8.08569	NaN	7.92867	6.3144	NaN	NaN	NaN	7.56347	NaN	9.01708	9.04212	7.70326	7.70599	7.73552	9.30849	9.43811	9.47413	9.59833	9.14113	8.31446	8.18454	9.65757	NaN	NaN	NaN	NaN	NaN	NaN	NaN
A0A1H1MHU6	Acetylglutamate kinase	25	75.6	10.9382	10.9614	10.7884	10.8645	10.8036	10.556	10.469	10.3174	10.4072	10.4465	10.7007	10.7488	10.4608	10.6738	10.2484	10.5195	10.0487	10.3169	9.1868	10.9811	10.6713	10.8446	10.751	10.7228	10.3618	10.4608	10.1926	10.3872	10.3424	10.0955	10.5065	10.3059	10.3391	10.3809	10.2546	10.1017	10.7469	NaN	NaN	10.1313
A0A1H1MHV1	Glutamate 5-kinase	15	77.8	9.89321	10.2925	10.3391	10.1061	10.3674	10.5617	10.4459	10.3463	10.2417	10.4132	10.5349	10.5773	10.3202	10.5191	10.5511	9.80742	9.98694	11.0071	10.6541	10.9456	9.71199	9.92476	10.2778	10.0407	10.3749	10.2573	10.2215	10.3762	10.297	10.3527	9.71833	10.2661	9.93443	10.1689	10.3581	NaN	10.9154	NaN	NaN	10.8245
A0A1H1MHY0	N-succinyl-L-ornithine transcarbamylase	36	91.1	12.4808	12.3249	12.3413	12.1411	12.3519	12.2657	12.2105	12.2165	12.2584	12.3089	12.0954	12.2449	12.2077	12.3887	12.3076	11.5949	11.6611	12.0533	12.1419	12.3161	11.8738	11.847	11.9056	11.746	11.6584	12.025	12.0554	12.2163	12.0055	11.9978	12.2324	11.9599	11.7965	11.9626	12.117	11.8245	11.9385	11.7203	11.9354	12.5838
A0A1H1MI31	Phytoene desaturase	26	68.9	10.0153	10.0881	9.85455	10.0868	9.89932	9.84091	9.79675	9.84611	9.76714	9.79008	9.10447	9.73281	9.83014	9.51057	9.84627	8.99733	9.81329	9.36297	9.02518	10.1575	10.2156	10.3981	10.1232	10.2615	9.86985	9.95163	9.93404	10.0335	10.0134	9.98703	9.72917	9.98116	9.9588	9.70765	9.58152	9.42319	NaN	NaN	NaN	9.80167
A0A1H1MI38	Pyrroline-5-carboxylate reductase	20	83.3	11.2025	11.3001	11.244	11.0591	11.3982	10.8638	11.1981	11.0734	11.1413	11.1532	11.638	11.4775	11.1363	11.5752	11.3189	10.8134	10.9537	11.0716	11.297	11.3598	11.1293	11.3589	11.2541	11.0111	11.1241	10.9676	10.7606	10.7244	10.8905	10.8665	10.8557	10.5226	10.7077	10.96	11.2664	11.1092	10.7183	11.3021	NaN	NaN
A0A1H1MI40	Por secretion system C-terminal sorting domain-containing protein	7	64.4	10.0973	10.3824	10.0336	10.1658	9.84147	9.61515	10.1353	9.894	9.95091	10.2289	9.54879	9.26922	NaN	9.73609	7.028	10.0384	9.7456	8.21246	10.5167	NaN	9.9521	10.2079	9.88821	9.9803	8.76724	9.52711	8.87725	9.93585	9.74119	9.61447	9.24692	NaN	NaN	8.33666	8.82291	10.8052	NaN	14.0195	NaN	NaN
A0A1H1MI66	Gamma-glutamyl phosphate reductase	51	88.9	12.172	12.0525	12.0691	12.1485	12.0941	11.8297	11.7642	11.6881	11.9166	11.7795	12.2294	11.9345	12.0943	12.3674	12.144	11.4631	11.6406	12.2056	12.075	12.2677	11.7415	11.8506	11.801	11.8522	11.7394	11.6058	11.3885	11.6045	11.4597	11.4292	11.8243	11.4425	11.6992	11.6546	11.9578	12.0999	11.9044	12.5601	12.4353	12.2543
A0A1H1MI93	Citrulline--aspartate ligase	59	94.4	14.1283	14.1512	14.1432	14.0316	14.0213	13.705	13.7514	13.7608	13.726	13.8011	14.0403	13.7194	13.8256	13.9107	13.8499	13.7486	13.6134	13.7759	13.902	13.8616	14.0203	14.1199	14.1243	14.0703	14.1024	13.6919	13.5826	13.7079	13.7154	13.588	13.7668	13.6216	13.6979	13.6846	13.8823	13.933	13.8272	14.1785	14.1215	14.2828
A0A1H1MIL8	Acetylornithine aminotransferase	34	93.3	12.4643	12.41	12.4588	12.5407	12.4073	12.0214	11.9674	11.9803	11.9794	11.9469	12.2802	12.0256	12.0298	12.036	12.2095	12.1541	11.9445	12.3868	12.4632	12.5098	12.2757	12.3534	12.3544	12.1972	12.0668	11.9815	11.8197	11.9368	11.8778	11.8368	12.0119	11.7968	11.72	11.7807	12.0083	12.1969	12.1914	12.4388	12.7661	12.3583
A0A1H1MIP7	Histidine kinase	4	51.1	6.91857	7.61296	7.36152	7.35337	9.03165	8.7937	8.24503	8.19948	6.90891	8.42502	NaN	8.06223	NaN	8.96324	10.699	NaN	NaN	NaN	NaN	NaN	7.46007	9.57601	8.47393	8.1737	7.45515	8.19306	7.34153	8.51323	8.25569	8.33829	7.43854	NaN	7.98221	8.87644	9.53653	NaN	NaN	NaN	NaN	NaN
A0A1H1MIW6	Bifunctional NAD(P)H-hydrate repair enzyme	5	73.3	11.3439	12.2983	10.6981	12.274	11.9864	9.83526	NaN	8.18103	10.622	NaN	NaN	15.0728	NaN	NaN	16.601	16.4162	10.6369	18.7537	16.4626	16.5777	12.7429	11.0566	12.571	13.1006	12.7214	5.92911	12.253	NaN	10.349	11.0198	11.4982	15.1303	12.1021	10.4039	13.1582	19.4222	19.2482	21.993	18.6174	17.4915
A0A1H1MIX8	N-acetyltransferase domain-containing protein	22	87.8	10.6818	10.6899	10.6527	10.5049	10.4779	10.1689	10.265	10.3931	10.2905	10.209	10.4504	10.2859	10.1781	10.2444	10.5473	10.2889	9.67369	10.3885	10.2185	10.2752	10.4502	10.3799	10.5253	10.3945	10.3121	10.0267	10.0948	9.89012	9.98812	9.8737	9.9123	10.0605	9.88121	9.66809	9.97293	9.95481	10.0893	12.8348	10.3101	10.4756
A0A1H1MIX9	L-threonine aldolase	31	57.8	9.69625	9.77986	10.3359	10.3028	10.1517	9.41202	9.50484	9.10383	9.19143	9.05808	NaN	8.86201	NaN	10.8034	9.48254	9.61789	NaN	9.84805	NaN	NaN	9.27967	8.7007	8.99705	9.10189	8.80059	8.98284	9.12045	9.22206	8.94385	9.27541	8.75569	9.05819	7.83891	7.2671	10.4593	NaN	NaN	NaN	NaN	NaN
A0A1H1MIY4	Acetylornithine deacetylase	36	90	12.1618	12.2687	12.4064	12.0872	12.3084	11.9673	12.1206	11.9753	12.0525	11.9644	12.7082	12.3744	12.1981	12.0843	12.1208	12.0951	12.322	12.7846	12.5463	12.448	12.0483	12.0772	12.1863	12.149	12.1368	11.7964	11.749	11.9223	11.9206	11.8733	11.9797	12.0489	11.8055	11.9541	12.1159	12.3797	12.0279	13.4236	13.4281	13.2679
A0A1H1MIZ7	Uncharacterized protein	4	52.2	9.6429	9.66418	9.64483	10.0282	9.73661	10.1362	10.0689	10.2257	9.85313	10.1903	NaN	10.3004	9.55589	10.192	10.6403	NaN	9.62968	NaN	NaN	NaN	9.06456	9.36509	7.98764	8.34519	8.32467	9.73952	10.0129	9.95889	9.83433	9.97597	9.79172	10.1875	9.9137	10.0979	NaN	NaN	NaN	NaN	NaN	NaN
A0A1H1MJC7	Uncharacterized protein	6	51.1	9.21595	10.0051	9.82221	9.64286	9.5348	7.87563	8.10894	6.88489	8.2293	8.35003	NaN	7.35053	7.38724	8.11483	NaN	NaN	NaN	NaN	NaN	NaN	8.31831	9.23778	9.41922	9.53072	9.56696	8.33727	8.58134	8.63098	8.45046	8.66662	7.63045	8.484	8.83442	NaN	NaN	NaN	NaN	NaN	NaN	NaN
A0A1H1MJF3	Uncharacterized protein	10	60	9.19586	9.75807	9.48754	9.60739	9.72696	9.40994	9.2456	9.6405	9.49854	9.20646	NaN	NaN	8.99586	9.00911	9.31835	NaN	8.68226	9.32874	8.61737	8.39129	9.44557	9.71027	9.6179	9.83059	9.25619	9.58775	9.55648	9.95666	9.56124	9.55599	9.63095	8.91528	8.93308	9.56863	9.0815	NaN	NaN	NaN	NaN	NaN
A0A1H1MJJ2	Two component transcriptional regulator, LytTR family	15	67.8	9.61202	9.81172	9.74282	9.67434	9.65225	9.63994	9.75716	9.64806	9.45082	9.63728	NaN	9.57927	9.64293	10.2978	10.3751	8.63491	8.86876	9.82608	7.39834	NaN	9.92793	10.2822	9.52824	9.43679	9.74908	9.26758	9.50531	9.5321	9.46227	9.843	9.41981	9.4689	9.19031	9.36419	10.2022	NaN	NaN	7.43664	8.5621	NaN
A0A1H1MJM4	Regulator of protease activity HflC, stomatin/prohibitin superfamily	22	91.1	11.8122	11.7974	11.9389	11.8396	11.8378	11.3274	11.2679	11.2912	11.265	11.3544	12.0162	11.5267	11.8572	11.9437	11.8172	12.0877	12.1474	11.7116	12.0544	11.923	11.6972	11.6811	11.6827	11.4192	11.3307	11.3	11.0567	11.3006	11.1834	11.1696	11.4834	11.493	11.2801	11.4636	11.6536	11.6719	11.542	11.3731	12.0652	11.8865
A0A1H1MJQ9	Uncharacterized protein	2	32.2	8.5157	8.89943	8.37105	9.3977	7.6876	8.57212	9.04105	8.28577	8.54668	8.78475	NaN	NaN	NaN	NaN	NaN	NaN	NaN	NaN	NaN	NaN	7.6787	8.68846	9.11192	9.10476	8.48874	NaN	8.61764	8.75444	8.16663	8.95823	NaN	NaN	NaN	NaN	NaN	NaN	NaN	NaN	NaN	NaN
A0A1H1MJR0	Uncharacterized protein	4	43.3	NaN	8.37318	8.50698	8.39781	8.95918	8.54549	8.50887	8.19009	8.41091	8.53561	NaN	8.68414	9.27471	8.90185	9.15991	NaN	NaN	NaN	NaN	NaN	8.14348	8.12983	7.05712	NaN	8.30667	8.10986	8.25061	9.05237	8.49782	7.8604	8.93468	NaN	8.15103	NaN	8.68497	NaN	NaN	NaN	NaN	NaN
A0A1H1MJX2	Phosphoesterase RecJ domain-containing protein	18	57.8	9.62438	9.17197	9.12483	8.77852	8.93383	8.73946	9.00114	8.47497	8.6507	8.66336	NaN	8.57156	7.55653	8.72995	7.34452	NaN	NaN	NaN	NaN	NaN	9.08163	9.1207	8.81116	9.87693	9.18195	8.51702	8.67222	8.74361	9.03604	8.83978	8.97656	7.92644	8.86461	8.31691	7.67063	8.34904	NaN	NaN	NaN	NaN
A0A1H1MK14	Argininosuccinate lyase	45	91.1	12.5497	12.7419	12.577	12.5687	12.6498	12.1586	12.0486	12.1108	12.2657	12.2216	12.3861	12.2162	12.2446	12.4646	12.506	12.301	12.1808	12.5351	12.6401	12.5316	12.3243	12.3926	12.446	12.4559	12.393	11.9714	11.9504	12.0042	12.1203	12.0312	12.2195	12.0861	12.1057	12.1565	12.3612	12.2718	12.6161	12.6333	13.1507	12.9093
A0A1H1MKA0	Peroxiredoxin	24	81.1	10.0281	10.1187	10.1497	9.62643	10.4685	10.3296	9.94176	9.97157	9.91475	10.1983	NaN	10.2801	10.052	10.1364	10.0151	10.968	9.57474	10.1984	10.0543	9.83569	10.0477	9.99744	9.82424	9.91894	10.0919	10.5005	10.3032	10.562	10.4562	10.4249	10.679	10.2506	10.27	10.3325	10.8932	10.414	10.8974	10.2517	NaN	11.1922
A0A1H1MKC6	S1/P1 Nuclease	30	84.4	11.2586	10.9547	11.2298	11.2635	11.3144	10.6999	10.8057	10.5534	10.6102	10.7468	10.6221	10.6393	10.4578	10.5795	10.4597	10.7299	10.7826	11.0402	10.327	10.6673	11.0031	11.1173	11.18	11.3019	11.192	10.5089	10.7551	10.7394	10.7215	10.5949	10.5691	10.3601	10.5903	10.4652	10.6446	11.0577	8.93287	13.6765	NaN	11.6969
A0A1H1MKP9	Exo-beta-1,3-glucanase, GH17 family	51	80	8.80547	9.50303	9.32676	8.81971	8.57083	7.52661	7.09638	7.37758	7.3301	6.73837	NaN	NaN	7.53212	NaN	6.97901	9.5168	9.41634	7.62702	7.39431	13.0127	13.0408	13.3846	13.5126	13.4999	13.4962	12.81	13.268	12.9842	13.1289	13.2053	13.1535	13.1275	13.1015	13.4322	13.4527	13.7273	13.7094	13.9174	14.1857	13.6149
A0A1H1MKR0	N-acetyl-gamma-glutamyl-phosphate reductase	40	91.1	12.7379	12.7203	12.6428	12.7476	12.695	12.4546	12.2092	12.295	12.3513	12.3069	12.5917	12.4673	12.4941	12.7212	12.7247	12.3835	12.1908	12.5909	12.8239	12.6019	12.2651	12.5916	12.5098	12.3899	12.4941	12.249	12.2683	12.2487	12.128	12.087	12.4975	12.2581	12.4724	12.2875	12.7424	12.4252	12.3648	12.3505	13.044	12.8454
A0A1H1MKS1	Hydrolase_4 domain-containing protein	15	63.3	9.773	9.81124	9.71506	9.71545	8.79005	9.21799	9.2524	9.40384	9.09447	8.94593	NaN	8.66561	8.69533	8.597	6.68709	9.89467	NaN	13.0443	NaN	12.7735	10.1151	10.0813	10.127	10.1454	10.1626	9.39478	9.49357	9.36634	9.38922	8.93522	8.52223	8.97268	9.25059	8.13855	9.48456	NaN	NaN	NaN	NaN	NaN
A0A1H1MKS4	TonB-linked outer membrane protein, SusC/RagA family	98	88.9	8.11119	8.46121	8.29881	8.42501	7.80834	8.43026	8.33708	8.35543	8.22127	8.41312	17.0972	8.49812	8.55478	8.24063	8.7483	11.4776	11.0613	NaN	NaN	NaN	12.7975	12.531	12.9774	12.7682	12.7253	14.9676	14.9734	15.0949	15.1958	14.8887	15.0313	15.0426	14.9931	14.9319	15.0236	15.4248	15.4275	15.3787	15.8723	15.603
A0A1H1MKS5	Regulatory protein, luxR family	44	62.2	8.75124	8.9331	8.80076	8.9669	8.93847	8.47605	8.57666	8.70726	8.64238	8.69341	NaN	7.90886	8.46563	8.09161	8.78461	NaN	9.98267	NaN	NaN	NaN	10.5706	10.6581	10.5755	10.4093	10.3349	9.8702	9.91595	10.0243	10.0015	9.98852	10.1707	9.97812	10.1064	10.0403	10.1564	10.3464	10.4431	NaN	NaN	NaN
A0A1H1MKT1	Glycosyl hydrolases family 2, TIM barrel domain	28	84.4	10.7101	12.5792	11.5389	NaN	10.8904	11.6589	12.8671	12.7484	NaN	13.9858	10.4598	15.2427	10.4839	NaN	NaN	12.1913	15.031	13.8399	13.5655	NaN	13.4144	12.4841	13.8659	13.3707	13.7062	13.4242	13.0664	13.0882	13.0404	13.2776	13.0749	13.1039	12.8044	12.9401	13.1604	15.1606	13.1495	14.7629	14.8723	14.7313
A0A1H1MKV2	Carbohydrate binding domain-containing protein	29	61.1	8.89745	8.83538	8.66101	9.1567	8.33203	9.12758	6.4873	6.7264	5.2936	6.39175	NaN	14.5483	NaN	NaN	NaN	NaN	NaN	NaN	NaN	NaN	15.4133	15.22	15.4965	15.2238	15.2526	13.9601	13.7594	14.1408	13.3449	13.2027	11.8617	11.7443	11.5503	11.5278	11.9468	11.8147	11.5271	11.8014	12.0439	11.8912
A0A1H1MKZ3	SusD family protein	78	88.9	8.62981	8.28793	8.49516	8.333	7.94963	7.79261	7.93368	7.40019	7.61109	7.68341	7.54857	7.73911	7.71756	7.58669	7.25184	8.7607	8.92156	NaN	NaN	NaN	13.075	12.8718	13.1956	13.0607	13.0498	14.8607	14.8746	14.9465	14.9083	14.7645	14.5168	14.6238	14.5323	14.5701	14.74	15.2887	15.1397	15.4286	15.6601	15.4541
A0A1H1ML31	Glycosyl hydrolases family 16	32	78.9	8.38293	8.74288	8.38237	8.4851	8.44753	6.78595	7.09177	6.81958	6.66687	7.26791	NaN	6.58765	8.39749	8.55344	NaN	8.95746	7.91079	NaN	NaN	NaN	14.147	13.9396	13.9333	13.8067	13.8299	14.1796	14.0452	14.3777	13.857	14.0263	13.2107	13.1198	13.0848	13.1654	13.2314	13.4665	13.1085	13.0469	13.7047	13.6905
A0A1H1ML53	AhpC/TSA family protein	9	60	9.6798	10.2184	9.65047	9.64932	10.2992	9.88231	9.7786	9.62504	9.7414	9.99858	NaN	9.04936	9.35574	9.41774	9.45214	NaN	3.35616	NaN	NaN	NaN	9.79723	10.0658	9.42454	10.1466	10.1413	9.74105	9.94068	9.90169	9.58558	9.44707	9.71509	8.85675	9.42233	9.29874	9.71819	NaN	NaN	NaN	NaN	NaN
A0A1H1ML66	2TM domain-containing protein	2	42.2	NaN	6.28591	6.83924	6.51816	6.70495	7.32391	7.67168	7.2195	7.08741	7.10447	NaN	5.77728	7.9505	7.7085	NaN	NaN	NaN	NaN	NaN	NaN	NaN	NaN	NaN	NaN	NaN	7.04677	6.62993	5.89085	6.04514	6.58701	7.57381	6.99023	4.71878	6.2841	7.26821	NaN	NaN	NaN	NaN	NaN
A0A1H1MLC4	Por secretion system C-terminal sorting domain-containing protein	28	51.1	7.39851	NaN	NaN	NaN	13.7122	NaN	NaN	10.3639	NaN	NaN	NaN	NaN	NaN	NaN	NaN	NaN	NaN	NaN	NaN	NaN	13.1096	12.8457	13.0348	12.9064	12.718	12.1351	11.8806	12.1713	11.9922	11.9628	11.6293	11.4244	11.3261	11.2813	11.5187	11.2414	11.4383	11.5566	11.8227	11.668
A0A1H1MLE1	Beta-glucosidase	31	75.6	NaN	8.63577	6.08526	7.17735	NaN	6.44484	NaN	NaN	NaN	10.4126	NaN	10.5555	NaN	11.9627	NaN	NaN	10.1176	12.9987	11.6593	12.6292	12.2602	11.3403	12.1009	12.1308	11.6889	11.7663	10.3592	11.884	11.6218	11.7559	11.7139	11.4187	10.7912	11.6733	11.4396	13.1365	12.861	12.8926	13.0203	12.7005
A0A1H1MLK2	Uncharacterized protein	16	94.4	13.4201	13.3579	13.4689	13.4552	13.4485	13.4251	13.3998	13.4549	13.3765	13.3703	13.6891	13.2382	13.3061	13.3561	13.3831	13.8338	14.1394	13.9265	13.7559	13.6744	13.4354	13.7625	13.6488	13.5942	13.5526	13.4214	13.5372	13.5684	13.5084	13.4207	13.1482	13.0844	13.1569	13.0134	13.3003	13.5758	13.8621	13.7963	14.0166	13.8456
A0A1H1MLL8	Uncharacterized membrane protein	9	67.8	9.78172	9.91074	10.1768	9.99002	10.1291	9.68788	9.77191	9.9131	9.83836	9.87417	NaN	9.04344	9.51068	9.56902	7.89131	10.1242	9.10912	8.64445	8.19509	10.3443	10.1144	9.78943	10.2444	9.97823	9.78292	9.79672	9.58382	9.87189	9.84711	9.47218	8.9995	9.22868	9.26959	9.25058	9.68619	NaN	NaN	NaN	NaN	9.15448
A0A1H1MLM0	Glycoside/pentoside/hexuronide:cation symporter, GPH family	6	32.2	NaN	NaN	4.82324	NaN	NaN	NaN	NaN	NaN	NaN	NaN	NaN	NaN	NaN	NaN	NaN	NaN	NaN	NaN	NaN	NaN	10.4041	10.6709	10.721	10.3043	10.6968	11.0851	10.6004	11.0038	10.9683	10.817	10.3677	10.4704	10.5299	10.2312	10.2695	9.50925	10.1963	NaN	NaN	NaN
A0A1H1MLQ0	DUF4369 domain-containing protein	14	85.6	11.1966	11.4323	11.4135	11.4474	11.4211	11.4784	11.5272	11.5276	11.5199	11.5748	11.6107	11.1924	11.5655	11.9148	11.6927	11.1196	10.9681	10.6748	11.0974	11.2656	10.8894	10.9581	11.0063	11.0387	10.9061	10.8998	11.1435	11.1996	11.3289	11.273	11.38	11.0986	10.9363	11.0834	11.1812	11.3208	11.102	12.9443	11.2238	11.378
A0A1H1MLQ1	Sortilin, neurotensin receptor 3	79	87.8	12.217	12.2047	12.2389	12.239	12.3043	11.9082	11.9041	11.8669	11.909	11.8627	12.2329	11.9461	12.1495	12.2461	12.0675	12.2897	12.2635	12.067	12.1326	12.1182	12.0749	12.1674	12.1611	12.1071	12.0677	11.7277	11.8244	11.8361	11.7845	11.759	11.9554	11.892	11.8929	11.9535	12.068	11.946	12.197	12.5217	12.2977	12.5143
A0A1H1MLR9	Uncharacterized protein	6	48.9	9.15303	9.01018	9.09475	9.4148	8.94808	9.11574	9.10783	8.96032	8.99894	9.45386	NaN	9.88622	8.12266	NaN	NaN	10.1197	NaN	NaN	NaN	NaN	7.85785	8.44328	7.69835	9.49752	9.61325	8.97144	9.06118	8.99433	9.27106	9.18351	9.3418	9.47609	9.60322	9.12782	8.24958	NaN	NaN	NaN	NaN	NaN
A0A1H1MM23	Signal recognition particle protein	71	98.9	13.1005	13.1805	13.1033	13.0781	13.2581	13.2284	13.1367	13.2081	13.2446	13.2079	13.4382	13.0711	13.0304	13.2426	13.1328	13.24	13.1193	13.5123	13.5025	13.4238	13.27	13.2876	13.1709	13.183	13.1571	13.2899	13.1266	13.2488	13.1913	13.2352	13.1988	13.0126	12.9753	13.0301	13.5295	13.5461	13.2595	13.2887	13.7262	13.814
A0A1H1MM44	Mannose-6-phosphate isomerase, cupin superfamily	10	57.8	9.3653	9.12404	8.51088	8.3661	8.79951	8.28848	7.71102	8.72515	8.4217	8.84034	NaN	9.56162	8.08102	8.45064	2.95497	10.1423	9.91991	NaN	NaN	NaN	7.71021	9.37172	8.45159	8.28683	8.37361	8.61416	8.29797	8.19191	8.90403	8.51462	NaN	8.21872	7.82816	8.45163	8.1674	NaN	NaN	NaN	NaN	NaN
A0A1H1MM81	DUF853 domain-containing protein	54	88.9	11.6729	11.9347	11.8859	11.6766	11.6449	11.5586	11.6203	11.6244	11.6668	11.6192	11.8392	11.6491	11.7924	11.7324	11.6401	11.9023	11.4543	12.1187	11.6438	11.6808	11.8314	12.026	11.641	11.7535	11.6651	11.7183	11.7025	11.5648	11.6972	11.6861	11.5849	11.5129	11.5695	11.7126	11.7956	12.1608	11.7525	11.7608	12.0554	12.1443
A0A1H1MMF9	Predicted PurR-regulated permease PerM	5	58.9	8.02643	8.71904	8.71875	8.13778	8.57596	8.70594	8.78462	8.91729	8.85003	9.03713	9.76617	9.28887	9.00772	8.40245	8.83311	10.0324	NaN	NaN	NaN	NaN	8.78432	NaN	7.61127	7.84104	7.72274	8.47891	8.78351	9.14911	8.90974	9.05844	8.08409	8.11358	8.654	8.56648	7.98457	NaN	NaN	NaN	NaN	8.02327
A0A1H1MMQ7	Uncharacterized membrane protein YfcC, ion transporter superfamily	9	67.8	9.51611	9.67237	9.54815	9.65368	9.70712	10.0029	10.024	9.77685	9.63972	9.86354	NaN	9.97601	9.66715	9.73278	10.1663	11.4855	10.1318	NaN	6.2761	NaN	9.34297	8.9408	9.33801	8.78409	8.33017	9.61561	9.80217	9.9151	9.58327	9.74373	10.0872	9.90007	9.45648	9.65909	9.83907	NaN	NaN	NaN	NaN	10.9746
A0A1H1MN18	Uncharacterized protein	149	93.3	7.81535	7.77491	7.59663	7.60981	7.62154	7.11988	7.45194	7.29822	7.31627	7.51832	7.15958	7.68141	7.84089	7.85614	6.92481	9.51351	9.17542	7.89174	8.70554	NaN	13.8904	13.9837	13.9421	13.954	13.9164	13.7137	13.6294	13.6511	13.5937	13.6448	13.8222	13.6574	13.6764	13.5524	13.8383	14.2475	14.211	14.2349	14.5576	14.3809
A0A1H1MN63	Adenylosuccinate lyase	67	91.1	12.1726	11.9838	12.02	12.0305	12.1984	11.8962	11.8044	11.8712	11.9445	11.8906	11.797	11.5949	11.5499	11.6115	11.7026	12.1016	11.7548	11.8054	11.7609	11.9933	12.2197	12.195	12.189	12.0309	12.1508	11.8967	11.7495	11.9091	11.8675	11.891	11.7903	11.6471	11.7433	11.5857	11.9541	11.8726	11.6746	11.9218	12.3229	12.0932
A0A1H1MNB5	Glucosylceramidase	33	77.8	7.27229	8.44738	8.06961	7.26055	8.04529	8.7309	8.99836	9.28756	7.79849	7.92778	NaN	7.91415	7.33764	8.21712	NaN	8.6776	9.69544	NaN	15.5777	NaN	13.5239	13.336	13.5301	13.1724	13.4339	13.7181	13.6835	13.8183	13.7353	13.7146	13.92	13.5629	13.5535	13.5773	13.9419	14.1384	14.1127	14.2905	14.5178	14.0786
A0A1H1MNF1	Membrane protein TerC, possibly involved in tellurium resistance	5	51.1	4.02699	8.0553	4.80775	6.42994	6.87671	6.76677	7.10559	6.28949	6.76463	6.71927	NaN	NaN	7.42224	7.53413	8.05547	NaN	NaN	NaN	NaN	NaN	7.36832	5.5847	5.2992	3.57703	4.09982	7.3155	7.22126	6.43332	7.28137	5.45735	NaN	8.27934	6.31531	6.88513	7.62678	NaN	NaN	NaN	NaN	NaN
A0A1H1MNF8	Exo-beta-1,3-glucanase, GH17 family	19	40	NaN	NaN	1.65761	NaN	NaN	NaN	NaN	NaN	NaN	NaN	NaN	NaN	NaN	NaN	NaN	NaN	NaN	NaN	NaN	NaN	11.6255	11.4709	11.1902	11.1981	11.1814	10.6953	10.3631	10.4406	10.4722	10.3899	10.6511	10.5251	10.6278	10.3631	9.78353	10.7268	10.9686	NaN	13.2036	NaN
A0A1H1MNG5	tRNA-specific 2-thiouridylase MnmA	36	72.2	9.64679	9.54321	9.92093	9.74391	9.82612	9.61076	9.51015	9.71514	9.60614	9.97542	NaN	9.7927	9.37565	9.37149	9.3198	10.2674	10.2925	10.0702	9.01177	10.0377	9.9031	10.2954	10.0967	10.2217	10.2374	10.0651	9.82098	9.95642	9.85945	9.95239	9.62212	9.62639	9.70533	9.56775	9.94157	10.2027	NaN	10.4033	14.6342	10.8507
A0A1H1MNH6	Por secretion system C-terminal sorting domain-containing protein	20	60	9.5814	9.40816	9.62743	9.65852	9.72366	9.20396	9.10636	9.17199	9.04958	8.87692	NaN	8.57867	8.80543	8.9899	9.49162	9.50813	NaN	NaN	NaN	NaN	9.57687	9.13499	9.32094	9.27798	9.21352	8.92736	8.97777	9.20314	8.93748	8.77148	7.82906	8.49428	8.37944	8.49694	7.60511	NaN	NaN	NaN	NaN	NaN
A0A1H1MNN6	Enoyl-[acyl-carrier protein] reductase II	14	60	8.8455	9.00019	9.11369	8.96762	8.7496	9.13761	8.84843	8.85921	8.72347	8.68534	NaN	8.72743	8.95502	8.82312	9.35551	NaN	5.84164	NaN	4.45448	NaN	8.99129	9.20512	9.21379	8.5635	8.95224	8.50144	8.77136	8.9452	8.7163	8.58421	9.39921	8.86694	8.34798	9.11436	9.28889	NaN	NaN	NaN	NaN	NaN
A0A1H1MNR6	Cold-shock DNA-binding protein family	7	97.8	16.1894	15.8618	15.8609	16.1066	15.7296	15.4079	15.7945	15.4361	15.7961	15.8259	15.9107	14.3477	14.585	14.579	14.7027	15.0878	15.3189	16.4186	16.2949	15.878	16.0326	15.9169	15.9021	16.1364	15.9888	15.7217	15.182	15.6332	15.0337	15.2089	14.9456	15.0282	14.711	14.6659	15.2431	15.5105	15.8304	15.6904	16.0435	15.8842
A0A1H1MNU5	Cold-shock DNA-binding protein family	18	100	16.7796	16.5055	16.3004	16.4924	16.1885	15.9686	16.8886	16.7198	16.7616	16.7793	16.1731	15.7235	15.9414	16.0051	16.3299	15.8522	16.0675	16.5127	16.5071	16.1404	16.6844	16.7912	16.4926	16.7741	16.74	16.9392	16.5494	16.9517	16.827	16.4426	15.7729	15.9946	15.8854	15.7349	16.0161	16.2254	15.8918	16.0397	16.0748	16.3225
A0A1H1MNU7	Uncharacterized protein	5	80	10.952	10.7155	10.3561	10.2228	10.2496	10.8176	10.0408	10.2095	10.4792	10.4072	NaN	10.2935	10.5751	9.37502	10.0905	11.1335	10.8422	NaN	10.4365	10.3506	10.6859	11.1632	10.6183	11.1016	11.2212	11.0925	10.4089	10.9433	10.9446	10.885	10.8385	10.4652	10.3037	10.7655	10.4596	10.9891	10.6687	11.4464	11.7084	10.9636
A0A1H1MNZ4	Uncharacterized protein	10	62.2	9.62619	10.0107	8.57916	9.14401	9.27083	9.30621	8.84571	9.07426	8.60339	8.81416	NaN	7.80701	9.33392	8.09789	7.69499	8.89218	9.25207	7.74088	NaN	NaN	8.97758	8.40898	9.24511	8.38939	10.0411	9.05768	9.06887	8.76043	9.32279	8.79974	8.07888	8.08258	7.95778	8.73926	8.60458	NaN	NaN	NaN	NaN	NaN
A0A1H1MP07	3,4-dihydroxy-2-butanone 4-phosphate synthase	60	92.2	13.1386	13.2267	13.2805	13.2379	13.1921	12.8941	12.8664	12.8987	12.7961	12.7963	13.347	13.0652	13.0689	13.1957	13.0857	12.9896	12.7347	13.3644	13.2208	13.1952	13.2941	13.3138	13.1681	13.2632	13.2099	12.7085	12.7622	12.8823	12.8646	12.7372	13.0521	12.8893	12.9055	12.9276	13.1194	13.3761	12.9728	13.33	13.3554	13.4638
A0A1H1MP14	Iron complex outermembrane recepter protein	22	58.9	8.02831	7.60246	8.4165	7.7907	8.30019	8.9682	9.11678	9.10422	9.08045	9.00089	NaN	8.76762	9.1251	8.69551	8.64467	10.7518	10.4105	8.68335	8.22815	NaN	NaN	NaN	NaN	8.01919	6.28474	7.6832	7.47708	7.68746	7.39233	7.25802	6.8165	5.31773	7.29961	6.53579	NaN	NaN	NaN	NaN	NaN	NaN
A0A1H1MP27	Transglycosylase SLT domain-containing protein	24	75.6	10.7347	10.9957	10.8054	11.16	10.5974	10.864	10.9519	10.8348	10.9737	10.7502	11.0254	10.8331	10.6127	10.3059	10.7501	11.112	12.6561	10.8216	10.5448	10.9699	10.9124	10.7666	10.7281	10.6485	10.6174	10.7503	10.5506	10.7658	10.6504	10.5177	10.2747	10.1854	10.3685	9.93277	10.3394	10.0155	NaN	NaN	13.9326	10.4384
A0A1H1MP98	Lipopolysaccharide export system permease protein	10	78.9	9.47743	9.76296	9.61119	9.76833	9.89043	9.6517	9.32227	9.95815	9.72064	9.8233	10.5626	9.74493	9.76972	9.91898	9.36563	11.3187	10.8044	9.36573	9.77142	9.33748	9.56945	10.3379	9.89957	9.65041	9.87626	9.83299	9.90468	9.75258	9.8252	9.78894	9.60801	9.69401	9.6534	9.82045	9.67139	10.7212	11.0219	NaN	NaN	10.0948
A0A1H1MPA0	Uncharacterized protein	8	62.2	10.5218	10.8576	10.5565	10.9083	10.634	10.0512	10.4054	10.3561	10.2443	10.6447	NaN	10.5564	10.8524	10.7049	10.777	10.5209	NaN	9.56158	NaN	NaN	10.4229	10.9813	10.7975	10.462	10.8019	9.99567	10.3754	10.5081	10.5222	10.4966	10.6705	9.60737	9.97261	10.4156	11.3528	NaN	NaN	NaN	NaN	NaN
A0A1H1MPB8	Outer membrane lipoprotein-sorting protein	40	88.9	13.5328	13.6117	13.4561	13.5115	13.234	12.6606	12.7305	12.7226	12.7026	12.6971	12.7849	12.4697	12.49	12.5444	12.5029	13.1907	13.1352	12.6628	12.5731	12.6658	13.4368	13.4772	13.1372	13.3752	13.154	12.8698	12.744	12.9679	12.5936	12.531	12.6443	12.3259	12.2875	12.1862	12.6178	12.3216	12.5836	11.8309	13.0414	12.8425
A0A1H1MPD2	Diacylglycerol kinase (ATP)	4	65.6	8.91816	9.05009	9.2398	9.44805	9.14513	9.20495	9.06304	8.63089	8.88545	8.83769	8.0093	8.89558	8.90318	8.59109	8.12611	NaN	7.41892	8.84833	8.8282	9.14586	7.92783	7.22643	8.25916	8.24861	8.5096	8.44182	8.49039	8.61971	8.36255	8.4335	7.86007	8.35481	8.09952	8.26264	8.09199	NaN	NaN	NaN	NaN	NaN
A0A1H1MPM3	Bifunctional protein FolD	31	90	13.1448	13.1098	13.2655	13.2837	13.2273	12.6331	12.579	12.5474	12.5529	12.4067	12.8986	12.9283	13.0367	13.0317	12.9413	12.8864	12.9665	13.0438	12.981	12.8365	14.0377	14.0248	13.7165	13.7625	13.5474	13.058	12.9837	12.9534	12.8935	12.94	13.352	13.1791	13.2362	13.4117	13.6294	13.5344	13.898	13.616	14.1452	14.328
A0A1H1MPR6	Thiol peroxidase	13	91.1	15.1928	15.2543	15.0532	14.9657	14.9956	14.9886	15.0024	15.0977	14.9333	15.157	14.8971	14.6411	14.6161	14.5856	14.8318	14.8631	14.9101	15.1024	14.9889	14.9753	14.3399	14.3146	14.3809	14.3554	14.2375	14.3101	14.2875	14.3636	14.2373	14.4122	13.9569	13.7084	13.6208	13.7704	13.9045	13.6876	13.8778	13.6939	14.524	14.4289
A0A1H1MPS7	Hydroxymethylglutaryl-CoA lyase	13	61.1	7.46866	7.28213	7.42258	7.76843	8.49411	6.39494	7.13489	7.17845	7.61211	7.50035	NaN	NaN	8.13155	7.753	NaN	8.18061	5.95549	4.60955	4.69082	NaN	7.53596	7.27099	7.42808	7.30996	6.11318	6.45113	7.31289	7.15794	7.24205	7.17346	7.9824	NaN	8.0952	6.62275	NaN	NaN	NaN	NaN	NaN	NaN
A0A1H1MQ52	Peptidase family M48	26	87.8	10.3481	10.3802	10.3701	10.4117	10.3276	10.2505	10.3027	10.2504	10.248	10.1952	10.2721	10.2773	10.7295	10.6027	10.3778	10.576	10.5408	10.1353	10.3739	10.8076	10.1061	10.2413	10.1273	10.1458	10.1742	9.89354	9.97503	10.1168	10.0023	10.057	10.2512	9.9596	10.0174	10.1035	10.2803	10.2395	9.953	9.82129	10.4035	11.0245
A0A1H1MQ89	ATP-dependent RNA helicase DeaD	67	96.7	12.6784	12.5304	12.7529	12.5186	12.4931	12.6056	12.5283	12.5035	12.508	12.6193	12.9184	12.7511	12.7498	12.6538	12.5871	12.6113	12.3918	12.9067	12.9522	12.5068	12.8954	12.661	12.6377	12.5699	12.6593	12.3433	12.508	12.3781	12.3333	12.4134	12.5937	12.4612	12.403	12.6267	12.9052	12.8765	12.8141	13.087	13.4079	13.0747
A0A1H1MQ95	LysR family transcriptional regulator, hydrogen peroxide-inducible genes activator	34	88.9	11.5188	11.4426	11.501	11.371	11.4679	11.4272	11.2491	11.1656	11.0562	11.2368	11.4391	11.4451	11.2699	11.2646	11.232	11.596	11.5124	11.7385	11.3797	11.5883	11.7109	11.5707	11.5734	11.5475	11.5534	10.905	11.0806	10.9713	11.0276	11.0786	10.8844	11.0129	11.0231	11.081	11.2722	11.7934	11.0851	11.7026	11.4731	11.4783
A0A1H1MQB9	Starvation-inducible DNA-binding protein	30	86.7	13.0176	13.0562	12.8023	12.9609	12.9538	12.9284	12.6957	12.8046	12.7234	12.8392	11.7509	11.6532	11.5354	11.784	11.9471	12.3818	12.2312	12.24	12.2058	12.6051	12.1612	11.9672	12.2039	12.0253	12.0559	12.3288	12.3273	12.3591	12.4118	12.2318	10.8621	10.8104	10.7439	10.7341	10.8965	11.2575	11.1741	11.5535	11.2225	11.1176
A0A1H1MQE3	2',3'-cyclic-nucleotide 2'-phosphodiesterase/5'-or 3'-nucleotidase, 5'-nucleotidase family	21	68.9	9.58636	9.15083	9.59906	9.3994	9.32679	9.38087	8.74154	8.78591	8.80818	8.86778	NaN	9.13207	8.29106	8.99116	9.04003	9.39698	9.37658	8.61259	10.0986	NaN	9.96587	9.80547	9.7247	9.53062	9.50759	8.6723	9.05053	9.00429	8.82071	8.87137	9.61633	8.99592	8.84902	8.50486	8.918	10.2689	NaN	NaN	NaN	9.91678
A0A1H1MQF2	3-hydroxybutyryl-CoA dehydrogenase	29	85.6	11.6761	11.7729	11.6157	11.6154	11.4277	11.3582	11.2934	11.2767	11.1759	11.3852	10.8908	10.8858	11.1239	11.2941	11.2117	11.9406	12.0248	11.6492	11.6487	11.6794	11.4897	11.5043	11.151	11.0323	11.1941	11.1913	11.3489	11.2609	11.1407	11.1115	11.1178	10.7605	10.7455	11.2333	11.1119	11.1604	9.85899	NaN	NaN	11.8997
A0A1H1MQK5	ATPase components of ABC transporters with duplicated ATPase domains	63	91.1	12.7767	12.7398	12.7577	12.7879	12.6929	12.7146	12.7666	12.7211	12.7176	12.7189	13.2101	12.8782	12.8489	13.0445	12.8354	13.2328	13.0758	12.9365	13.0868	12.9468	13.0036	13.0819	12.9988	12.9292	12.8512	12.8272	12.8953	12.8567	12.8342	12.759	12.9854	12.9143	12.8556	12.9513	13.1765	13.3739	13.0523	13.4844	13.2913	13.6028
A0A1H1MQN1	DNA segregation ATPase FtsK/SpoIIIE, S-DNA-T family	53	85.6	11.274	11.208	11.3742	11.264	11.2466	11.0142	11.1549	11.1107	11.0519	11.2083	11.4548	11.2134	11.2793	11.0829	11.2935	11.3938	11.151	11.0062	11.3488	11.0593	11.2625	11.198	11.016	11.0786	10.8095	11.0098	10.9673	10.8354	11.0226	10.9761	11.0624	10.7585	10.8753	10.8628	11.0619	11.1802	10.8085	9.78575	NaN	11.2074
A0A1H1MQR3	Antitoxin component YwqK of the YwqJK toxin-antitoxin module	17	75.6	10.122	10.0632	9.98263	10.0214	9.83534	10.018	9.83378	9.9815	9.80821	10.0291	9.71442	9.64814	9.56197	10.0152	9.51258	10.274	10.5262	NaN	NaN	9.4364	9.97977	10.1904	10.3647	10.453	10.4452	10.268	10.2141	10.44	10.2687	10.2583	10.0709	9.87907	9.89865	9.66285	10.0202	9.43488	9.41829	9.71045	NaN	9.80274
A0A1H1MQS6	Uncharacterized conserved protein, DUF2147 family	8	75.6	12.0328	11.3257	11.755	11.5485	11.8862	9.83518	10.8518	10.8697	10.8221	10.8838	NaN	10.0136	9.66158	10.4437	9.75584	10.6246	9.83599	10.2946	10.712	9.72391	11.4849	11.5259	11.1168	11.2964	11.0263	10.2785	10.3514	10.6315	10.189	10.1201	9.45764	9.61676	9.56651	9.61538	9.70378	8.76742	NaN	NaN	NaN	9.44267
A0A1H1MQZ8	Predicted oxidoreductase, contains short-chain dehydrogenase (SDR) and DUF2520 domains	8	57.8	8.99671	8.91745	8.60321	8.14547	8.99189	8.67161	8.89263	8.46712	8.28645	8.38894	NaN	8.64137	8.19566	7.67225	NaN	9.37254	8.98213	NaN	NaN	NaN	9.0927	8.92429	8.76241	8.78097	8.92393	8.80517	8.886	9.00301	8.52437	8.48894	8.43648	8.90067	8.62414	8.47455	8.43972	NaN	NaN	NaN	NaN	NaN
A0A1H1MR20	Cystathionine beta-lyase	20	70	9.41323	8.6296	9.5	9.92673	9.07999	9.71471	9.70979	9.45975	9.78351	9.6082	9.4973	9.72795	9.04948	9.36184	9.64392	10.1538	8.7691	NaN	9.80351	NaN	9.93035	7.96564	9.10061	8.47173	8.01651	10.2032	10.0139	10.0677	9.93629	9.87372	9.44047	9.40413	9.82779	9.24862	9.53463	NaN	10.4797	NaN	NaN	10.5926
A0A1H1MR46	Protein-L-isoaspartate O-methyltransferase	9	63.3	9.57939	9.81708	9.71644	9.67814	9.07447	9.99357	9.40892	9.62291	9.63417	9.82097	9.18194	9.78993	9.41017	9.49779	9.02999	NaN	NaN	8.77543	9.11156	NaN	9.62982	9.72365	9.25024	9.24591	9.02819	9.37612	9.49405	9.4728	9.45475	9.37815	9.1449	8.3286	9.69208	8.76432	9.40117	NaN	NaN	NaN	NaN	NaN
A0A1H1MR88	Molybdate transport system ATP-binding protein	22	72.2	10.0166	9.74057	9.78626	9.88261	9.82765	10.0164	9.59555	9.43287	9.31322	9.2247	10.6442	8.88352	9.55781	9.62075	9.92698	9.92931	9.18742	NaN	NaN	NaN	9.93866	9.96763	9.8653	9.69571	9.76114	9.47052	9.57447	9.49322	9.42833	9.488	9.48828	9.98761	9.22221	9.31533	9.81315	9.17834	10.7599	NaN	NaN	NaN
A0A1H1MRD1	3-deoxy-D-manno-octulosonate 8-phosphate phosphatase (KDO 8-P phosphatase)	16	76.7	10.964	10.803	10.6814	10.7779	10.7886	10.6832	10.6695	10.8197	10.6488	10.8175	9.83518	9.97851	9.75192	10.4507	9.7867	10.7242	10.4677	9.89272	9.92686	9.55966	10.5969	10.5384	10.6509	10.2929	10.3447	10.7718	10.6015	10.6683	10.7975	10.6331	9.96167	10.4357	10.1977	10.2434	10.2432	10.0452	9.89285	9.10422	NaN	9.45826
A0A1H1MRR2	Two component regulator propeller	3	14.4	6.16381	NaN	NaN	6.00507	NaN	NaN	5.56772	NaN	3.94305	6.20785	NaN	NaN	NaN	NaN	NaN	NaN	NaN	NaN	NaN	NaN	NaN	NaN	6.50194	NaN	NaN	NaN	NaN	NaN	7.51631	NaN	NaN	NaN	NaN	NaN	NaN	NaN	NaN	NaN	NaN	NaN
A0A1H1MRT6	Bacillithiol biosynthesis deacetylase BshB1	24	87.8	10.4072	10.0929	10.4305	10.5494	10.3008	11.2056	11.4454	11.301	11.4028	11.4244	11.1769	10.8617	11.0057	11.2851	11.0219	11.6144	11.3641	11.0261	10.8722	10.7179	9.82526	10.1787	10.6316	10.8395	10.3365	11.7888	11.6505	11.7631	11.623	11.709	11.4209	11.564	11.4679	11.5781	11.6066	11.337	10.3793	11.5332	11.5679	12.3514
A0A1H1MRV3	Two component transcriptional regulator, LytTR family	9	52.2	10.0553	8.62988	9.25018	8.65056	9.35185	8.73231	8.44943	8.34478	8.98809	8.72505	NaN	NaN	9.31127	8.34176	NaN	NaN	10.769	NaN	NaN	NaN	9.25962	9.88004	8.64721	8.96941	9.40646	9.30122	8.75312	9.25161	8.91534	8.7953	8.76457	NaN	NaN	7.60285	8.82274	NaN	NaN	NaN	NaN	NaN
A0A1H1MS08	Metallophos domain-containing protein	4	35.6	6.10142	6.6573	6.85652	7.17933	7.1198	6.22724	7.03361	6.33528	7.15419	7.19211	NaN	NaN	NaN	NaN	9.76043	NaN	NaN	NaN	NaN	NaN	6.08102	7.61808	8.02877	7.77023	6.66995	7.06522	6.92372	7.69643	7.64454	7.35042	NaN	NaN	NaN	7.32029	NaN	NaN	NaN	NaN	NaN	NaN
A0A1H1MS26	Excinuclease ABC subunit A	67	87.8	11.0477	11.1853	11.1116	10.97	10.91	10.8379	10.7399	10.6187	10.6379	10.6119	11.2174	10.7598	10.8162	10.8566	10.7295	11.13	11.0003	10.319	10.9434	10.9061	11.2996	11.2246	10.9963	10.9525	10.8897	11.0419	10.8485	10.9457	10.9119	10.8153	11.0894	10.9302	10.8581	10.91	11.1721	11.1759	10.1945	11.6673	11.6265	11.8563
A0A1H1MSB2	RNA polymerase, sigma subunit, ECF family	12	56.7	7.85293	8.38725	7.75053	8.01071	8.01336	7.96319	8.18031	8.20025	8.20547	7.93662	NaN	8.88531	8.95843	8.82169	NaN	NaN	8.60242	NaN	NaN	NaN	8.56244	8.24111	8.14455	8.31387	8.15533	7.97699	8.12324	8.02388	8.46459	8.21253	7.61161	8.69918	9.05766	7.04961	9.42123	NaN	NaN	NaN	NaN	NaN
A0A1H1MSP3	Uncharacterized protein	35	82.2	10.2602	10.4048	10.5144	10.4039	10.4303	10.4171	10.4813	10.4347	10.4715	10.6383	10.2532	10.1873	10.3336	10.377	10.2631	10.8108	11.1224	10.5558	10.4233	11.4783	10.8841	10.9176	10.8325	10.96	10.6768	10.8978	10.9519	11.067	11.0616	11.0229	10.5805	10.8064	10.5866	10.7531	10.9992	11.0335	10.3682	10.9135	8.21638	10.7854
A0A1H1MSS7	Endonuclease III	11	62.2	9.2033	8.08248	7.99195	7.47286	8.0129	9.00543	9.17284	8.80414	9.45975	9.2256	8.796	8.34742	8.43829	7.89297	8.28783	NaN	NaN	NaN	NaN	NaN	7.60539	9.22285	8.67282	9.8855	7.61275	8.61931	8.92837	9.03556	9.50965	8.50684	8.35253	7.40532	8.92485	8.48528	8.10802	NaN	NaN	NaN	7.12096	8.18756
A0A1H1MSW4	Peroxiredoxin Q/BCP	30	90	12.3249	12.3292	12.3044	12.1856	12.2912	12.1062	11.9688	12.0811	11.995	12.1458	11.1614	11.0885	11.0802	11.1679	11.1683	11.3878	11.5351	11.6302	11.6972	11.4808	12.046	12.1178	11.934	12.0111	12.0591	11.9062	11.9941	12.1103	11.9526	11.9559	10.9612	11.0703	11.1213	11.0646	10.7448	11.2962	11.3112	11.5255	11.424	11.4407
A0A1H1MSY1	DNA-binding response regulator, NarL/FixJ family, contains REC and HTH domains	5	48.9	7.70249	6.57967	7.08283	7.66475	7.51642	8.44056	7.02711	6.02206	7.05448	6.93073	NaN	NaN	8.41294	NaN	7.67845	NaN	NaN	NaN	NaN	NaN	5.97617	7.62712	7.9943	7.13989	5.85922	7.86128	6.43226	7.07411	7.3594	7.29557	NaN	6.61082	NaN	7.75143	6.75906	NaN	NaN	NaN	NaN	NaN
A0A1H1MT20	Predicted dehydrogenase	41	90	13.1037	13.0499	12.9738	13.1366	13.1176	12.9669	13.0218	12.8112	12.9437	12.9711	13.1408	12.7992	12.9245	13.2214	13.1369	13.4631	13.4694	13.4174	12.9874	12.8415	12.4741	12.6174	12.6287	12.7129	12.5117	12.4173	12.1601	12.3505	12.3073	12.3648	12.3886	12.2506	12.3345	12.3923	12.5176	12.5713	12.3164	12.5798	12.6177	12.6995
A0A1H1MTQ6	Phosphoenolpyruvate carboxykinase (ATP)	93	91.1	16.5133	16.4794	16.4657	16.4406	16.4331	12.589	12.6269	12.6572	12.7097	12.7202	12.6885	12.6209	12.7266	12.7956	12.7943	14.3613	14.2514	13.074	13.1925	13.0642	15.6529	15.557	15.6235	15.6223	15.552	12.3469	12.4564	12.5047	12.3762	12.4615	12.5162	12.323	12.3774	12.429	12.662	12.5134	12.7701	12.8706	13.1677	12.8162
A0A1H1MTQ9	Cell division protein ZapA	6	55.6	9.77628	9.86433	9.72574	9.48373	9.58549	9.29023	9.11936	9.16804	8.90355	9.39188	NaN	12.4125	NaN	11.8553	NaN	NaN	NaN	NaN	9.24742	NaN	9.76895	9.73182	9.59649	9.85819	9.52424	9.06037	9.48836	9.07181	9.10051	8.89796	9.48975	9.1366	7.9855	8.40782	8.48569	NaN	NaN	NaN	NaN	NaN
A0A1H1MTS3	Ribonuclease Y	80	96.7	13.5528	13.5588	13.6612	13.5512	13.6465	13.6763	13.4873	13.4727	13.4849	13.5316	14.1665	13.7782	13.8247	13.885	13.877	13.813	13.8631	14.0352	13.9886	13.972	13.2585	13.167	13.1134	13.0785	13.0036	13.081	12.9133	13.01	13.03	13.0209	13.3873	13.3034	13.2719	13.2323	13.3496	13.4484	13.4836	13.6618	13.8755	14.1909
A0A1H1MTU8	TonB-linked outer membrane protein, SusC/RagA family	34	60	6.78292	10.7966	NaN	8.68891	9.66646	8.23447	7.81821	7.15317	7.83902	7.6544	NaN	NaN	NaN	NaN	NaN	10.6513	10.3967	0.808662	-3.13234	NaN	7.69325	3.02926	4.5467	7.55801	6.76347	7.42063	7.66763	8.55107	8.24854	7.75954	NaN	9.02785	8.80128	9.55565	9.40276	NaN	NaN	NaN	NaN	NaN
A0A1H1MTW7	Signal transduction histidine kinase	9	33.3	5.81382	5.85763	NaN	7.51722	6.34569	8.11002	6.81906	7.4012	6.86751	7.87205	NaN	NaN	NaN	NaN	NaN	NaN	NaN	NaN	NaN	NaN	5.50846	6.2591	11.0387	NaN	7.20528	6.28331	7.83313	NaN	7.31526	6.57748	NaN	NaN	NaN	NaN	NaN	NaN	NaN	NaN	NaN	NaN
A0A1H1MU36	Metalloenzyme superfamily protein	3	60	11.4344	12.6171	11.6002	11.3431	11.4471	11.6515	11.7486	11.2474	11.5623	11.8855	NaN	11.6783	NaN	12.1682	13.5795	14.391	NaN	NaN	NaN	NaN	11.8948	12.2131	11.7926	11.5737	11.1309	11.4496	NaN	11.5151	11.6108	11.3456	NaN	NaN	NaN	12.5208	12.3268	NaN	12.0309	NaN	17.3466	NaN
A0A1H1MU57	Uncharacterized protein	12	75.6	10.3516	10.3169	9.70948	10.5028	10.1406	10.1037	9.957	10.0081	10.1525	10.1444	10.6814	9.4621	9.86484	9.6498	10.127	10.3004	10.1294	6.17103	10.4164	9.85433	9.61879	10.1827	10.4337	10.3092	9.9765	9.81028	9.68537	9.91511	9.9058	9.5507	9.55033	9.54134	9.65958	9.54334	9.04671	9.27965	NaN	NaN	NaN	NaN
A0A1H1MU92	Protein-glutamate O-methyltransferase	108	90	11.7822	11.7913	11.9205	11.9564	11.8816	11.5884	11.6973	11.6898	11.6984	11.6296	11.8513	11.6324	11.789	11.9055	11.8223	12.2071	11.8664	11.8503	11.9093	11.8327	11.8159	11.7747	11.7926	11.5511	11.5894	11.4826	11.4476	11.582	11.5161	11.5075	11.7147	11.4864	11.5519	11.6228	11.9017	12.0264	12.0142	12.4144	11.8943	12.1098
A0A1H1MUJ1	CheY chemotaxis protein or a CheY-like REC (Receiver) domain	16	70	7.57162	8.03435	7.63216	8.25199	8.53447	8.4751	7.92286	8.42374	8.30529	8.80836	NaN	7.0543	8.29629	8.42434	8.59358	11.0751	4.1516	13.1815	12.8609	6.66947	7.32498	8.12475	8.28824	8.75949	8.55599	7.76026	8.77932	8.72831	7.58744	8.55279	8.08323	7.09186	7.60126	8.66033	6.0683	NaN	NaN	12.1188	11.6782	NaN
A0A1H1MUK2	OstA-like protein	16	62.2	9.52592	9.32324	9.6721	9.5803	9.65635	9.0926	9.23583	9.2471	9.16105	9.24859	NaN	9.18351	9.0596	10.0486	9.81027	8.86477	9.6083	NaN	10.8141	NaN	9.95106	9.74794	9.59067	9.42775	9.21092	9.38176	9.62818	9.57808	9.00394	9.14677	9.29834	9.52018	9.45806	9.16747	9.08992	NaN	NaN	NaN	NaN	NaN
A0A1H1MUP4	Transcriptional regulator, AraC family	8	38.9	10.4175	8.30694	8.46592	8.02106	NaN	7.87886	7.95766	7.5925	7.2657	7.85308	NaN	NaN	NaN	NaN	NaN	NaN	NaN	NaN	NaN	NaN	8.83162	NaN	9.38827	NaN	NaN	7.66301	7.33911	7.59219	7.36045	7.86593	NaN	6.70775	NaN	NaN	8.1738	NaN	NaN	NaN	NaN	NaN
A0A1H1MUW8	PAS fold-containing protein	4	42.2	7.29496	8.86773	8.25804	8.69098	9.14323	7.84778	NaN	7.566	6.2665	9.4304	NaN	NaN	NaN	10.2488	11.0333	NaN	NaN	NaN	NaN	NaN	8.89959	8.83446	7.88308	NaN	9.36741	6.7066	8.42097	7.6763	8.24883	8.59135	NaN	6.94841	6.62069	9.40815	9.85179	NaN	NaN	NaN	NaN	NaN
A0A1H1MUZ9	Acetylornithine/succinyldiaminopimelate/putrescine aminotransferase	21	67.8	9.19978	9.50711	9.49311	9.71145	9.41262	9.67601	9.68258	9.52388	9.89307	9.87005	11.0523	9.34777	9.86286	9.65681	10.1511	10.7876	9.7949	9.2598	10.0027	NaN	8.8532	8.96726	10.1444	9.6953	9.8237	10.0435	10.1467	9.99683	10.1789	10.0548	9.59025	9.53921	9.71424	9.21767	10.7082	NaN	9.54375	NaN	NaN	9.67138
A0A1H1MV38	Protein SCO1/2	6	24.4	11.5161	10.7352	11.2658	10.5875	10.7249	6.50054	8.66615	8.80216	NaN	8.89718	NaN	NaN	NaN	NaN	NaN	NaN	11.6127	NaN	NaN	NaN	8.61086	9.49478	7.28865	NaN	NaN	NaN	NaN	8.99837	NaN	NaN	NaN	NaN	NaN	NaN	NaN	NaN	NaN	NaN	NaN	NaN
A0A1H1MVA8	His Kinase A (Phospho-acceptor) domain-containing protein	10	56.7	9.19237	9.04916	8.71036	9.15289	8.96839	9.13764	8.70422	8.996	8.87308	8.56753	NaN	8.92878	8.44238	8.48281	8.48626	NaN	7.85595	NaN	NaN	NaN	9.15726	9.05949	9.25843	9.34334	8.82361	9.03234	8.71039	8.73385	8.93962	8.75994	8.01697	8.58269	8.5712	7.82541	8.52695	NaN	NaN	NaN	NaN	NaN
A0A1H1MVE3	Regulator of cell morphogenesis and NO signaling	4	35.6	8.00355	9.08245	8.77358	8.68677	8.52255	NaN	NaN	8.69185	7.76836	NaN	NaN	NaN	NaN	NaN	NaN	NaN	8.00402	NaN	NaN	NaN	7.85947	NaN	NaN	NaN	0.684951	NaN	NaN	7.61735	8.42395	8.32208	NaN	10.9638	NaN	9.95571	NaN	NaN	NaN	NaN	NaN	NaN
A0A1H1MVH4	Copper-containing nitrite reductase	34	44.4	11.8507	11.8781	12.0045	11.9129	11.688	7.88335	7.12345	7.5894	9.28405	8.38812	NaN	NaN	9.36904	NaN	NaN	12.2105	10.9385	NaN	NaN	NaN	9.62511	9.36054	9.23448	9.60142	8.41057	NaN	NaN	9.82604	9.43652	9.43761	13.6911	NaN	NaN	NaN	13.1976	NaN	NaN	NaN	NaN	NaN
A0A1H1MVH5	GTP pyrophosphokinase	74	88.9	11.967	11.8873	11.9343	11.905	11.8151	11.5388	11.53	11.4362	11.4817	11.4256	11.5427	11.6963	11.666	11.6802	11.6181	12.1389	11.7495	11.7382	11.6757	11.6762	11.9463	11.9224	11.7344	11.8467	11.7031	11.4613	11.4766	11.531	11.5589	11.409	11.5901	11.5495	11.5188	11.5256	11.8195	11.6443	11.5765	11.9517	12.3713	11.9175
A0A1H1MVK2	Formylglycine-generating enzyme, required for sulfatase activity, contains SUMF1/FGE domain	4	14.4	8.00196	7.43665	7.94803	6.01115	7.36555	8.7415	NaN	9.69578	NaN	NaN	NaN	NaN	NaN	NaN	NaN	NaN	NaN	9.85449	NaN	NaN	NaN	NaN	NaN	NaN	NaN	NaN	NaN	NaN	NaN	NaN	NaN	NaN	NaN	NaN	NaN	NaN	NaN	NaN	NaN	NaN
A0A1H1MVK4	Glutamate or tyrosine decarboxylase	17	63.3	8.69729	8.8543	8.65595	8.51939	8.87785	8.63197	8.02579	8.23112	8.05501	8.34795	13.147	8.56079	8.67969	8.41852	8.7434	9.02838	8.89971	NaN	NaN	NaN	8.77219	8.86254	8.91524	8.45905	8.99043	8.84177	8.59935	8.43953	8.28194	8.48781	8.94714	8.28086	8.66685	8.73099	8.94648	NaN	NaN	NaN	NaN	9.35708
A0A1H1MVK6	Outer membrane receptor proteins, mostly Fe transport	57	88.9	9.73949	9.67213	10.3545	10.3397	10.2963	11.0444	11.0451	10.9604	10.8325	10.9843	11.2788	11.2328	11.2147	11.21	11.0743	12.0457	11.9189	11.3421	11.0372	11.3861	9.21995	9.50242	9.91877	10.1241	9.68288	11.2867	11.2544	11.4861	11.3067	11.1506	11.5282	11.3338	11.3039	11.3789	11.3648	11.4331	11.3037	10.9025	10.8941	11.9509
A0A1H1MVN0	Peptidase family M23	20	61.1	8.1486	8.55046	8.44097	8.20228	8.43426	8.19585	8.4042	8.11753	8.15874	8.15474	NaN	8.11676	7.56681	7.79432	8.39896	10.6279	9.71999	NaN	NaN	NaN	8.6805	8.56278	8.65873	8.80508	8.53828	8.31765	8.10072	8.31068	8.50716	8.60095	8.4291	8.1606	8.12064	7.4723	8.28153	NaN	NaN	NaN	NaN	NaN
A0A1H1MVP5	Regulator of cell morphogenesis and NO signaling	18	28.9	11.7183	11.8523	11.5771	11.5276	11.6899	NaN	6.32327	8.28082	6.36671	6.92044	NaN	NaN	NaN	NaN	NaN	NaN	NaN	NaN	NaN	NaN	8.65382	NaN	6.77285	7.47833	7.52086	NaN	4.82491	NaN	NaN	6.54717	NaN	NaN	NaN	NaN	NaN	NaN	NaN	NaN	NaN	NaN
A0A1H1MVU2	Adenylosuccinate synthetase	65	95.6	13.2607	13.236	13.2254	13.2474	13.218	13.0883	12.9649	12.9819	12.9957	13.0119	13.243	13.0588	13.0609	13.102	13.1381	13.0807	13.2032	13.368	13.3764	13.26	13.3911	13.4754	13.3085	13.3905	13.2968	13.2493	13.1427	13.1747	13.1553	13.1087	13.1211	13.0942	13.0432	13.0432	13.284	13.2661	13.5394	13.5167	13.6865	13.9261
A0A1H1MVY4	Uncharacterized protein	13	27.8	10.3589	9.01205	9.48859	9.86161	9.39602	NaN	9.49595	NaN	NaN	10.2731	NaN	NaN	NaN	NaN	NaN	NaN	NaN	NaN	NaN	NaN	9.62674	9.92575	9.04453	8.7381	9.71189	NaN	NaN	9.73202	NaN	NaN	NaN	NaN	NaN	NaN	NaN	NaN	NaN	NaN	NaN	NaN
A0A1H1MW13	Imidazolonepropionase	88	90	10.3331	10.2277	10.2581	10.4283	10.3885	11.097	10.9719	10.8605	10.9605	10.9444	11.0157	11.0398	11.1386	11.0299	10.9178	11.4206	11.3443	11.4348	11.3961	11.1698	10.7995	10.5362	10.5771	10.6188	10.6528	11.1335	11.0574	11.2277	11.1797	11.0828	11.279	11.2971	11.2185	11.2352	11.2137	11.45	11.1905	11.1794	11.4682	11.2429
A0A1H1MW45	Fur family transcriptional regulator, ferric uptake regulator	17	76.7	10.0609	10.5707	10.8524	10.6698	10.568	10.5381	10.3976	10.1909	10.2342	10.3169	11.2847	9.96662	10.3902	10.425	10.3452	10.1248	8.24654	8.83318	8.812	10.1623	10.5496	10.8398	10.7448	10.6252	10.595	10.3897	10.5968	10.1952	10.2238	10.3301	10.542	10.3749	10.3376	10.4516	10.8479	11.1234	10.6519	11.0354	11.2428	10.3647
A0A1H1MWD9	STE24 endopeptidase	8	56.7	7.97171	6.92442	7.92368	8.45417	8.20422	9.05835	8.62985	8.41964	8.50234	8.49114	NaN	8.13162	8.9908	8.19294	8.22705	NaN	7.59796	NaN	NaN	6.8299	7.60561	7.65376	7.94177	8.27899	7.78764	8.139	8.27634	8.65868	8.25974	8.39814	8.41161	9.43622	8.16708	7.44114	8.3865	NaN	NaN	NaN	NaN	NaN
A0A1H1MWG7	Polyphosphate glucokinase	22	88.9	11.974	11.9638	11.8248	11.8233	11.7166	12.0734	11.8152	11.7968	11.7744	11.6756	12.4498	12.0282	12.1145	12.2035	12.0677	12.3585	12.2787	12.2758	12.0189	11.9838	12.3246	12.2067	12.1968	12.1739	12.0601	11.9445	11.5715	11.846	11.6874	11.6614	12.1777	11.9413	11.954	12.0334	12.033	12.5684	12.1345	12.801	12.7878	13.0703
A0A1H1MWH7	RNA methyltransferase, TrmH family	10	60	9.44898	9.48517	9.37307	8.52079	8.99091	9.46172	8.9821	8.70632	8.80423	8.90388	NaN	8.63175	8.70832	9.1352	8.72155	NaN	NaN	NaN	NaN	NaN	9.26724	9.62452	9.41858	8.77987	8.86761	9.20728	8.83082	9.14777	9.19284	9.12804	9.08765	8.91416	8.92559	9.24977	9.23579	NaN	NaN	NaN	NaN	NaN
A0A1H1MWR5	Imidazolonepropionase	51	88.9	10.4928	10.3686	10.6322	10.7181	10.925	11.2774	11.301	11.4362	11.2799	11.4228	11.4535	11.4956	11.3864	11.5823	11.4871	11.7691	11.5947	11.3561	11.3647	11.5385	11.3161	11.1781	11.3802	11.069	11.254	11.5816	11.5281	11.7053	11.6571	11.5013	11.6746	11.7167	11.5727	11.56	12.0147	11.8951	11.688	12.0391	10.9196	12.2865
A0A1H1MWV0	Haloacid dehalogenase superfamily, subfamily IA, variant 3 with third motif having DD or ED	17	77.8	9.43446	9.77518	9.58283	9.64713	9.81215	9.47015	9.505	9.7009	9.41897	9.48054	10.11	9.55485	9.36235	9.52814	10.0241	9.37604	9.75953	9.33434	9.1699	8.30224	9.61091	9.54315	9.60753	9.45867	9.7005	9.59265	9.8194	9.62609	9.36251	9.42682	9.75706	9.54931	9.56839	9.73158	9.7819	NaN	NaN	9.75855	NaN	10.0173
A0A1H1MX26	Uncharacterized protein	10	60	8.7615	8.33599	7.78395	8.65816	8.61214	9.18824	8.47534	8.1483	8.36738	8.70349	NaN	8.88978	8.3693	8.61226	NaN	8.73948	NaN	NaN	NaN	NaN	7.43003	8.84584	8.48042	8.66531	8.47382	9.20342	8.94298	8.14485	8.921	8.60133	8.9845	7.86535	8.30265	7.97844	9.29105	NaN	NaN	NaN	NaN	NaN
A0A1H1MX61	Uncharacterized protein	31	92.2	13.51	13.1588	13.072	13.3462	13.0986	13.0448	13.053	12.9494	12.8746	12.9152	12.0671	11.9717	11.9556	11.9262	12.099	12.3423	11.977	12.365	12.5098	12.379	12.9049	12.7465	12.5667	12.8717	12.5618	13.1793	12.8698	13.0803	12.7812	12.7677	11.9218	11.6508	11.6491	11.5711	11.8927	12.0066	11.922	12.1047	12.489	12.5419
A0A1H1MX97	HlyD family secretion protein	50	90	12.0462	12.2519	12.1741	12.0271	12.0281	12.2648	12.0494	12.0475	12.0697	12.0987	12.3291	12.1459	12.0862	12.2083	12.1802	12.6929	12.5044	12.313	12.1698	12.3045	12.6436	12.7229	12.6463	12.5571	12.4797	12.3767	12.3088	12.335	12.3363	12.3243	12.5283	12.4342	12.2802	12.4963	12.5283	12.5402	12.6797	12.78	12.5997	13.0557
A0A1H1MXE7	Na+/H+-dicarboxylate symporter	15	88.9	10.8234	10.8048	10.9958	10.7925	10.8937	11.0883	10.9614	10.945	10.9476	11.0483	11.3836	11.0184	11.0514	11.3184	11.1365	11.2931	10.6072	10.9467	11.1113	10.9568	10.859	11.123	10.9275	10.8262	10.7149	10.7977	10.8219	11.1706	10.818	10.848	11.0046	11.1647	10.887	11.152	10.0728	11.2304	10.3922	11.3243	11.4943	11.4501
A0A1H1MXL8	Uncharacterized protein	5	62.2	9.93265	9.88322	9.65332	9.98534	9.58077	8.96777	9.0281	8.93465	9.29412	8.83639	8.45494	8.77453	8.90306	8.33731	9.05315	8.5297	NaN	NaN	8.8211	NaN	9.84469	9.74249	9.41408	9.71348	9.72094	9.06187	8.94812	8.9021	9.10504	9.18922	8.74304	8.60026	8.84709	8.48527	8.63792	NaN	NaN	NaN	NaN	NaN
A0A1H1MXM6	Transketolase	26	97.8	11.2576	11.6099	11.5412	11.4632	11.6123	11.0429	11.1676	11.1497	11.2122	11.2737	11.3051	11.0289	11.1937	11.5452	11.3014	11.3088	11.3073	11.2337	11.5032	11.2131	11.6629	11.5749	11.662	11.6001	11.5529	11.4807	11.3122	11.4374	11.2394	11.3501	11.2534	11.2005	11.092	11.1901	11.2447	11.4525	11.2769	11.3858	11.8503	12.0331
A0A1H1MXQ5	N-acetyl-alpha-D-glucosaminyl L-malate synthase BshA	23	70	9.36403	9.57916	9.30891	9.33049	9.24962	9.49759	9.52968	9.15722	9.41746	9.48654	11.2019	9.95175	9.16383	9.43374	9.64384	10.1953	NaN	8.98996	8.78643	NaN	9.52681	9.78484	9.17138	9.47799	9.5423	9.23645	9.36895	9.4646	9.51389	9.46991	9.64115	8.90149	9.11394	8.68055	10.0106	NaN	NaN	NaN	NaN	12.0153
A0A1H1MXR7	Putative ABC transport system ATP-binding protein	14	81.1	11.5391	11.7794	11.6329	11.5101	11.5476	11.4434	11.5807	11.4847	11.4008	11.4272	10.47	11.0062	11.1464	11.214	10.8105	11.9159	11.4631	10.9742	10.6743	10.7523	11.8167	11.7781	11.7773	11.7482	11.7988	11.846	11.6614	11.688	11.6449	11.4593	11.5305	11.2709	11.2994	11.2143	11.5087	10.7941	11.1581	10.9065	NaN	12.885
A0A1H1MXT8	TIGR02453 family protein	16	74.4	9.88563	10.0257	9.86676	9.87936	9.79068	10.0858	10.1004	10.0701	10.028	9.8086	9.924	9.52322	9.57067	9.87588	9.777	8.74898	10.0952	9.14771	10.5934	9.62948	9.83177	10.2185	9.66614	9.87592	9.84094	10.0928	9.98495	10.0178	9.82463	9.65028	9.20713	9.72945	9.68377	9.83897	9.39549	NaN	NaN	NaN	NaN	9.12735
A0A1H1MXV2	Putative ABC transport system permease protein	19	72.2	11.3447	10.923	11.2897	11.2854	11.3042	11.2588	11.0507	11.1504	10.9889	11.0391	NaN	10.5665	11.087	11.2586	11.3115	11.9358	12.183	9.21887	10.0487	9.97632	11.2866	11.3595	11.0793	11.0679	11.0331	11.3528	10.8394	11.0043	10.9232	11.2076	10.7265	11.3253	11.1504	11.1272	11.2206	10.4341	NaN	18.2319	NaN	10.395
A0A1H1MXW7	Acyl dehydratase	2	20	NaN	8.19198	7.68114	NaN	NaN	5.32909	NaN	NaN	5.61749	NaN	NaN	NaN	NaN	NaN	NaN	6.80517	NaN	NaN	NaN	NaN	7.4836	6.83164	6.91921	NaN	NaN	NaN	NaN	NaN	7.64246	NaN	NaN	NaN	NaN	NaN	NaN	NaN	NaN	NaN	NaN	NaN
A0A1H1MY06	Thiosulfate/3-mercaptopyruvate sulfurtransferase	8	47.8	7.6791	7.96927	8.13142	8.42928	8.25824	7.8918	8.40236	8.41197	8.54297	8.3738	NaN	7.8181	NaN	NaN	NaN	NaN	NaN	NaN	NaN	NaN	7.74595	7.45754	7.55529	7.27341	7.59664	8.54462	8.07097	8.23361	8.30413	7.71842	8.22986	8.62466	NaN	8.52287	NaN	NaN	NaN	NaN	NaN	NaN
A0A1H1MYA7	Putative efflux protein, MATE family	3	27.8	NaN	9.69023	NaN	8.88429	NaN	8.28859	NaN	8.74801	7.66383	7.65016	NaN	NaN	NaN	7.00767	NaN	NaN	NaN	NaN	NaN	NaN	8.91538	NaN	9.10605	8.17577	NaN	8.49818	9.05838	9.02777	7.93159	8.61391	NaN	NaN	NaN	NaN	NaN	NaN	NaN	NaN	NaN	NaN
A0A1H1MYB5	Acyl-CoA thioester hydrolase	3	24.4	9.60492	9.72682	8.37127	8.43998	6.40034	NaN	7.35636	NaN	NaN	NaN	NaN	NaN	5.5391	NaN	NaN	NaN	7.30413	NaN	NaN	NaN	8.75851	NaN	6.87257	8.73784	7.60783	7.45355	7.06738	NaN	NaN	NaN	NaN	5.65302	NaN	NaN	NaN	NaN	NaN	NaN	NaN	NaN
A0A1H1MYD5	ATP-dependent RNA helicase DeaD	38	87.8	11.8216	12.0265	11.9243	11.8081	11.9132	11.9156	11.7891	11.6127	11.7237	11.7902	11.8295	11.7605	11.8562	11.6911	12.0156	11.8949	11.8669	12.1977	12.0982	11.787	11.8539	12.0246	12.0412	11.8638	11.9662	11.8149	11.5925	11.8325	11.8642	11.6874	11.9494	11.8209	11.7571	11.6265	12.0619	11.9246	11.9309	11.8866	11.9353	12.0007
A0A1H1MYG9	Multidrug resistance efflux pump	32	73.3	8.19558	8.91078	9.1488	9.02179	9.06258	9.11927	9.03279	8.90538	8.91226	8.87375	NaN	9.18303	8.90349	9.05195	8.68792	9.47545	8.76083	8.11286	NaN	9.27464	9.04964	9.13808	9.43878	9.44954	9.24559	9.21818	9.368	9.49594	9.40365	9.21854	9.67929	9.35087	9.32613	9.32101	9.47789	NaN	NaN	11.3055	NaN	10.1063
A0A1H1MYM4	ABC-type bacteriocin/lantibiotic exporter, contains an N-terminal double-glycine peptidase domain	25	71.1	9.54581	9.63556	9.81994	9.7489	9.6518	9.59777	9.40763	9.55007	9.50084	9.52598	NaN	9.88776	9.34235	9.54456	9.13803	10.222	9.6024	8.55711	NaN	10.2319	10.2586	10.3491	10.0019	9.9985	9.79631	10.0654	9.83088	10.0555	10.0097	10.0771	10.0842	9.66746	10.1151	9.81398	10.2893	NaN	10.1708	NaN	11.1511	10.2332
A0A1H1MYW8	Replicative DNA helicase	36	90	11.0413	10.9147	11.0848	11.1188	11.0098	10.8464	10.8156	10.8367	10.8452	10.7964	11.1855	11.0459	11.034	11.3172	11.0195	12.2696	11.6926	11.5768	10.5584	11.1556	11.4337	11.2215	11.2184	11.2983	11.2019	11.1329	11.2184	11.3879	11.3464	11.2638	11.4388	11.3632	11.3645	11.3092	11.5849	11.8498	11.9534	11.1401	12.1654	12.1471
A0A1H1MZ09	Cold-shock DNA-binding protein family	23	90	13.3735	13.5548	13.2113	13.256	13.2872	13.0902	13.1952	13.3044	13.2634	13.5379	13.4187	12.735	13.1002	13.1681	13.3316	13.2019	13.1448	13.3438	13.5492	13.0147	13.3499	13.3575	13.3721	13.3839	13.121	13.4258	13.0377	13.0396	12.8931	12.9884	13.1564	13.2439	13.0034	13.0338	13.305	13.5633	13.5069	13.3636	13.902	13.8403
A0A1H1MZ21	Outer membrane protein TolC	18	61.1	7.70539	7.47654	7.86963	8.23209	8.14422	9.30624	9.28835	9.35342	9.40147	9.47213	NaN	8.72508	9.37813	8.84623	9.42296	8.27399	9.06513	NaN	NaN	NaN	7.96374	7.02155	7.1136	6.74647	7.10689	9.37883	9.56886	9.75476	9.603	9.47171	9.49982	9.11463	9.23437	9.5267	8.98439	NaN	NaN	NaN	NaN	NaN
A0A1H1MZ35	Outer membrane receptor proteins, mostly Fe transport	61	87.8	10.573	10.5577	11.1312	11.0728	11.1505	11.5821	11.6554	11.4843	11.4645	11.5732	12.0038	11.7002	11.5914	11.571	11.6674	11.6097	11.5723	11.5435	11.7125	11.6815	9.82327	9.79916	9.75766	10.3154	9.92791	11.0157	11.1227	11.1832	11.1	11.0612	11.2813	11.1667	11.1758	11.2809	11.3534	11.3432	10.5285	11.402	10.1315	11.8208
A0A1H1MZA8	Transcriptional regulator, TetR family	16	60	7.41741	7.3921	7.06945	6.65828	6.69246	6.19346	6.44216	5.93334	6.42268	6.66801	NaN	NaN	5.81965	5.75869	NaN	0.935054	0.793387	1.46692	1.74843	NaN	7.96084	7.88089	8.0882	7.99526	7.78951	6.78879	7.01985	6.97833	6.98788	6.82521	7.05188	6.87554	6.26843	6.64674	7.79682	NaN	NaN	NaN	NaN	NaN
A0A1H1MZD6	3-dehydroquinate synthase	33	85.6	11.5025	11.419	11.3642	11.2865	11.2053	10.738	10.6203	10.6872	10.7052	10.6409	10.7619	10.7788	10.5377	10.6804	10.8383	10.707	10.2834	10.4635	10.8694	10.3953	11.6015	11.5912	11.711	11.6076	11.3632	10.9407	10.8251	10.9557	10.8086	10.9034	10.7319	10.6957	10.7143	10.7008	10.7341	10.545	11.3307	10.8896	10.807	11.1838
A0A1H1MZE5	Uncharacterized protein	4	34.4	8.34702	9.04194	8.28144	7.9155	6.80522	6.76314	NaN	7.41033	6.97446	NaN	NaN	NaN	NaN	NaN	NaN	NaN	NaN	NaN	NaN	NaN	7.78585	7.95434	NaN	8.13825	7.95504	8.25657	7.42655	NaN	7.65439	7.7087	NaN	NaN	NaN	8.09762	NaN	NaN	NaN	NaN	NaN	NaN
A0A1H1MZG9	AraC-type DNA-binding protein	8	57.8	5.66913	7.95595	7.57004	6.67086	6.84231	7.79813	7.95886	7.54584	7.66715	7.83294	NaN	7.87689	9.06977	7.79683	8.53669	NaN	NaN	NaN	NaN	NaN	7.10376	7.55381	7.9934	7.31994	7.75074	7.64826	7.52796	7.51064	7.11902	7.51368	7.10154	8.2239	7.91499	7.81317	7.62194	NaN	NaN	NaN	NaN	13.3617
A0A1H1MZI1	LETM1-like protein	3	36.7	8.94887	8.42726	8.02277	8.26206	8.14981	8.0479	6.24261	5.89569	7.76326	7.72103	NaN	NaN	NaN	NaN	NaN	NaN	NaN	8.97131	NaN	NaN	8.68402	NaN	NaN	7.88535	9.91593	8.05145	7.50607	NaN	7.6778	7.68545	NaN	NaN	NaN	NaN	NaN	NaN	NaN	NaN	NaN	NaN
A0A1H1MZL3	L-proline dehydrogenase	33	87.8	11.1477	11.0465	11.1304	11.0535	11.0547	10.8496	10.8445	10.7785	10.9164	10.8213	10.6241	10.7243	10.9551	10.8315	10.8158	11.0531	10.4628	10.6391	10.516	10.7074	11.2236	11.3111	11.1459	11.1161	11.0868	11.1189	10.7391	10.8446	10.9174	10.9318	10.9947	10.8947	10.8884	10.9448	11.075	10.5023	10.8906	10.8484	10.7743	11.1298
A0A1H1MZV8	Putative ABC transport system permease protein	19	85.6	10.5598	10.5596	10.7135	10.7673	10.8059	11.0856	10.8228	10.8649	10.9054	10.7465	11.0003	10.6697	10.6423	10.6163	10.7928	10.9776	10.6234	9.99125	10.5552	10.5922	10.7706	11.2367	11.214	11.0486	11.1066	10.9725	10.9559	10.8569	11.0241	11.0133	11.1004	10.8351	10.8927	10.7156	11.1522	11.4005	10.8738	NaN	11.3801	11.3094
A0A1H1N007	Short C-terminal domain-containing protein	6	61.1	9.24097	8.9576	8.9449	9.33516	9.3595	8.87746	9.13554	9.31625	9.19919	9.09991	NaN	8.55345	8.25977	7.77881	8.51565	NaN	7.42818	NaN	NaN	NaN	10.1813	10.061	9.69885	9.90862	9.48385	9.40573	9.56322	9.63259	9.43161	9.30638	8.83345	8.78545	8.64095	7.17068	8.82364	NaN	NaN	NaN	NaN	NaN
A0A1H1N016	Uncharacterized protein	2	27.8	9.94915	12.412	9.85825	NaN	9.97354	NaN	10.0168	NaN	10.5019	9.91107	NaN	NaN	NaN	NaN	NaN	NaN	NaN	NaN	NaN	NaN	NaN	9.91009	9.35116	NaN	NaN	NaN	9.52185	9.26568	7.5025	8.43171	NaN	NaN	NaN	NaN	NaN	NaN	NaN	NaN	NaN	NaN
A0A1H1N023	Tetracycline resistance protein TetQ	127	93.3	12.9389	13.0033	12.9337	12.9636	12.9555	12.8177	12.8453	12.7552	12.8179	12.7703	13.0976	12.8377	12.9419	13.0592	12.8965	12.8416	12.5521	13.0439	13.0172	12.926	13.0478	13.0176	12.96	13.016	12.9012	12.7984	12.7912	12.7645	12.7099	12.6958	12.9493	12.8095	12.7796	12.8502	13.077	12.9428	13.0914	13.3021	13.3974	13.5398
A0A1H1N0B2	RNA polymerase sigma factor, sigma-70 family	3	41.1	NaN	NaN	8.26091	8.18082	8.16288	8.78132	8.50607	8.27722	8.67514	8.54111	NaN	8.37159	8.97475	NaN	8.95229	NaN	NaN	NaN	NaN	NaN	NaN	NaN	NaN	6.94726	8.30059	8.41374	8.78959	8.35621	8.06847	8.73431	9.56741	7.63308	8.63765	8.43089	8.83677	NaN	NaN	NaN	NaN	NaN
A0A1H1N0F5	Exonuclease SbcC	62	70	9.22403	9.37174	9.26512	9.24881	9.13547	9.18128	9.07546	9.13632	9.06621	9.18842	9.70125	9.45034	9.0278	8.87924	8.97859	7.53134	7.76845	2.3512	11.6475	NaN	9.08418	9.31489	9.15827	9.17858	9.0194	8.94754	9.01026	9.00172	8.91052	8.95239	9.15601	8.90276	8.82502	8.96711	9.24251	9.66253	NaN	NaN	NaN	9.65044
A0A1H1N0R0	Nuclease SbcCD subunit D	18	62.2	9.10012	8.89743	9.1905	9.36139	9.22912	9.03581	8.66408	8.58423	8.74178	8.78472	NaN	8.73819	9.13745	9.175	8.36802	NaN	NaN	NaN	NaN	NaN	9.24308	9.27601	8.87217	9.15622	8.98589	8.61908	8.54494	8.79464	8.74866	8.72983	7.76012	8.08966	9.08153	8.68811	9.05847	NaN	11.7122	NaN	NaN	NaN
A0A1H1N0Y0	Uncharacterized protein	4	75.6	9.27399	8.85681	9.40848	8.96339	7.90102	8.82775	8.69882	8.46301	7.94986	7.9253	NaN	9.95043	10.1516	10.3768	10.2387	NaN	9.31668	10.4548	10.8388	10.0338	9.3665	9.12982	9.51064	9.36316	10.4734	9.4482	8.81353	7.85709	8.46101	8.39122	10.2043	8.68185	9.83859	9.81724	10.0082	NaN	10.5983	NaN	NaN	NaN
A0A1H1N101	YHYH protein	14	84.4	9.17177	8.72449	9.32507	10.1298	9.61905	11.0588	10.4498	10.5263	10.8349	10.6407	10.365	10.2104	10.3336	10.4433	10.952	10.8977	10.5821	10.4622	9.81102	11.0813	8.7619	8.31488	8.90432	9.15295	9.73514	10.8835	10.7795	10.8075	10.7803	10.9118	10.6321	10.3201	10.4131	10.6642	10.4086	11.31	10.7271	NaN	NaN	10.6304
A0A1H1N147	Uncharacterized protein	7	52.2	7.78318	9.43236	9.05041	8.59084	8.71695	9.00803	9.22516	8.87681	8.6154	8.4882	NaN	9.17728	8.9294	8.44449	9.51069	NaN	NaN	NaN	NaN	NaN	9.28157	9.12174	NaN	7.60017	10.334	8.75152	7.64108	8.45001	8.55353	8.52814	NaN	NaN	8.16379	8.25443	8.85134	NaN	NaN	NaN	NaN	NaN
A0A1H1N187	Alkylhydroperoxidase AhpD family core domain-containing protein	11	63.3	9.06415	9.34798	9.04239	9.17663	9.10176	8.97669	9.04621	8.92847	8.81895	8.76179	NaN	9.12544	8.70662	8.17882	8.82853	9.2506	7.84711	1.07269	NaN	NaN	8.90002	9.2554	8.75705	8.91962	8.97612	8.57753	8.72082	8.47488	8.50509	8.67688	7.93306	8.16772	8.24434	8.09371	8.60044	NaN	NaN	NaN	NaN	NaN
A0A1H1N192	2-haloacid dehalogenase	5	57.8	9.62438	9.51431	8.85774	9.51235	9.26459	9.87459	8.48792	8.17436	7.0519	8.56811	NaN	8.64579	8.81757	NaN	NaN	9.95076	NaN	9.7531	NaN	NaN	9.44587	8.91058	8.85268	10.0796	8.83751	9.19841	8.56245	9.70111	9.00197	8.74085	8.69562	8.88969	9.28443	9.89575	9.38369	NaN	NaN	NaN	14.8998	NaN
A0A1H1N1Q6	Histidinol dehydrogenase	31	87.8	10.6201	10.4172	10.274	10.4426	10.5657	10.5708	10.3356	10.4769	10.4092	10.5343	10.9156	10.6436	10.7009	10.3395	10.5556	10.4444	10.3787	10.4071	10.5088	10.6082	10.5735	10.7541	10.707	10.5218	10.6268	10.6841	10.6049	10.6319	10.6248	10.6731	10.6105	10.7472	10.6325	10.5064	10.6924	10.9758	10.8188	10.8591	10.8607	11.8918
A0A1H1N1R4	tRNA-cytidine(32) 2-sulfurtransferase	4	36.7	8.88815	8.74464	8.11344	NaN	9.4208	7.30607	6.29575	7.98976	6.76002	6.51325	NaN	NaN	NaN	9.97835	10.3966	NaN	NaN	NaN	NaN	NaN	8.02611	NaN	8.55458	9.51608	NaN	6.23656	7.73237	7.70049	7.20159	7.05915	8.33588	NaN	8.18533	8.37767	9.47512	NaN	NaN	NaN	NaN	NaN
A0A1H1N1S9	ATP phosphoribosyltransferase	41	96.7	13.1283	13.0026	13.0715	13.0338	13.0022	12.806	12.7458	12.7153	12.7723	12.7803	12.5974	12.3734	12.3257	12.4415	12.3522	12.8811	12.6096	12.6449	12.7452	12.6775	13.4047	13.3021	13.2659	13.2274	13.1846	12.9608	12.8082	12.9254	12.8667	12.8439	12.7371	12.6096	12.549	12.5681	12.6549	12.8265	12.6987	12.7303	13.2033	13.2411
A0A1H1N1T9	Histidinol-phosphate aminotransferase	27	90	12.0947	11.8256	12.0117	11.9734	11.9925	11.7803	11.7635	11.7822	11.7293	11.5916	12.2134	11.9432	11.583	11.7554	11.8899	12.1125	11.8896	12.1996	12.1619	12.1157	11.933	11.9493	12.024	11.9331	11.8074	11.9335	11.7723	11.6587	11.6573	11.6885	11.9877	11.6599	11.7349	11.9053	12.017	12.1972	12.0241	12.5871	12.9924	12.7447
A0A1H1N1W4	Histidine biosynthesis bifunctional protein HisB	45	87.8	11.7991	11.881	12.0275	11.6497	12.0561	11.6431	11.5799	11.6614	11.6261	11.6697	12.3103	11.496	11.8969	11.988	11.6858	11.6827	11.4081	11.2396	11.1241	11.7843	11.9503	12.0952	11.9964	11.9632	11.849	11.9045	11.759	11.9284	11.7807	11.8197	11.6336	11.6708	11.5639	11.6008	11.932	11.6914	11.6095	12.519	12.9704	12.2506
A0A1H1N284	Imidazole glycerol phosphate synthase subunit HisF	14	73.3	10.6282	10.5825	10.452	10.6807	10.9791	10.4252	10.0629	10.1629	10.2339	10.5242	12.6898	10.2053	9.65967	10.2936	11.0747	10.0522	9.91174	10.4079	10.5048	10.2839	10.4385	10.7615	10.8007	10.8628	10.8141	10.5323	10.395	10.3783	10.5591	10.3335	9.93135	10.0991	9.95259	10.3425	10.6611	NaN	NaN	NaN	NaN	NaN
A0A1H1N299	1-(5-phosphoribosyl)-5-[(5-phosphoribosylamino)methylideneamino] imidazole-4-carboxamide isomerase	28	90	11.3654	11.518	11.5744	11.4493	11.4155	10.8577	10.9135	10.901	11.0379	10.9327	11.3377	11.1399	10.9616	10.93	10.9879	11.2669	11.1114	10.6755	11.3463	11.019	11.6257	11.9373	11.8109	11.8257	11.5662	11.2819	11.3093	11.4721	11.3499	11.175	11.3244	11.0832	10.8668	11.1332	10.8239	11.8662	11.8427	11.0961	11.5583	11.8992
A0A1H1N2D0	Transcriptional regulator, LytTR family	3	37.8	NaN	9.14408	8.62295	8.96913	8.69341	8.14087	8.30825	8.7068	8.89503	8.83509	NaN	NaN	NaN	NaN	NaN	NaN	NaN	NaN	NaN	NaN	8.21272	8.85101	8.71459	8.39967	8.05818	7.97516	7.68627	8.14697	7.66611	7.52592	NaN	NaN	7.73308	7.78244	NaN	NaN	NaN	NaN	NaN	NaN
A0A1H1N2M1	Uncharacterized conserved protein, circularly permuted ATPgrasp superfamily	38	65.6	9.21757	9.19391	9.01321	9.02444	9.2999	9.37901	9.11214	9.06527	9.31488	9.20868	NaN	8.21499	8.87619	9.16719	8.92183	8.90296	NaN	9.81075	NaN	NaN	9.49913	9.26384	9.19644	9.07855	9.17902	9.26113	8.90945	9.3114	9.20512	9.10652	9.61805	9.13817	8.62449	9.05563	9.13565	NaN	NaN	NaN	NaN	10.7372
A0A1H1N2Q8	Uncharacterized conserved protein, circularly permuted ATPgrasp superfamily	60	90	11.7353	11.7659	11.7548	11.6709	11.6438	11.4149	11.4154	11.363	11.4396	11.4084	11.4051	11.6284	11.6621	11.7372	11.5341	11.5812	11.6932	11.8497	11.8714	11.8698	12.4348	12.3794	12.4075	12.371	12.2849	12.0553	11.997	12.0983	11.9784	11.9308	12.2306	12.1091	12.2438	12.175	12.4137	12.493	12.5733	12.5774	12.6007	12.7308
A0A1H1N313	Uncharacterized conserved protein, Alpha-E superfamily	17	83.3	10.4957	10.6485	10.5211	10.7071	10.7614	10.7237	10.9042	10.8049	10.7959	10.7404	11.2976	10.7339	10.4655	10.8339	11.3656	11.3137	10.9806	11.5816	11.6235	11.3074	11.116	10.6868	11.2814	11.1164	11.588	11.242	11.378	11.3216	11.5387	11.2886	11.4672	11.8232	11.6086	11.3745	11.8619	11.5428	12.0783	NaN	13.052	11.1083
A0A1H1N325	Transglutaminase-like enzyme, putative cysteine protease	23	65.6	10.0629	10.002	10.0588	9.72037	9.79794	9.48186	9.71966	9.5469	9.69478	9.63025	NaN	9.50281	9.42204	9.82888	9.42977	10.0337	9.74029	9.23126	9.16103	9.54166	9.85392	10.1928	10.1909	9.96172	9.99556	9.56542	9.46926	9.76651	9.66805	9.63571	9.57321	9.76343	9.53907	9.56924	8.71893	NaN	NaN	NaN	NaN	9.59681
A0A1H1N393	Uncharacterized protein	2	14.4	7.82976	NaN	8.47173	NaN	NaN	7.42933	NaN	8.634	7.59404	7.10958	NaN	NaN	NaN	NaN	NaN	NaN	NaN	NaN	NaN	NaN	NaN	NaN	NaN	6.75647	NaN	9.19189	9.34346	7.03246	NaN	6.35144	NaN	NaN	NaN	NaN	NaN	NaN	NaN	NaN	NaN	NaN
A0A1H1N3E3	Uncharacterized conserved protein, DUF2126 family	103	90	12.428	12.4833	12.4911	12.4511	12.4975	12.239	12.3045	12.2802	12.2898	12.2969	12.5585	12.4565	12.5114	12.5319	12.4819	12.2543	12.3762	12.4454	12.436	12.294	12.734	12.7624	12.6636	12.7442	12.7257	12.5109	12.558	12.4991	12.5701	12.5659	12.7722	12.7313	12.7386	12.6296	12.822	12.6874	12.9367	13.0048	13.2298	13.2
A0A1H1N3L1	Oxaloacetate decarboxylase, gamma chain	3	40	12.0601	11.9193	12.4716	12.2774	12.3255	8.31058	8.26643	8.50906	7.46627	7.95433	NaN	NaN	7.53595	NaN	NaN	10.4739	10.7989	NaN	NaN	NaN	11.8086	11.4332	11.6629	11.2734	11.2836	NaN	NaN	7.77906	NaN	6.55313	NaN	6.38037	NaN	NaN	NaN	NaN	NaN	NaN	NaN	NaN
A0A1H1N3S9	Oxaloacetate decarboxylase, beta subunit	6	35.6	9.3704	9.59536	10.1694	9.79362	9.95306	9.09231	NaN	NaN	NaN	8.41384	NaN	8.58176	NaN	NaN	NaN	1.9072	NaN	NaN	NaN	NaN	9.52493	9.70604	9.07749	9.19368	9.25359	6.46158	NaN	NaN	3.4465	9.60186	10.0808	NaN	NaN	NaN	NaN	NaN	NaN	NaN	NaN	NaN
A0A1H1N444	Acyl-CoA hydrolase	50	92.2	13.3735	13.7187	13.4517	13.4625	13.5625	10.7557	10.5376	10.599	11	11.1531	9.21883	10.1628	9.97786	10.5489	10.8344	12.8759	11.3041	10.1738	8.97352	10.9626	12.8444	12.5362	13.0689	12.3595	12.68	9.78418	10.2912	9.9655	10.3279	10.4249	9.71903	9.81035	10.0776	9.80021	10.5624	9.02355	8.44859	NaN	10.7509	10.118
A0A1H1N477	Methylmalonyl-CoA mutase metallochaperone MeaB	31	85.6	10.6514	10.7743	10.9466	10.7705	10.7991	10.4947	10.4149	10.3569	10.4487	10.4025	10.6583	10.2858	10.3416	10.4466	10.4207	11.6795	10.6567	10.2669	11.1893	10.9533	10.9171	10.9923	10.4133	10.6996	10.7298	10.4374	10.4034	10.6504	10.425	10.5953	10.5054	10.4965	10.5612	10.2642	10.7274	10.9881	11.2645	11.7606	11.6694	11.5661
A0A1H1N482	Heterodimeric methylmalonyl-CoA mutase small subunit	48	85.6	13.8228	13.8316	13.7197	13.7407	13.7109	11.6417	11.5952	11.4394	11.2625	11.1468	11.9424	11.601	11.5328	11.6694	11.5818	13.2624	12.7217	12.3762	12.2261	11.9308	13.3633	13.3631	13.2315	13.2792	13.1687	11.2974	11.0103	11.2219	11.1228	10.7635	11.0145	10.9368	11.061	11	11.3769	11.6505	10.9139	11.7085	11.585	11.9655
A0A1H1N4A9	Heterodimeric methylmalonyl-CoA mutase large subunit	59	88.9	12.1039	12.1355	12.22	12.2133	12.2198	10.6466	10.6281	10.5712	10.6091	10.6254	10.9232	10.7278	10.9785	10.8732	10.8982	11.5873	11.3858	10.8785	10.7181	10.8966	11.6954	11.5256	11.5932	11.7167	11.5789	10.0536	10.144	10.1784	10.1213	10.1577	10.5071	10.2703	10.3068	10.3534	10.4509	10.4856	10.5041	10.5364	10.8025	11.0619
A0A1H1N4D3	Biotin-requiring enzyme	8	83.3	14.0131	14.025	14.1342	13.7681	14.1311	10.4067	10.4419	10.2314	10.239	10.4567	10.4082	9.74292	9.70462	10.1909	10.2167	12.1313	12.273	10.6391	11.1275	11.0135	13.5985	13.478	13.4068	13.211	13.3731	10.4888	10.0656	10.2213	10.0744	10.073	9.32291	9.98437	10.3223	9.66926	10.0797	NaN	9.87973	NaN	9.90588	10.5944
A0A1H1N4H8	Imidazole glycerol phosphate synthase subunit HisH	29	86.7	10.6656	10.7414	10.7689	10.8319	10.6823	10.0981	10.141	10.1103	10.0552	10.1371	10.4522	10.0866	10.2131	9.97493	10.1147	10.0386	9.66403	9.90674	9.58366	9.8385	10.9908	11.1384	10.8346	10.934	10.7376	10.3208	10.2081	10.29	10.2639	10.1531	10.1503	9.97183	10.0689	10.0224	10.3319	9.88926	9.33489	9.40528	8.46962	10.772
A0A1H1N4K7	Stearoyl-CoA desaturase (Delta-9 desaturase)	3	38.9	NaN	NaN	NaN	8.7419	NaN	NaN	NaN	10.9316	NaN	NaN	NaN	NaN	8.87242	8.95144	NaN	NaN	10.3299	NaN	NaN	NaN	8.05866	7.99447	8.80281	8.30927	8.55304	9.74052	7.56584	8.74087	8.46859	8.21781	8.41053	NaN	NaN	8.7295	8.44133	NaN	NaN	NaN	NaN	NaN
A0A1H1N4M6	Superfamily II DNA and RNA helicase	34	83.3	10.4704	10.8541	10.8549	10.832	10.584	10.6416	10.4185	10.5569	10.629	10.5563	11.2961	10.5218	10.5797	10.6491	10.5678	10.7	10.3345	9.95734	10.4614	10.146	10.928	10.782	10.733	10.5648	10.7409	10.5497	10.4199	10.5373	10.4792	10.4936	10.3957	10.3382	10.5292	10.4617	10.6461	10.0897	10.5919	NaN	11.3829	10.9196
A0A1H1N4R3	Histidine biosynthesis bifunctional protein HisIE	20	83.3	11.9206	12.0605	12.076	12.0362	11.9972	11.2441	11.459	11.4889	11.4025	11.5004	11.0116	11.3723	11.4339	11.3602	11.4309	11.8731	11.8332	11.6399	11.7385	11.706	11.7838	11.8526	11.7777	11.8503	11.9671	11.4209	11.6033	11.3606	11.5992	11.7743	11.2204	11.3375	11.4806	10.9439	11.5511	12.0273	NaN	11.793	NaN	11.4138
A0A1H1N518	Kelch motif-containing protein	13	41.1	7.44702	7.73021	7.68707	NaN	7.56931	8.51257	7.9872	7.41323	8.79754	9.06219	NaN	NaN	NaN	NaN	8.45739	NaN	NaN	NaN	NaN	NaN	NaN	8.01438	8.44311	8.45797	NaN	7.15289	7.31065	8.80092	7.85956	8.19107	NaN	NaN	NaN	NaN	NaN	NaN	NaN	NaN	NaN	NaN
A0A1H1N5Q1	Methylmalonyl-CoA epimerase	25	55.6	12.9811	13.3858	13.1036	12.8802	13.007	9.14279	8.38187	10.411	8.38291	8.50859	NaN	NaN	NaN	NaN	NaN	11.2128	10.5878	NaN	NaN	NaN	12.3677	12.3668	12.2897	12.4185	12.4352	9.42815	9.24941	9.44152	8.77855	8.34928	9.68263	NaN	7.58596	NaN	9.10562	NaN	11.7539	NaN	NaN	NaN
A0A1H1N5S0	Acetyl-CoA carboxylase, carboxyltransferase component	44	77.8	14.3622	14.474	14.3792	14.3553	14.4887	10.8544	10.7957	10.8684	10.8847	10.9297	10.5469	10.6719	10.6733	10.6545	10.7678	13.375	13.0973	11.8001	10.9858	10.4921	13.874	13.9083	13.8619	13.9052	13.9282	10.5646	10.4683	10.6701	10.6662	10.5352	10.5212	10.1878	10.3124	10.1785	10.5672	11.3219	NaN	NaN	NaN	NaN
A0A1H1N641	Transcriptional regulator, AraC family	4	45.6	7.04928	7.05444	6.31413	7.60609	7.39138	6.38116	6.83393	6.85562	6.60135	7.03059	NaN	6.63203	6.63464	NaN	NaN	NaN	NaN	NaN	NaN	NaN	7.36235	6.80327	6.9114	NaN	5.87346	6.67229	6.50169	6.26034	7.44029	5.64383	NaN	7.76798	6.90103	NaN	NaN	NaN	NaN	NaN	NaN	NaN
A0A1H1N644	N-acetyltransferase domain-containing protein	2	25.6	6.94202	7.7656	NaN	5.98713	6.71821	5.85374	6.57523	6.6723	6.09217	6.9466	NaN	NaN	NaN	NaN	NaN	NaN	NaN	NaN	NaN	NaN	NaN	6.73566	NaN	NaN	NaN	6.36425	6.29053	6.79539	5.94607	5.95549	NaN	NaN	NaN	NaN	NaN	NaN	NaN	NaN	NaN	NaN
A0A1H1N694	Predicted amidohydrolase	12	54.4	10.0408	9.80553	9.83192	9.22368	12.7242	10.5309	9.5726	9.98315	10.0817	9.91966	NaN	9.96261	10.331	10.4384	NaN	NaN	10.5881	NaN	NaN	NaN	10.408	9.14562	9.50581	8.9673	10.7107	10.1464	9.86792	9.66378	9.43846	9.18853	10.5632	10.878	8.2725	7.93902	NaN	NaN	NaN	NaN	NaN	NaN
A0A1H1N699	Predicted hydrolase of the alpha/beta superfamily	17	52.2	8.59661	8.43833	8.36643	8.48529	8.56695	7.67186	8.57761	8.31464	8.31625	8.37599	NaN	NaN	9.26374	7.90608	NaN	NaN	NaN	NaN	NaN	NaN	8.86765	9.08016	8.73135	8.6823	8.28083	8.42197	8.41643	8.11579	7.95802	8.59929	NaN	7.12689	7.7897	8.06604	NaN	10.5906	NaN	NaN	NaN	NaN
A0A1H1N6M3	Uncharacterized protein	7	32.2	8.96358	7.39715	NaN	8.75727	8.80831	6.11897	8.65498	8.81036	8.58235	8.39832	NaN	NaN	NaN	NaN	NaN	NaN	NaN	NaN	NaN	NaN	7.93966	NaN	8.18002	8.88249	NaN	7.7563	NaN	NaN	6.71669	NaN	NaN	6.54586	NaN	NaN	NaN	NaN	NaN	NaN	NaN	NaN
A0A1H1N6Q2	Uncharacterized protein	16	57.8	9.26889	9.31838	9.29885	9.59262	9.35503	8.54026	8.58242	8.99699	8.8712	8.85769	NaN	8.84762	NaN	8.84159	NaN	9.31768	9.96141	NaN	NaN	NaN	9.24216	9.55833	9.73893	9.53996	9.74261	8.73995	8.93423	8.94818	8.81997	8.39003	8.3217	8.07982	8.877	8.48024	9.26981	NaN	NaN	NaN	9.26072	NaN
A0A1H1N6X3	ATP-dependent RNA helicase DeaD	19	70	10.0215	10.0661	10.0155	10.0505	10.1542	10.0447	10.0496	9.88851	10.0318	10.1244	10.6169	9.87767	11.0959	NaN	10.4831	9.89833	6.94087	10.4795	NaN	10.3704	9.63701	9.84548	9.69193	9.85246	9.96729	9.86111	9.87613	9.8861	9.78152	9.6089	9.58433	10.1049	9.70167	10.0332	10.1703	10.228	NaN	NaN	NaN	11.1156
A0A1H1N764	Peptidase family S41	12	54.4	8.47251	7.54054	8.3518	7.34722	8.31729	8.14578	8.08805	8.18307	8.10691	8.2202	NaN	6.46681	NaN	6.98235	8.36087	NaN	5.23665	NaN	NaN	NaN	8.34602	8.40085	7.98476	7.69286	8.43224	8.14174	8.03984	8.3388	7.68783	7.87458	NaN	7.41847	7.21223	8.72718	6.74808	NaN	NaN	NaN	NaN	NaN
A0A1H1N7K8	Thiol-disulfide isomerase or thioredoxin	13	55.6	8.20727	8.47675	8.20743	8.6453	8.09112	8.19845	8.78626	8.17573	8.56157	8.33023	NaN	8.92366	7.84343	8.66177	7.75511	1.79152	8.80779	NaN	NaN	NaN	8.44636	8.55105	7.9617	6.85565	7.66564	8.47101	8.23695	8.67841	8.85677	8.36355	9.86877	7.61781	8.02049	8.49272	NaN	NaN	NaN	NaN	NaN	NaN
A0A1H1N7U0	Aspartyl protease	20	64.4	8.68013	9.34029	9.44432	9.3297	9.01487	9.05535	9.11482	9.18941	8.92055	8.87813	NaN	8.62658	8.35082	9.12005	7.56815	8.63487	7.48527	6.42996	NaN	NaN	9.67866	9.83092	9.49219	9.49174	9.42261	8.59804	8.78251	8.47472	8.4487	8.80049	8.8066	8.88571	9.05289	8.87321	8.99037	NaN	NaN	NaN	NaN	NaN
A0A1H1N866	Pimeloyl-ACP methyl ester carboxylesterase	4	28.9	NaN	7.87878	NaN	NaN	NaN	NaN	5.63264	5.75506	6.31546	6.08136	NaN	NaN	NaN	NaN	NaN	14.4798	NaN	NaN	NaN	NaN	6.98192	7.12291	11.4691	NaN	NaN	5.47884	6.75746	6.55	6.22569	6.20921	NaN	NaN	NaN	NaN	NaN	NaN	NaN	NaN	NaN	NaN
A0A1H1N880	Modulator of drug activity B	13	38.9	9.41955	9.88279	9.57759	9.40414	9.01892	9.619	9.81263	9.41572	9.5611	9.34235	NaN	8.83456	8.57887	8.69191	8.84386	NaN	NaN	NaN	NaN	NaN	8.81643	NaN	NaN	NaN	NaN	6.78658	8.46384	7.1391	NaN	5.44199	NaN	NaN	NaN	6.4735	NaN	NaN	NaN	NaN	NaN	NaN
A0A1H1N8A7	Thiol-disulfide isomerase or thioredoxin	12	74.4	11.5761	11.0922	12.3191	12.211	11.6774	11.304	11.1827	11.1062	11.0809	12.1507	10.5316	10.0871	10.468	10.2488	13.0046	10.5779	10.8453	NaN	14.765	NaN	11.4046	13.5138	10.0252	9.80115	11.2188	10.1842	11.2404	11.2424	11.9144	12.188	NaN	10.4264	12.7928	10.6353	11.9159	NaN	12.1095	NaN	NaN	NaN
A0A1H1N8G7	Uncharacterized protein	4	50	7.65954	8.15428	8.2179	8.47896	8.28813	7.24261	7.44112	8.16703	7.93984	8.08552	NaN	NaN	7.59496	7.83423	NaN	NaN	NaN	NaN	NaN	NaN	8.6041	8.76987	8.23294	8.59313	8.6853	8.26601	8.44951	8.64533	8.24318	8.5159	NaN	7.64087	NaN	8.17721	8.07422	NaN	NaN	NaN	NaN	NaN
A0A1H1N8V6	Ricin-type beta-trefoil lectin domain-containing protein	45	75.6	10.8141	10.7098	10.7466	10.9057	10.5672	9.85483	10.0357	9.91636	10.0794	10.0293	10.7565	10.1816	9.3249	9.47229	9.71078	10.747	10.6877	10.3576	10.1756	NaN	10.4821	10.6359	10.7177	10.3615	10.475	9.98735	10.3455	10.4684	10.245	10.1363	10.277	10.0873	10.0481	9.13366	9.70835	10.781	11.8223	NaN	11.5363	10.8476
A0A1H1N9A8	Uncharacterized protein	9	63.3	9.31592	10.146	9.41103	10.0131	9.8726	8.94696	9.90263	10.0631	10.1431	9.97872	NaN	8.21185	7.21992	8.28853	7.84074	9.52871	8.62307	NaN	8.12833	NaN	10.0586	10.2929	10.1742	10.0464	10.0644	10.6844	10.5841	10.7979	10.5692	10.5237	8.25145	8.46825	8.22281	8.61045	8.703	NaN	NaN	NaN	NaN	NaN
A0A1H1N9C7	Uncharacterized protein	2	14.4	6.16453	6.84111	NaN	NaN	NaN	NaN	5.71563	NaN	5.08094	NaN	NaN	5.66901	5.73431	NaN	NaN	NaN	NaN	NaN	NaN	NaN	6.79859	NaN	NaN	NaN	NaN	NaN	NaN	NaN	NaN	NaN	NaN	NaN	NaN	NaN	NaN	NaN	NaN	NaN	NaN	NaN
A0A1H1N9H1	Uncharacterized protein	7	42.2	9.60124	9.78291	9.34307	9.50865	9.11557	9.28978	8.95555	9.06871	8.81357	9.04292	NaN	NaN	NaN	NaN	NaN	NaN	9.62873	NaN	NaN	NaN	9.81535	9.50304	9.5429	8.77162	9.37416	9.14214	9.10063	9.3372	9.26544	8.79509	NaN	NaN	NaN	NaN	NaN	NaN	NaN	NaN	NaN	NaN
A0A1H1N9T5	Uncharacterized protein	7	54.4	9.46168	9.38168	9.29701	9.04789	9.054	8.69587	8.94183	9.16625	9.35977	9.00538	NaN	NaN	7.22594	7.4815	7.97904	7.22778	6.71279	NaN	NaN	NaN	9.48077	9.69363	9.11992	9.01141	9.16108	9.29726	8.95277	8.95944	9.11349	9.00303	NaN	6.81518	7.11582	8.36841	NaN	NaN	NaN	NaN	NaN	NaN
A0A1H1N9U3	Uncharacterized protein	2	44.4	NaN	NaN	NaN	NaN	NaN	NaN	10.1429	NaN	10.0112	NaN	10.9995	NaN	NaN	9.76795	9.55836	NaN	10.9223	10.8034	10.5713	NaN	NaN	NaN	NaN	NaN	NaN	9.81422	9.78679	10.2878	10.2076	9.88973	10.4749	10.0281	10.0488	NaN	10.3894	NaN	10.7058	NaN	9.5369	10.4284
A0A1H1NA72	Uncharacterized protein	2	32.2	NaN	9.14907	9.21412	9.58548	9.20801	8.94212	8.91392	6.57631	7.96368	7.60597	NaN	NaN	NaN	NaN	NaN	NaN	NaN	NaN	NaN	NaN	NaN	8.99369	NaN	9.77371	9.39427	8.48762	NaN	9.45385	6.90901	8.76988	7.40506	NaN	NaN	NaN	NaN	NaN	NaN	NaN	NaN	NaN
A0A1H1NAE2	Two component transcriptional regulator, LytTR family	22	64.4	10.3021	10.3234	10.0515	10.2521	10.0343	9.71766	9.85258	9.57733	9.63972	9.4276	NaN	10.3879	10.1105	9.52761	9.49804	NaN	10.0972	8.69153	NaN	NaN	10.5061	10.4814	10.2455	10.2741	10.2344	10.1406	9.70874	9.34615	9.00181	9.57912	7.96604	9.15889	9.45364	9.09127	10.407	NaN	NaN	NaN	NaN	NaN
A0A1H1NAE8	Outer membrane receptor proteins, mostly Fe transport	24	75.6	8.82477	8.26943	9.00296	9.07246	8.81731	9.54107	9.63315	9.428	9.50064	9.40229	9.79916	9.67475	9.6965	9.5243	9.86269	10.9226	9.62248	8.9168	10.4331	10.0501	8.18577	8.53906	8.51664	8.00017	8.39358	9.5966	9.57829	9.87481	9.7147	9.77332	9.91252	9.56597	9.75344	9.28471	10.1045	10.0422	10.4957	NaN	NaN	11.3459
A0A1H1NAL9	cAMP-binding domain of CRP or a regulatory subunit of cAMP-dependent protein kinases	3	43.3	NaN	13.5958	NaN	12.1724	12.2735	NaN	11.6434	NaN	11.5463	11.6121	NaN	NaN	11.9676	NaN	11.8908	12.1154	10.1406	NaN	NaN	NaN	NaN	11.9772	11.8127	NaN	NaN	NaN	NaN	11.4556	11.3418	11.5083	NaN	11.3689	NaN	11.6693	11.5748	11.9158	NaN	NaN	11.941	NaN
A0A1H1NAU7	Peroxiredoxin	25	88.9	10.814	10.9704	10.8058	10.9227	11.1303	11.3694	11.2677	11.2626	11.2895	11.3918	11.2398	11.0666	11.3881	11.5034	11.3372	11.4913	11.0149	11.2561	11.1385	11.1242	11.0166	11.1958	11.4301	11.2397	11.3609	11.1788	11.2868	11.2774	11.3301	11.2374	11.3872	11.2176	11.1452	11.1517	11.5107	11.0094	11.4168	11.1647	13.027	11.9208
A0A1H1NAW7	Thioredoxin-like	8	20	NaN	NaN	NaN	NaN	NaN	6.85072	5.80029	NaN	3.96597	5.66	NaN	NaN	NaN	NaN	NaN	NaN	NaN	NaN	NaN	NaN	NaN	7.16038	NaN	NaN	NaN	5.9157	NaN	5.07549	5.15701	3.96112	NaN	NaN	NaN	NaN	NaN	NaN	NaN	NaN	NaN	NaN
A0A1H1NAY0	Histidine kinase	3	14.4	6.89687	NaN	NaN	NaN	NaN	6.65517	5.69029	5.18286	7.13138	7.08105	NaN	NaN	NaN	NaN	NaN	NaN	NaN	NaN	NaN	NaN	NaN	7.42786	NaN	6.70092	NaN	4.55531	3.67921	NaN	5.16552	NaN	NaN	NaN	NaN	NaN	NaN	NaN	NaN	NaN	NaN	NaN
A0A1H1NB61	Purine-cytosine permease	9	62.2	9.02625	9.47863	9.40401	9.03497	9.50661	9.59938	9.75322	9.73779	9.73017	9.4854	NaN	9.76873	9.4519	9.84321	8.46074	10.3111	9.74396	10.8952	8.99112	NaN	8.60341	7.88549	7.45621	10.0609	7.2072	8.02704	8.14607	7.6909	8.19873	7.94856	8.33229	8.36877	8.93303	8.58047	NaN	NaN	NaN	NaN	NaN	NaN
A0A1H1NB67	Nudix hydrolase domain-containing protein	9	55.6	9.79898	9.75705	9.88989	9.55808	9.66629	9.47811	9.46549	9.51434	9.2568	9.22517	NaN	9.18688	NaN	10.6053	9.47125	NaN	10.7407	NaN	NaN	NaN	9.40158	8.95014	9.37028	8.77286	9.56545	9.13135	9.26215	9.10821	9.23332	8.80045	8.47995	9.65632	9.33122	9.43772	9.61166	NaN	NaN	NaN	NaN	NaN
A0A1H1NB98	Uncharacterized protein	7	16.7	NaN	5.60728	5.16608	NaN	3.85704	4.77064	5.39882	6.18983	6.05837	6.43423	NaN	NaN	6.46682	NaN	NaN	NaN	NaN	NaN	NaN	NaN	NaN	NaN	NaN	NaN	NaN	3.46018	NaN	NaN	NaN	NaN	NaN	NaN	NaN	NaN	NaN	NaN	NaN	NaN	NaN	NaN
A0A1H1NBN4	Mannitol 2-dehydrogenase	46	84.4	11.3446	11.5164	11.4887	11.4549	11.3964	11.1336	11.1548	11.0725	11.1802	11.228	11.6238	11.3291	11.2921	11.3568	11.2594	12.0787	11.9037	11.4742	11.4247	11.3019	10.2245	10.2591	10.2045	10.3278	10.2038	10.1575	9.93742	10.0764	10.1137	9.90123	9.86439	9.80337	10.078	9.76681	10.0732	10.1397	9.54729	10.426	NaN	10.5628
A0A1H1NBP5	Outer membrane protein beta-barrel domain-containing protein	15	91.1	13.6933	13.5089	13.9106	13.6158	13.8751	13.923	14.1367	14.3604	13.9401	14.0026	14.0998	13.7628	13.3506	13.961	13.7561	13.8836	13.0589	13.198	12.9693	12.9007	11.7834	11.7016	12.0331	11.5086	11.7054	12.6178	12.6779	12.8742	12.9266	12.2891	12.206	12.176	12.3249	12.1705	12.3287	10.9857	11.1312	10.7548	12.4952	12.2614
A0A1H1NBY4	Luciferase family oxidoreductase, group 1	10	57.8	8.8302	8.49493	8.88606	8.75469	8.73708	8.51693	8.42823	8.32885	8.27014	8.03164	NaN	8.67262	9.32268	8.38452	8.54657	NaN	NaN	NaN	NaN	NaN	8.49998	8.36699	8.69635	8.42022	8.54135	8.43675	8.29296	8.09428	8.16722	8.36912	NaN	8.6998	8.47961	8.66625	8.12875	7.7878	NaN	NaN	NaN	NaN
A0A1H1NC37	MORN repeat variant	17	57.8	9.1778	9.25672	8.96271	9.23005	9.04576	8.57575	8.70453	8.50223	8.59595	9.17311	NaN	8.33851	8.6562	8.14437	8.55532	NaN	8.98237	NaN	NaN	NaN	9.35122	9.58136	9.24045	9.30603	9.35507	8.81452	8.77107	8.66179	8.59118	8.81467	8.03347	8.37412	8.10592	8.83356	8.84351	NaN	NaN	10.0114	NaN	NaN
A0A1H1NC70	Uncharacterized protein	39	56.7	11.1016	11.2425	11.0876	10.9734	11.0743	8.21714	8.27632	7.82533	7.67489	7.79688	NaN	7.93278	9.81389	10.4884	NaN	7.73183	3.80681	NaN	NaN	NaN	11.5769	11.807	11.7698	11.6457	11.5491	8.69541	8.66565	8.46686	8.50613	8.16308	7.0915	7.57788	7.20201	NaN	6.64093	NaN	NaN	NaN	NaN	NaN
A0A1H1NC89	Fructokinase	26	80	11.4697	11.3534	11.255	11.3218	11.3576	11.0258	10.8343	10.7979	10.8893	10.8472	11.1835	11.0383	11.0243	10.9503	10.9063	11.8858	11.5592	11.2179	11.3542	11.181	10.2747	10.5987	10.3829	10.3862	10.1714	9.85812	9.62745	9.78766	9.66974	9.59455	9.76188	9.5993	9.7816	9.59392	9.79383	NaN	9.72477	NaN	NaN	9.94722
A0A1H1NCD0	Uncharacterized protein	12	55.6	10.5521	10.5032	10.4515	10.1615	10.3935	10.1201	9.8179	10.2292	9.79028	9.95376	NaN	9.2457	9.23372	9.01583	NaN	7.17458	NaN	NaN	4.57882	NaN	8.75136	8.85497	8.99193	8.8145	8.53113	8.64526	8.23287	7.90805	8.08603	8.27278	7.51399	NaN	7.01575	7.86434	NaN	NaN	NaN	NaN	NaN	NaN
A0A1H1NCG8	Nitroreductase / dihydropteridine reductase	21	72.2	11.5095	11.578	11.4438	11.4471	11.5243	10.6666	10.8135	10.8703	10.808	10.9016	10.8309	10.6205	10.504	10.8831	10.9138	10.9377	10.1399	10.6629	11.0143	11.1973	9.86122	9.34986	9.46683	8.92498	9.58603	9.20066	9.00803	9.12203	9.41413	9.15617	9.59555	8.86268	8.8825	8.65245	8.29634	NaN	8.28557	NaN	NaN	NaN
A0A1H1NCV8	Fur family transcriptional regulator, ferric uptake regulator	4	36.7	7.39176	8.59881	8.14812	7.99874	8.21893	7.8192	7.34595	8.03349	7.36917	6.89968	NaN	NaN	NaN	NaN	7.07822	NaN	NaN	NaN	NaN	NaN	NaN	NaN	NaN	NaN	NaN	8.4868	6.28601	6.8567	7.46416	6.58407	NaN	NaN	NaN	NaN	NaN	NaN	NaN	NaN	NaN	NaN
A0A1H1NDE9	5'-nucleotidase, C-terminal domain	12	53.3	9.1983	9.17145	8.94756	8.59307	8.51951	9.01067	8.88416	9.34345	8.99916	8.86804	NaN	9.25122	8.27359	NaN	NaN	NaN	NaN	NaN	NaN	NaN	8.72494	9.15253	8.94756	9.15293	8.71768	8.88711	8.65537	9.01339	8.75358	9.04119	8.33488	NaN	8.5132	8.11981	NaN	NaN	NaN	NaN	NaN	NaN
A0A1H1NDH7	5'-nucleotidase	9	76.7	NaN	10.61	10.4205	10.085	11.1908	9.49104	9.75637	9.91978	9.72676	9.34229	12.238	NaN	NaN	12.0365	11.6616	11.4934	NaN	NaN	11.5108	11.9384	10.97	11.1668	10.6586	10.9153	11.0959	10.0518	10.3384	10.8317	10.1166	9.9676	NaN	12.16	11.7024	11.6563	12.0236	11.7622	NaN	12.1468	12.6916	12.2788
A0A1H1NDP5	Uncharacterized protein	10	97.8	15.8091	15.0027	15.81	14.3039	14.2352	13.6661	14.9103	13.7946	13.5419	14.7446	17.1704	15.1206	16.2541	16.8421	15.7791	13.8246	16.4219	NaN	16.4093	15.4609	15.271	15.0457	14.4656	14.1463	15.368	13.6889	14.1587	15.4496	14.7311	14.5177	15.7157	15.8562	15.1546	16.1154	15.5854	16.4093	15.9308	15.5756	16.2989	15.4904
A0A1H1NDW0	Site-specific DNA-methyltransferase (adenine-specific)	23	65.6	9.7337	10.294	10.5896	10.4783	10.4498	10.1433	10.2631	10.3339	10.1424	10.276	10.2325	10.2935	10.6522	10.6078	10.3008	NaN	10.6258	10.7723	11.4707	11.2401	9.6639	9.51063	9.81791	9.39266	9.69354	9.44544	9.44604	9.50981	9.72729	9.5994	9.85764	9.42631	9.59036	9.00058	9.68012	NaN	NaN	NaN	NaN	NaN
A0A1H1NDY4	Type I restriction enzyme, S subunit	20	63.3	9.23109	9.44302	9.64042	9.70637	9.56679	9.45566	9.25277	9.14846	9.14053	9.16098	NaN	9.00495	9.6052	9.27951	9.48959	NaN	NaN	3.07246	10.3887	NaN	8.80416	9.038	8.89114	9.16602	9.0898	8.52715	8.57547	8.59433	8.57315	8.4197	8.69584	8.63682	8.68771	8.97081	8.86208	NaN	NaN	NaN	NaN	NaN
A0A1H1NE18	Transcriptional regulator, AraC family	6	20	7.70988	6.80945	7.44827	7.54942	7.20872	NaN	6.34166	NaN	7.07688	7.47494	NaN	NaN	NaN	NaN	NaN	NaN	NaN	NaN	NaN	NaN	NaN	NaN	NaN	NaN	NaN	7.25584	6.32672	NaN	5.65137	5.92952	NaN	NaN	NaN	NaN	NaN	NaN	NaN	NaN	NaN	NaN
A0A1H1NE36	Type I restriction enzyme R Protein	36	63.3	8.6016	9.39732	9.10759	9.0159	9.23848	9.28587	8.93624	8.98091	9.12382	9.2295	NaN	8.84563	9.27903	9.13488	8.90603	9.33886	8.82242	NaN	3.35421	NaN	8.91472	9.01612	9.01439	8.96116	9.25098	9.09808	8.76854	8.87377	9.147	8.76241	8.81099	8.72041	8.98166	9.0458	8.49149	NaN	NaN	NaN	NaN	NaN
A0A1H1NEF5	Uncharacterized protein	4	22.2	7.82312	8.5041	7.22577	7.68592	8.06246	6.80406	7.08616	6.99589	5.86248	NaN	NaN	NaN	NaN	NaN	NaN	NaN	NaN	NaN	NaN	NaN	7.84456	8.04177	NaN	6.16448	NaN	NaN	NaN	NaN	NaN	7.30473	NaN	NaN	NaN	4.55089	NaN	NaN	NaN	NaN	NaN	NaN
A0A1H1NEM6	MoxR-like ATPase	33	84.4	11.7472	11.7573	11.6935	11.7615	11.7399	11.1043	11.1556	10.9718	10.9433	11.0034	12.3555	10.9002	11.1482	11.1659	10.9675	11.4232	10.8325	10.8764	11.586	10.2056	12.0687	11.7667	11.8344	11.7793	11.827	11.3058	11.0928	11.2808	11.1442	11.1264	10.9452	10.9039	11.1264	10.8961	11.0519	11.4972	11.1932	11.8202	10.2663	11.8355
A0A1H1NEN7	Uncharacterized conserved protein, DUF58 family, contains vWF domain	3	31.1	9.701	NaN	7.49675	9.56692	NaN	NaN	9.00475	8.0962	8.48454	7.56071	NaN	NaN	NaN	8.35501	NaN	NaN	NaN	NaN	NaN	NaN	9.56949	9.43767	8.38361	NaN	7.79636	NaN	NaN	8.14803	7.97632	7.70281	NaN	10.5619	NaN	NaN	8.96846	NaN	NaN	NaN	NaN	NaN
A0A1H1NEQ7	Uncharacterized membrane protein YhaH, DUF805 family	3	64.4	10.3236	10.5053	10.2896	10.4586	10.2969	10.2287	10.4436	10.2139	10.1222	10.2989	11.0878	10.7477	NaN	10.9672	NaN	10.5065	11.169	10.5268	NaN	10.5121	10.4272	10.8465	10.3195	10.5293	10.5377	10.5772	10.4288	10.4109	10.8933	10.514	10.4624	10.9287	10.9895	10.6721	11.2524	NaN	11.357	NaN	NaN	10.3249
A0A1H1NFC2	Transcriptional regulator, AsnC family	37	98.9	13.8503	13.9635	13.8991	13.937	13.9511	13.2086	13.1589	13.1912	13.1635	13.2303	13.2979	12.9225	13.1105	13.353	13.227	14.07	13.7025	13.6132	13.6435	13.5628	13.8338	13.7942	13.7258	13.8353	13.8071	13.3664	13.1775	13.2875	13.2382	13.0631	12.9472	12.9328	12.9009	12.9877	13.3364	13.3237	13.4287	13.7202	13.9987	14.3737
A0A1H1NFE7	tRNA pseudouridine synthase C	11	46.7	6.68827	8.53841	NaN	6.93781	6.57342	7.53593	7.52516	7.60331	7.61544	7.10786	NaN	8.51043	8.01354	7.98738	NaN	NaN	NaN	11.4146	3.01182	NaN	8.89518	8.11272	6.45756	9.62961	7.07009	7.84425	8.33212	NaN	7.88637	7.35004	NaN	6.85925	NaN	NaN	NaN	NaN	NaN	NaN	NaN	NaN
A0A1H1NFI7	DNA-binding transcriptional regulator, XRE-family HTH domain	6	31.1	6.8232	5.9572	7.02177	7.22172	6.33292	7.16416	7.48805	6.87549	7.53082	7.50794	NaN	NaN	NaN	NaN	NaN	NaN	NaN	NaN	NaN	NaN	NaN	NaN	NaN	NaN	4.98866	6.90601	7.60514	7.51501	5.89609	7.07707	NaN	NaN	NaN	NaN	NaN	NaN	NaN	NaN	NaN	NaN
A0A1H1NFM3	PKS_ER domain-containing protein	23	76.7	11.4285	10.7503	10.7299	10.8331	10.5631	10.4759	10.7346	10.4688	10.2977	10.3667	12.3294	10.1515	9.40653	7.90527	9.77439	11.5455	10.7648	10.4427	9.39713	10.3717	11.4719	10.786	10.5403	10.338	10.6859	10.8251	10.5134	10.354	10.3696	10.2898	11.7435	10.2661	9.88364	10.0153	10.3971	10.4722	NaN	NaN	10.7872	NaN
A0A1H1NFQ8	Uncharacterized protein	9	60	8.71639	9.93613	9.89519	8.88083	8.9544	9.86128	9.32801	9.38316	9.46766	9.78051	NaN	9.07924	9.05926	8.35135	9.62653	9.68405	NaN	NaN	NaN	NaN	9.13061	8.66118	9.38852	9.32482	9.47018	9.83702	9.68427	9.69628	9.56753	9.14464	9.49455	8.5762	7.35461	8.05479	8.93889	NaN	NaN	NaN	NaN	NaN
A0A1H1NFT4	Radical SAM superfamily protein	19	57.8	8.66891	8.8936	8.62333	8.9045	8.15793	8.56412	8.43992	8.2183	8.44216	8.15775	NaN	8.62753	8.35443	7.78884	8.32419	2.96261	NaN	NaN	NaN	NaN	8.86755	8.96124	8.31366	8.54446	8.55657	8.50323	8.54658	8.41615	8.71775	8.17807	8.94654	8.80789	8.25705	9.0242	NaN	NaN	NaN	NaN	11.802	NaN
A0A1H1NG67	Uncharacterized protein	17	58.9	8.76305	8.84767	8.73423	9.08697	9.17777	8.692	8.57578	8.68477	8.49114	8.56988	NaN	8.24549	7.76254	7.22912	7.35698	8.88279	NaN	NaN	NaN	7.35481	9.2405	9.29106	8.61286	8.58202	8.54229	8.92972	8.61996	8.78456	8.88225	8.75577	8.83602	8.48412	8.1496	8.29996	12.4896	NaN	NaN	NaN	NaN	NaN
A0A1H1NGA6	Thioredoxin-like	23	68.9	9.19574	9.70739	9.8674	9.85294	9.43139	9.22148	9.25361	9.00021	9.31983	9.00113	NaN	8.54014	8.05261	9.1603	8.11436	8.51793	8.18525	9.56295	7.39191	8.26025	9.89665	9.83357	9.29699	9.88998	9.50134	9.41053	9.56984	9.49566	9.15915	9.15625	8.13135	8.43802	8.5621	8.07271	8.8685	NaN	NaN	NaN	NaN	NaN
A0A1H1NGB4	PepSY-associated TM region	4	38.9	7.65966	6.79821	6.96791	NaN	6.53384	8.83936	8.30888	8.16343	8.22915	7.98305	NaN	7.35013	8.11845	NaN	NaN	NaN	NaN	NaN	NaN	NaN	NaN	7.70366	NaN	6.82634	8.08053	7.26618	7.79994	7.49458	7.80245	7.47383	NaN	NaN	8.46653	7.63686	NaN	NaN	NaN	NaN	NaN	NaN
A0A1H1NGJ4	Aminopeptidase N	87	90	11.6186	11.4715	11.6582	11.7837	11.6434	11.3959	11.4298	11.335	11.3616	11.3898	11.6186	11.5533	11.5204	11.5311	11.6393	12.0681	11.7355	11.4006	11.3648	11.4735	12.0723	12.0381	11.9976	12.0596	11.8936	11.746	11.6515	11.7009	11.6139	11.6171	11.9065	11.7425	11.7533	11.7619	11.8944	11.9692	12.0552	12.2561	12.1726	12.2901
A0A1H1NGK6	IPT/TIG domain-containing protein	35	53.3	9.2461	8.53684	8.66181	8.80844	8.90425	7.8419	7.4566	7.47666	6.70926	6.79323	NaN	6.61354	NaN	8.75475	8.52617	NaN	NaN	NaN	NaN	NaN	9.18122	8.05803	8.94128	8.6854	8.6889	7.25592	7.44804	7.46853	6.87423	6.91524	11.2568	9.42949	8.9072	6.0169	NaN	NaN	NaN	NaN	NaN	NaN
A0A1H1NGR4	Peroxiredoxin	21	76.7	10.7462	10.9174	10.903	10.9476	10.7263	10.2915	10.4365	10.6085	10.4684	10.7033	NaN	10.2148	10.1137	10.0948	9.98229	10.725	10.3865	10.2607	9.73984	10.4233	11.2003	11.313	11.101	10.9066	11.0595	10.8921	10.7158	10.9735	10.8739	10.8843	10.4607	10.5623	10.2801	10.3788	9.33385	10.1628	10.1051	NaN	NaN	NaN
A0A1H1NGR5	Uncharacterized protein	5	20	6.64117	NaN	NaN	NaN	12.2902	11.1404	12.2319	NaN	10.4554	8.79184	NaN	11.3749	NaN	NaN	NaN	NaN	NaN	NaN	NaN	NaN	8.36512	11.2688	8.71364	7.59811	NaN	6.26057	11.3641	11.1493	NaN	9.49983	NaN	NaN	NaN	NaN	NaN	NaN	NaN	NaN	NaN	NaN
A0A1H1NGT4	Uncharacterized protein	23	72.2	10.1187	10.1792	9.95315	9.47682	9.87792	9.90713	9.77827	10.0072	9.96128	9.86184	11.5451	9.65149	9.17067	10.0269	9.49861	10.6564	9.30003	9.32565	9.20162	NaN	9.79215	9.50046	9.51155	10.0182	10.0785	10.2812	9.79527	10.3578	10.0225	10.071	9.93695	9.13414	9.53482	8.96118	10.5455	NaN	NaN	NaN	NaN	8.56557
A0A1H1NGX6	C-terminal processing protease CtpA/Prc, contains a PDZ domain	17	57.8	9.64694	9.56107	9.67978	9.74292	9.4915	8.63382	8.94976	9.09256	8.88316	9.11655	NaN	7.32166	8.60742	8.1183	11.2023	11.4959	NaN	12.1671	NaN	NaN	10.206	10.341	10.023	10.0867	9.82359	9.28939	9.43094	9.37948	9.35401	8.9632	8.59835	8.20631	8.86077	9.15084	8.78971	NaN	NaN	NaN	NaN	NaN
A0A1H1NGY7	Predicted phospholipase, patatin/cPLA2 family	8	54.4	8.01618	7.70583	7.94472	8.12159	7.8999	8.01271	8.01027	7.64105	7.49723	7.98402	NaN	8.05802	7.91153	7.31815	10.0491	NaN	NaN	NaN	NaN	NaN	7.65674	7.97213	7.25818	6.76121	6.6733	7.70873	7.25032	7.92443	7.57903	7.20522	8.09051	7.48828	7.77767	7.29338	7.68668	NaN	NaN	NaN	NaN	NaN
A0A1H1NH47	Oxoglutarate dehydrogenase (succinyl-transferring)	13	54.4	8.36328	8.61129	8.13297	7.95007	7.3544	8.15045	8.44065	7.60514	8.29046	8.07045	NaN	7.81621	NaN	7.98329	NaN	9.95179	9.13885	NaN	NaN	NaN	8.10803	8.49982	7.68087	7.38444	8.10657	7.49781	8.03161	7.91637	7.99504	8.03649	8.17181	7.74418	6.9212	NaN	NaN	NaN	NaN	NaN	NaN	NaN
A0A1H1NH87	Uncharacterized protein	14	72.2	9.65293	9.74928	9.80716	9.56347	9.97136	9.81179	9.82035	9.81606	9.75505	9.81033	9.03019	9.22141	9.30464	9.12799	8.11078	9.3119	9.00357	NaN	8.85818	9.84851	9.40407	8.60795	9.49433	9.05354	9.43497	9.32734	9.49533	9.3732	9.583	9.55309	9.15612	8.88205	8.4973	8.92019	9.11347	9.60318	NaN	NaN	NaN	8.00938
A0A1H1NH94	Zinc carboxypeptidase	27	83.3	10.7971	10.6376	10.7275	10.7749	10.7341	10.4802	10.3686	10.3496	10.5876	10.541	10.707	10.3015	10.2612	10.6404	10.578	10.4184	9.71806	10.2341	10.409	10.4191	10.7909	10.7922	10.6983	10.81	10.5675	10.6004	10.357	10.3715	10.256	10.4525	10.6846	10.4067	10.3093	10.4264	10.7377	10.319	11.2834	11.1999	NaN	11.0916
A0A1H1NHA1	Peptidase T	49	91.1	11.7717	11.6445	11.7207	11.7121	11.8007	11.835	11.8522	11.8791	11.9056	11.9577	12.1432	11.9162	11.9669	12.1477	11.9431	12.4538	12.1835	12.5037	12.4687	12.3608	10.9567	11.2288	11.1019	10.9721	10.8781	11.6359	11.7201	11.7687	11.6494	11.6003	11.8442	11.6647	11.7251	11.6856	11.9282	12.0206	11.2067	11.9553	11.9488	12.2574
A0A1H1NHC3	Uncharacterized protein	8	52.2	9.66232	9.5293	9.55767	9.84873	9.52149	9.2315	9.42413	9.74041	9.65716	9.69598	NaN	9.10948	8.3699	NaN	9.5481	-0.738779	NaN	NaN	NaN	NaN	9.30412	8.25318	9.27804	8.90941	9.597	9.31651	9.44524	9.74579	9.6888	9.71036	10.2849	8.95693	8.4477	8.81895	NaN	NaN	NaN	NaN	NaN	NaN
A0A1H1NHK7	DNA recombination protein RmuC	16	60	7.66063	8.22811	7.98479	8.12043	7.66506	8.60344	8.2891	8.22787	7.98323	7.96139	NaN	7.93733	9.16571	8.09985	9.04776	9.48837	NaN	NaN	NaN	NaN	7.43664	8.44245	8.46707	8.85813	7.97761	8.53079	8.03241	8.25551	7.70634	7.98842	8.32931	8.18357	7.92423	7.75421	10.8354	NaN	NaN	NaN	NaN	NaN
A0A1H1NHW2	Uncharacterized protein	9	58.9	9.33985	8.38903	8.84949	8.96798	8.96647	7.50178	8.08051	7.97614	8.20597	8.09814	NaN	7.59107	6.78755	8.52245	6.2387	2.10477	6.82973	NaN	NaN	NaN	8.20556	8.51569	8.06594	8.38785	7.83095	7.91502	7.50295	6.76302	7.45195	6.75346	6.70656	NaN	5.98553	6.58372	6.48632	NaN	NaN	NaN	NaN	NaN
A0A1H1NHX3	Sortilin-Vps10 domain-containing protein	16	70	10.1129	10.0666	10.3152	10.1787	10.0415	10.3228	9.87407	9.92112	10.037	9.96116	11.2321	10.0248	9.91923	10.351	10.1875	9.5403	9.5632	9.72271	9.89384	9.9983	10.2177	10.0664	9.56791	9.47044	9.56358	9.63981	9.53656	9.76042	9.42888	9.59433	10.0522	9.71553	9.82266	9.95504	9.92199	NaN	NaN	NaN	NaN	NaN
A0A1H1NHY7	1-acyl-sn-glycerol-3-phosphate acyltransferases	9	73.3	9.68024	9.78767	10.0746	10.0027	9.88505	9.40153	9.34148	9.28678	9.57835	9.78326	9.59767	9.46982	9.61329	8.51682	8.99517	10.1891	10.3911	NaN	9.53723	9.88879	10.2087	10.2278	10.2275	10.3546	10.0002	9.06205	9.48434	9.89232	9.49959	9.56015	8.98052	8.24798	9.14201	9.44735	9.33247	NaN	NaN	NaN	NaN	9.10353
A0A1H1NHY9	Uncharacterized protein	8	56.7	8.83773	10.449	9.82431	9.68414	9.47112	9.73099	9.73377	9.42926	9.5225	9.68126	NaN	NaN	8.99467	NaN	8.69239	8.9314	8.19876	NaN	NaN	NaN	10.0073	9.71217	9.48916	9.12495	10.2285	9.38717	10.1358	9.82661	9.69425	9.71219	8.72475	10.7178	9.27758	9.3106	8.75463	NaN	NaN	NaN	NaN	NaN
A0A1H1NIE8	Papain family cysteine protease	14	75.6	10.3646	10.5349	10.3703	10.4409	10.3504	10.1296	10.0686	10.0417	10.0557	9.92166	10.3964	10.4006	10.2373	10.2448	10.4492	10.4153	10.195	10.2162	10.3943	10.3994	10.096	10.2712	9.95736	10.0019	10.2308	10.1446	9.76952	10.0515	9.55791	9.79913	10.0011	10.0134	10.0077	9.82301	9.98048	10.2894	NaN	NaN	NaN	NaN
A0A1H1NIH4	Uncharacterized protein	5	37.8	7.83225	8.89485	7.95353	8.96094	8.93749	8.09285	7.29282	8.45627	7.7717	7.96361	NaN	NaN	NaN	NaN	NaN	NaN	NaN	NaN	NaN	NaN	8.23357	7.48146	7.20114	7.71405	6.57224	7.80376	7.37257	8.30156	7.64124	7.31697	NaN	NaN	NaN	NaN	NaN	NaN	NaN	NaN	NaN	NaN
A0A1H1NIQ8	Non-specific serine/threonine protein kinase	17	75.6	10.1266	9.91041	10.016	10.3197	10.3836	10.258	10.1714	10.0891	10.2545	10.1831	13.0593	9.95965	10.2803	10.0052	10.2059	9.44536	9.93128	9.54837	6.08054	2.91239	9.33931	10.2097	9.23796	10.4061	9.64189	10.372	9.77563	9.69843	10.1401	10.0307	9.95412	9.29449	9.83719	9.73055	10.2469	NaN	NaN	NaN	11.5561	NaN
A0A1H1NIW4	Non-specific serine/threonine protein kinase	7	37.8	7.82519	NaN	6.69164	6.79647	7.27419	7.00938	7.50594	7.33258	7.2625	7.32006	NaN	7.25483	NaN	NaN	NaN	NaN	NaN	NaN	NaN	NaN	NaN	6.00881	7.10978	9.16408	6.67798	6.76198	6.5053	7.45557	7.08435	7.30012	NaN	NaN	7.06349	NaN	NaN	NaN	NaN	NaN	NaN	NaN
A0A1H1NIZ0	FHA domain-containing protein	8	70	8.59805	8.53149	8.76473	9.02576	9.09276	8.49973	8.55159	8.77644	8.52148	8.81659	8.41601	7.28032	8.3409	8.18716	8.50349	8.00104	9.04548	NaN	7.89957	NaN	7.62913	7.97531	6.27484	7.70846	7.8258	8.30347	8.39457	8.50338	8.42129	8.27728	7.22587	8.14267	8.1834	8.25048	8.11032	NaN	NaN	NaN	NaN	NaN
A0A1H1NIZ7	Non-specific serine/threonine protein kinase	47	74.4	9.79156	9.71516	9.73898	9.85033	10.027	9.6279	9.79774	9.77927	9.67953	9.75658	NaN	9.57813	9.86301	9.73255	9.8649	9.78616	9.83445	NaN	9.10336	9.97717	9.57935	9.61797	9.80414	9.32972	9.56904	9.46516	9.43997	9.44269	9.32122	9.41157	9.64219	9.60863	9.57124	9.51245	9.35558	8.96827	NaN	NaN	10.5273	NaN
A0A1H1NJD2	Sugar phosphate isomerase/epimerase	13	46.7	8.54297	8.52663	7.72765	12.9272	8.35543	9.03264	8.7728	8.94173	8.35904	8.80186	NaN	NaN	8.15798	9.08501	NaN	NaN	NaN	NaN	NaN	NaN	8.31005	9.83665	9.47998	8.88566	NaN	8.8459	8.68542	9.47053	8.64721	9.23105	NaN	NaN	8.23971	9.71398	8.27881	NaN	NaN	NaN	NaN	NaN
A0A1H1NJT3	Miniconductance mechanosensitive channel	14	57.8	8.41961	7.78727	8.07705	8.14294	8.19236	7.88213	7.88261	7.72895	7.61506	7.40924	NaN	7.81876	6.9094	7.38213	7.66373	2.34034	NaN	NaN	NaN	NaN	8.73239	8.2404	8.65617	8.14272	8.19812	8.34838	7.97806	8.77728	8.15372	7.84788	7.80965	6.96792	7.49491	6.81472	7.42142	NaN	NaN	NaN	NaN	NaN
A0A1H1NK48	Uncharacterized protein	14	58.9	8.62295	8.84109	8.91807	8.96398	8.90465	8.95908	8.40398	8.46024	8.14362	8.24273	NaN	NaN	6.88348	7.78633	6.20493	9.61729	10.7146	NaN	NaN	NaN	8.87125	8.43613	8.89445	8.9594	8.98232	8.38373	8.30674	8.77444	7.98163	8.21993	10.0544	8.28567	7.80953	7.81618	7.87327	NaN	NaN	NaN	NaN	11.0461
A0A1H1NK54	Protein phosphatase	8	42.2	6.6129	7.19119	5.8986	6.55365	6.59608	7.75584	8.01749	7.21698	7.2623	6.58013	NaN	7.58508	NaN	NaN	NaN	NaN	NaN	NaN	NaN	NaN	NaN	6.3886	4.90212	7.62741	8.43629	6.26474	7.95699	6.36866	6.1081	6.40333	NaN	NaN	6.03218	NaN	NaN	NaN	NaN	NaN	NaN	NaN
A0A1H1NK80	Nitroreductase	23	78.9	12.1031	12.2787	12.0814	11.9396	12.0551	11.1076	11.2313	11.2085	11.2667	11.3183	12.0404	10.7017	10.2518	11.1244	10.4262	11.318	11.3376	11.0624	11.3477	11.0597	11.6592	11.4751	11.1464	11.6972	11.6724	11.5198	11.5062	11.5141	11.3502	11.3229	10.869	10.4027	10.6814	10.5634	10.9999	10.6776	NaN	NaN	NaN	12.074
A0A1H1NKA1	NADP-dependent alcohol dehydrogenase	35	82.2	11.1339	11.1789	11.128	11.2547	11.0717	10.8579	11.0631	11.0059	10.9093	10.8308	11.1062	10.4994	10.7527	10.4643	10.6098	11.1771	11.2723	11.2733	11.1708	11.1205	11.1013	11.0057	10.8396	10.838	10.6349	10.7225	10.7695	10.6899	10.6416	10.3546	10.8298	10.7082	10.1672	10.515	10.6052	10.3509	11.1004	NaN	NaN	11.5509
A0A1H1NKA5	Uncharacterized protein	7	58.9	6.31003	6.80547	7.6738	6.83996	7.52054	7.3989	7.37041	7.35324	7.05051	7.48005	NaN	7.92067	6.74518	7.14667	7.9034	7.45894	7.64729	NaN	NaN	NaN	6.95263	7.37603	6.82981	7.4062	7.05061	7.19022	8.25549	7.83871	7.75392	7.85284	7.12033	5.87803	5.51624	7.01866	7.273	NaN	NaN	NaN	NaN	NaN
A0A1H1NKD7	Thiamine-phosphate pyrophosphorylase	12	60	9.47295	9.67622	9.21947	9.36159	9.20957	8.89211	9.25375	8.85584	8.79653	8.42756	NaN	8.74264	8.35772	8.34203	8.21101	6.82403	NaN	NaN	NaN	NaN	9.69596	9.43206	9.35596	9.60378	9.41438	9.32923	9.2073	8.44185	8.4718	8.70849	8.9049	8.91268	8.89678	8.90964	8.00942	NaN	NaN	NaN	NaN	NaN
A0A1H1NKJ5	Putative intracellular protease/amidase	12	61.1	10.5575	10.4761	10.7181	10.5321	10.4922	9.94967	10.6081	10.4578	10.4449	10.3948	NaN	9.59784	9.87993	9.69038	9.97557	9.54627	3.63929	NaN	NaN	NaN	10.2908	10.1067	10.5803	10.2164	10.5951	10.0674	10.3254	10.4605	10.1533	10.3366	10.0573	9.54628	9.53195	9.78818	9.9143	NaN	NaN	NaN	NaN	NaN
A0A1H1NKU5	His Kinase A (Phospho-acceptor) domain-containing protein	15	77.8	9.68391	9.59884	9.79976	9.65915	9.72091	10.178	9.80173	9.76678	9.96866	9.86085	10.0074	10.0968	9.54809	9.76744	10.0918	9.50573	9.72467	10.475	9.32206	12.5089	8.94788	9.4602	9.1703	9.37956	9.1791	9.49977	9.25859	9.45346	9.40708	9.35804	9.83956	9.29359	9.40833	9.69082	8.51188	NaN	9.15787	NaN	NaN	8.56892
A0A1H1NKY7	Non-specific serine/threonine protein kinase	25	71.1	7.53774	7.57827	7.09847	7.56755	7.2886	7.018	7.46548	7.37377	7.73362	7.68928	NaN	7.89462	7.61419	7.6487	7.77724	NaN	7.09871	8.21199	7.24893	NaN	6.63095	6.88024	7.04219	6.44309	7.53126	7.25395	7.28987	7.35413	7.02409	7.41556	7.77932	7.08529	7.26842	6.92373	6.68398	NaN	NaN	NaN	NaN	11.3253
A0A1H1NKY9	Putative endopeptidase	20	64.4	8.84533	8.59912	8.74391	9.02263	8.97211	9.01528	8.77914	8.53972	8.65342	8.71133	NaN	8.79047	8.79997	8.65662	8.98219	NaN	7.47288	NaN	NaN	NaN	8.86523	9.1328	8.82638	8.91568	8.79722	8.81817	8.70841	8.67071	8.93568	8.70159	8.53569	8.81659	8.75386	8.75456	8.78343	8.11011	NaN	11.6541	NaN	NaN
A0A1H1NL11	Glycine C-acetyltransferase	65	92.2	13.2229	13.4344	13.3397	13.3391	13.2603	13.071	13.0617	13.0252	13.0542	13.1328	13.0072	13.2081	13.0695	13.2741	13.321	13.454	13.282	13.683	13.6915	13.326	13.179	13.1671	13.0981	13.3969	13.1825	12.9157	12.9021	12.8991	12.933	12.9725	13.1602	13.1318	13.0435	13.0658	13.0639	13.4371	13.0745	13.5681	14.0091	13.6034
A0A1H1NL74	Nucleoid-associated protein SAMN05216503_1639	28	90	12.7847	12.523	12.4289	12.585	12.4607	12.1112	12.214	12.4341	12.0307	12.2827	12.2762	11.7711	11.5839	11.8998	11.4898	11.64	11.5587	11.7268	10.4426	11.4617	12.4196	12.3854	12.3198	12.4314	12.1664	12.1731	12.235	12.1741	12.1692	12.0818	11.4449	11.4901	11.3708	11.3624	11.9034	11.7036	11.8956	12.001	12.0598	12.3171
A0A1H1NLD0	DEAD/DEAH box helicase	14	71.1	10.38	10.348	10.5405	10.3815	10.4099	10.4081	10.394	10.2074	10.3425	10.4496	NaN	10.4055	10.2646	10.9931	10.4098	11.7644	8.66472	10.6549	10.2795	9.58361	9.81769	9.91072	10.1429	9.38538	9.65993	10.4366	10.1358	9.90449	9.80741	10.6085	10.5515	10.5306	10.6834	10.3311	10.8446	NaN	11.4378	NaN	NaN	NaN
A0A1H1NLG1	Uncharacterized protein	12	54.4	7.84451	8.44553	8.03085	8.07149	7.45196	8.98531	8.63073	8.56756	8.83907	8.77134	NaN	9.42656	9.34913	10.8845	9.18796	12.2625	8.43323	NaN	NaN	NaN	8.36682	NaN	7.6178	7.18557	6.31272	8.63387	8.66792	7.8627	8.35646	8.46111	10.3873	9.41915	9.10582	7.92704	NaN	NaN	NaN	NaN	NaN	NaN
A0A1H1NLI3	Oligopeptidase B	60	84.4	11.5634	11.3903	11.4244	11.5861	11.3241	11.0982	11.2267	11.0916	11.2506	11.2732	11.4741	11.1025	11.1022	11.2572	11.323	10.8639	10.8496	11.3632	11.3014	10.8783	11.1818	11.5603	11.6174	11.5993	11.253	11.1072	11.0655	11.2207	11.1232	11.1241	11.1037	11.1452	11.08	11.1896	11.2201	11.2845	11.5416	11.6375	10.3378	12.0125
A0A1H1NLM5	Uncharacterized protein involved in outer membrane biogenesis	71	88.9	11.1446	11.2087	11.3789	11.3737	11.2174	11.2933	11.3962	11.257	11.2247	11.2881	11.5486	11.2665	11.3208	11.3476	11.5002	11.1176	11.331	11.2109	11.127	11.6022	11.6087	11.7115	11.5829	11.6837	11.5193	11.5378	11.5736	11.6069	11.5884	11.6115	11.7108	11.6257	11.6325	11.5849	11.7825	11.7577	11.8202	12.386	12.2053	12.2172
A0A1H1NLP5	Uncharacterized protein	2	55.6	11.043	11.1521	11.6341	11.4613	11.4661	11.3668	11.1995	10.9024	10.8147	11.0644	NaN	10.7323	10.5152	NaN	10.0317	NaN	10.1247	10.3626	NaN	10.4341	9.4605	10.2387	10.8779	10.3537	9.65103	11.4553	10.9167	11.0175	11.11	11.0573	10.6302	10.1514	10.2757	10.4163	11.014	NaN	NaN	NaN	NaN	NaN
A0A1H1NLQ9	Ornithine--oxo-acid aminotransferase	42	88.9	11.3213	10.6977	11.1106	10.8455	11.1549	11.8407	11.6997	11.6249	11.7965	11.7728	11.9405	11.8418	11.9234	12.1491	11.8515	12.0463	11.6354	11.7992	11.6233	12.0137	11.1086	11.1098	11.3373	11.0088	10.834	11.7891	11.8503	11.8972	11.7796	11.8156	12.0887	11.6691	11.8243	11.7005	11.862	11.6522	11.5424	12.0176	12.1554	12.3649
A0A1H1NLW6	Cystathionine beta-synthase	24	78.9	10.4547	9.97952	10.0447	10.0895	10.7523	10.5983	10.4054	10.3177	10.4875	10.2702	10.7969	10.3597	10.4316	10.7237	9.89391	10.3145	9.56117	10.292	10.4082	9.83208	10.2522	10.2996	10.2342	10.4564	10.2664	10.4055	10.1954	10.362	10.47	10.365	10.5334	10.0663	10.243	10.5022	10.1154	9.00181	11.1869	11.0588	10.9583	NaN
A0A1H1NLZ3	Tetratricopeptide repeat-containing protein	10	66.7	10.0171	10.1507	10.394	10.0986	10.2722	9.57887	9.70987	9.84332	9.72123	9.78741	NaN	9.5447	8.40907	7.9882	8.12052	9.89353	9.90692	10.2487	9.82696	9.80308	10.7792	10.7097	10.0951	9.79318	10.0242	9.65863	9.97311	9.95729	9.76706	9.81462	10.409	9.5977	9.70384	8.74943	8.85047	NaN	NaN	NaN	NaN	10.0549
A0A1H1NM96	23S rRNA m(5)U-1939 methyltransferase	39	83.3	11.4417	11.4145	11.3137	11.3267	11.3497	11.5468	11.5396	11.492	11.5774	11.5161	11.4908	11.5715	11.6622	11.5883	11.5916	10.5696	10.3685	11.4197	11.2928	11.1203	11.6127	11.6166	11.6015	11.5427	11.6941	11.4121	11.4336	11.6749	11.7264	11.6254	11.5924	11.6176	11.6153	11.5331	11.729	10.955	12.1941	11.2447	NaN	12.2063
A0A1H1NMB6	Isopenicillin N synthase	47	90	12.7057	12.9202	12.9772	12.983	12.8711	12.3379	12.4779	12.3834	12.3454	12.3711	12.2558	12.2772	12.2179	12.2302	12.3668	12.8467	12.3993	12.4257	12.6184	12.3335	13.0035	13.1565	12.7327	12.9809	12.7884	12.5983	12.6789	12.6726	12.4934	12.6108	12.3873	12.4402	12.438	12.3825	12.6328	12.7055	12.4299	12.4957	12.8906	12.8773
A0A1H1NML1	Translation initiation factor 1	6	63.3	10.2415	10.3969	10.0778	10.325	10.1732	9.29065	9.39714	10.2938	10.3568	10.3005	NaN	NaN	10.5446	8.51354	9.46555	5.98116	7.79312	NaN	NaN	NaN	10.2036	10.4061	9.09052	9.41044	10.2353	9.72373	9.87434	9.96827	10.1233	9.88585	6.72171	8.24682	9.65942	8.52764	9.15286	NaN	9.24838	NaN	NaN	NaN
A0A1H1NMM2	Putative pterin-4-alpha-carbinolamine dehydratase	2	56.7	8.72096	NaN	10.589	9.64777	9.24025	10.0291	10.2153	10.1773	10.2057	10.0816	NaN	9.01993	9.74825	NaN	9.81048	8.56682	8.48703	9.70042	NaN	NaN	10.4868	10.3649	10.2198	10.6045	10.5864	10.7102	9.98339	10.1865	9.81393	9.92362	10.1522	9.07783	8.69792	10.0135	9.53511	NaN	NaN	NaN	NaN	NaN
A0A1H1NMP1	Uncharacterized protein	22	76.7	10.6338	10.9889	10.7885	10.8818	10.7685	10.5956	10.5304	10.6054	10.621	10.4286	NaN	10.3911	10.6005	10.802	10.9807	10.8465	10.9311	10.6674	9.98122	10.8264	10.9563	11.1009	10.6626	10.7671	10.6031	10.4982	10.6101	10.41	10.7178	10.5443	10.4312	9.96953	10.4187	10.3231	10.7816	10.6755	11.1885	9.23045	NaN	NaN
A0A1H1NMQ8	Uncharacterized protein	7	67.8	11.9861	11.9501	10.3116	12.3071	11.3917	12.176	12.4235	11.6808	12.3212	12.4207	12.2302	NaN	NaN	11.8973	9.84842	11.799	11.8124	12.0607	11.8363	11.189	12.499	12.2397	12.5348	12.3598	10.9498	12.3575	12.298	12.6257	12.6559	12.6455	12.2071	NaN	11.8768	10.7241	10.5042	11.8956	NaN	NaN	NaN	NaN
A0A1H1NMR4	Uridine phosphorylase	26	85.6	10.484	10.6473	10.1641	10.1829	10.1967	10.7598	10.7599	10.5936	10.5993	10.7222	10.5036	10.3338	10.4743	10.6093	10.5968	10.8368	10.9436	10.8696	10.9702	10.5267	9.43257	9.42745	9.82258	9.55675	9.69772	10.8457	10.8989	10.9426	10.941	10.7838	10.4632	10.6844	10.8643	10.5954	10.7844	10.6028	9.89337	10.4771	NaN	9.69797
[truncated: 1,342 more rows]

## Sheet: 5x10^5cells_quant_proteins
Protein ID (Uniprot)	Protein Name	Number of identified precursors	Completeness	MaxLFQ log2 Glu_Unfixed_01	MaxLFQ log2 Glu_Unfixed_02	MaxLFQ log2 Glu_Unfixed_03	MaxLFQ log2 Glu_Unfixed_04	MaxLFQ log2 Glu_Unfixed_05	MaxLFQ log2 Glu_Fixed_01	MaxLFQ log2 Glu_Fixed_02	MaxLFQ log2 Glu_Fixed_03	MaxLFQ log2 Glu_Fixed_04	MaxLFQ log2 Glu_Fixed_05	MaxLFQ log2 Glu_FISH_01	MaxLFQ log2 Glu_FISH_02	MaxLFQ log2 Glu_FISH_03	MaxLFQ log2 Glu_FISH_04	MaxLFQ log2 Glu_FISH_05	MaxLFQ log2 Glu_FACS_01	MaxLFQ log2 Glu_FACS_02	MaxLFQ log2 Glu_FACS_03	MaxLFQ log2 Glu_FACS_04	MaxLFQ log2 Glu_FACS_05	MaxLFQ log2 Lam_Unfixed_01	MaxLFQ log2 Lam_Unfixed_02	MaxLFQ log2 Lam_Unfixed_03	MaxLFQ log2 Lam_Unfixed_04	MaxLFQ log2 Lam_Unfixed_05	MaxLFQ log2 Lam_Fixed_01	MaxLFQ log2 Lam_Fixed_02	MaxLFQ log2 Lam_Fixed_03	MaxLFQ log2 Lam_Fixed_04	MaxLFQ log2 Lam_Fixed_05	MaxLFQ log2 Lam_FISH_01	MaxLFQ log2 Lam_FISH_02	MaxLFQ log2 Lam_FISH_03	MaxLFQ log2 Lam_FISH_04	MaxLFQ log2 Lam_FISH_05	MaxLFQ log2 Lam_FACS_01	MaxLFQ log2 Lam_FACS_02	MaxLFQ log2 Lam_FACS_03	MaxLFQ log2 Lam_FACS_04	MaxLFQ log2 Lam_FACS_05
[truncated: 2,495 more rows]

[truncated: 2 more sheets: 1x10^5cells_quant_proteins, 50µg_digest_quant_proteins]
