# Supplementary material for: FISH-FACS proteomics: enhanced label-free quantitative proteome analysis from low cell numbers of uncultured environmental microorganisms
Source: ISME Commun. 2025 Aug 23;5(1):ycaf145. doi: 10.1093/ismeco/ycaf145 (PMC12452284; doi:10.1093/ismeco/ycaf145)
Supplement: Supplementary_Table_04_ycaf145 [file supplementary_table_04_ycaf145.xlsx]

## Sheet: Overview
FISH-FACS Proteomics: Enhanced label-free quantitative proteome analysis from low cell numbers of uncultured environmental microorganisms.
Authors: Vaikhari Kale, G.Y. Grace Ho, Sandra Maaß, Anke Trautwein-Schult, Daniel Bartosik, Thomas Schweder, Bernhard M. Fuchs, Dörte Becher
Overview of supplementary table 4 content:
Sheet	Sheet name	Method	Software	Description
1	Overview			Overview of supplementary table 4 content: Protein and peptide report file from bacterial cells (Auranitvirga spp,) from environmental samples.
2	Aurantivirga_quant_proteins	Direct digestion	Spectronaut (v18.6.231227)	Quantified proteins from Aurantivirga spp. cells sorted from environmental samples using AUR452 FISH probe. The number of cells sorted was 1.5×10^6 on Julian day 125 (May 4, 2020) and 1.2×10^6 on Julian day 129 (May 8, 2020). Samples were processed using FISH-FACS proteomics workflow. Proteins are listed with unique identifier (project-internal) based on Aurantivirga spp. MAGs derived protein dat…
3	Aurantivirga_peptides	Direct digestion	Spectronaut (v18.6.231227)	Peptides from Aurantivirga spp. cells sorted from environmental samples using AUR452 FISH probe. Peptides are listed with unique identifier (project-internal) based on Aurantivirga spp. MAGs derived protein database, stripped peptide sequence, PG. quantitiy per peptide per sample.
Abbreviations
JD	Julian Day
MAGs	Metagenome assembled genomes
CAZyme	Carbohydrate active enzyme
TBDR	Ton-B dependent transporters

## Sheet: Aurantivirga_quant_proteins
Protein Accession (MAGs based)	Bakta_protein_name	Number of identified precursors	Completeness	Annotation	MaxLFQ log2 JD_125	MaxLFQ log2 JD_129
10063_MB169_115	tRNA preQ1(34) S-adenosylmethionine ribosyltransferase-isomerase QueA	7	100	NA	11.2084	10.2431
10063_MB169_131	Gliding motility protein GldN	3	50	NA	7.68569	7.48751
10063_MB169_132	Gliding motility protein GldM	12	87.5	NA	7.48414	9.41886
10063_MB169_133	Gliding motility-related protein	5	87.5	NA	10.3523	9.73307
10063_MB169_134	Gliding motility lipoprotein GldK	8	87.5	NA	10.1044	10.0195
10063_MB169_136	DNA topoisomerase 1	16	75	NA	10.317	8.7057
10063_MB169_142	Co-chaperonin GroES (HSP10)	7	75	NA	9.21854	10.2704
10063_MB169_143	chaperonin GroEL	33	100	NA	8.95747	13.2768
10063_MB169_149	Bifunctional purine biosynthesis protein PurH	5	75	NA	11.1201	8.89703
10063_MB169_155	Small ribosomal subunit protein bS20	3	62.5	NA	12.9664	7.35272
10063_MB169_159	Scaffold protein Nfu/NifU N-terminal domain-containing protein	2	37.5	NA	9.0981	7.45942
10063_MB169_165	class II fructose-bisphosphate aldolase	7	87.5	NA	8.52921	9.97806
10063_MB169_167	30S ribosomal protein S15	5	75	NA	8.06759	10.2022
10063_MB169_168	polyribonucleotide nucleotidyltransferase	49	100	NA	7.65244	13.0732
10063_MB169_175;15976_MB344_62	ATP-dependent Clp protease ATP-binding subunit ClpX	6	87.5	NA	10.0875	8.98572
10063_MB169_176	putative ATP-dependent Clp protease proteolytic subunit 3	6	75	NA	9.13383	8.68524
10063_MB169_177	Trigger factor	25	87.5	NA	13.5047	10.7818
10063_MB169_184	LemA family protein	2	50	NA	9.54985	7.74273
10063_MB169_185	Amidophosphoribosyltransferase	6	50	NA	8.8353	8.51711
10063_MB169_186	Sugar kinase	3	25	NA	10.867	6.41527
10063_MB169_197	Aspartate--tRNA ligase	5	62.5	NA	7.83326	9.6658
10063_MB169_208	RND efflux pump membrane fusion protein barrel-sandwich domain-containing protein	8	62.5	NA	8.31051	8.95617
10063_MB169_220	50S ribosomal protein L32	3	62.5	NA	7.25083	8.61286
10063_MB169_223	acetyl-CoA carboxylase biotin carboxylase subunit	7	100	NA	10.046	10.9237
10063_MB169_229	Cytochrome c oxidase subunit 3	2	62.5	NA	9.29918	9.70585
10063_MB169_238	Phosphate transporter	16	75	NA	6.81067	11.3086
10063_MB169_240	2-oxoglutarate dehydrogenase complex dihydrolipoyllysine-residue succinyltransferase	7	75	NA	8.75854	9.43684
10063_MB169_241	2-oxoglutarate dehydrogenase E1 component	7	62.5	NA	10.8348	9.03919
10063_MB169_29;5189_MB344_662	NADH:flavin oxidoreductase/NADH oxidase family protein	2	25	NA	10.2688	7.15673
10063_MB169_58	DNA topoisomerase (ATP-hydrolyzing) subunit B	19	100	NA	NaN	10.5177
10063_MB169_59	malate dehydrogenase	6	87.5	NA	11.7079	10.3767
10063_MB169_61	protein translocase subunit SecDF	16	100	NA	9.94156	12.1222
10063_MB169_63	adenylate kinase	2	37.5	NA	9.79124	9.15174
10063_MB169_67;498_MB100_104	Lysine--tRNA ligase	11	62.5	NA	8.4256	8.44482
10063_MB169_75	Cell division protein FtsA	4	50	NA	NaN	8.46576
10063_MB169_87;498_MB100_124;5189_MB344_606	Alpha/beta hydrolase	2	37.5	NA	8.96432	7.06489
10063_MB169_93;498_MB100_131;5189_MB344_600	Transcriptional regulator	3	50	NA	10.9779	7.81276
11304_MB100_103;19207_MB94_17;22208_MB169_33	hypothetical protein	2	25	NA	11.1806	8.45203
11304_MB100_106	DEAD/DEAH box helicase	2	50	NA	12.5445	8.97591
11304_MB100_150;5189_MB344_232	Regulator of protease activity HflC, stomatin/prohibitin superfamily	9	100	NA	8.98075	10.7956
11304_MB100_169;5189_MB344_215	Phenylalanine--tRNA ligase alpha subunit	3	50	NA	8.3927	6.90586
11304_MB100_170	NADP-specific glutamate dehydrogenase	9	75	NA	7.88518	8.12763
11304_MB100_188;2514_MB169_29;5189_MB344_199	hypothetical protein	3	37.5	NA	8.37002	4.8018
11304_MB100_196;5189_MB344_191	ATP synthase subunit a	2	37.5	NA	7.68801	7.26032
11304_MB100_198;2514_MB169_19	ATP synthase subunit b	12	87.5	NA	NaN	10.459
11304_MB100_238	Acyl-CoA reductase or other NAD-dependent aldehyde dehydrogenase	9	75	NA	NaN	10.619
11304_MB100_268	STAS domain-containing protein	3	62.5	NA	7.26317	8.3567
11304_MB100_280	TonB-dependent receptor	34	100	other TBDR	8.73956	12.3584
11304_MB100_340	Secreted subtilase family protein, peptidase S8	15	87.5	NA	8.87183	8.98617
11304_MB100_372;2512_MB169_171;5189_MB344_25	SIR2-like domain-containing protein	3	62.5	NA	11.2217	7.76323
11304_MB100_386	TonB-dependent receptor	23	62.5	other TBDR	7.54774	10.325
11304_MB100_387	Lipoprotein	4	62.5	NA	8.35905	9.67017
11304_MB100_410	Cell envelope biogenesis protein OmpA	8	87.5	NA	5.41729	12.2733
11304_MB100_439;2512_MB169_94	translation elongation factor 4	2	62.5	NA	5.7423	9.48599
11304_MB100_443	Biopolymer transport protein ExbB	9	100	NA	10.6535	11.2872
11304_MB100_45;5189_MB344_332;9944_MB169_85	Leucine--tRNA ligase	2	50	NA	10.0067	6.6698
11304_MB100_459	DNA polymerase I	2	62.5	NA	9.50997	4.13155
11304_MB100_46;9944_MB169_86	Asparagine synthetase B	2	37.5	NA	12.9404	6.99563
11304_MB100_467	hypothetical protein	3	75	NA	8.90221	7.99604
11304_MB100_509;2512_MB169_36	Phosphoenolpyruvate carboxylase	8	62.5	NA	7.74658	9.30216
11304_MB100_524;18492_MB344_6;2512_MB169_23	transcription elongation factor GreA	4	75	NA	9.90492	8.73468
11304_MB100_553;5180_MB94_212	2,3-bisphosphoglycerate-independent phosphoglycerate mutase	3	50	NA	5.46065	7.66906
11304_MB100_565;28526_MB169_9	3-oxoacyl-acyl-carrier-protein reductase	5	62.5	NA	6.96382	9.53063
11304_MB100_586	Ester cyclase	2	37.5	NA	10.42	7.43731
11304_MB100_609	OmpH family outer membrane protein	8	100	NA	10.4853	9.83953
11304_MB100_655	GLPGLI family protein	6	50	NA	12.8772	8.37024
11304_MB100_67	SusC/RagA family protein	26	100	SusC-like	11.6387	10.704
11304_MB100_68	SusD family protein	7	75	SusD-like	9.51455	9.93226
11304_MB100_70	Endo-13-beta-glucanase (GH16)	4	87.5	CAZyme	12.3871	10.4001
11304_MB100_72	Cellobiose phosphorylase	11	62.5	CAZyme	7.37282	9.15748
11304_MB100_75;22208_MB169_3;5189_MB344_303	hypothetical protein	3	50	CAZyme	4.38498	9.13278
11951_MB94_21	Threonine--tRNA ligase	3	75	NA	6.53184	9.09799
11951_MB94_25;2063_MB344_11	hypothetical protein	2	37.5	NA	8.19881	7.73147
11951_MB94_27;14351_MB100_10;1897_MB169_57;2063_MB344_13	phosphoribosylformylglycinamidine cyclo-ligase	3	75	NA	9.29589	9.13911
11951_MB94_4	hypothetical protein	5	50	NA	8.7427	10.3725
11951_MB94_71	Transcription termination factor Rho	4	75	NA	7.93145	7.81481
11951_MB94_72	PpiC domain-containing protein	28	100	NA	10.5048	11.0101
11951_MB94_76	Tetratricopeptide repeat-containing protein	10	75	NA	7.20098	9.67135
13261_MB94_40	RagB/SusD domain-containing protein	16	75	NA	10.2089	12.7815
13261_MB94_41	SusC/RagA family TonB-linked outer membrane protein	72	75	SusC-like	NaN	13.9844
14351_MB100_114;1890_MB169_67	Electron transfer flavoprotein beta subunit	4	62.5	NA	7.60642	10.507
14351_MB100_18;2063_MB344_24	Triosephosphate isomerase	4	62.5	NA	8.02126	8.67353
14351_MB100_49	PpiC domain-containing protein	3	50	NA	11.0531	8.31046
14351_MB100_53	Tetratricopeptide repeat-containing protein	3	50	NA	10.4308	9.23855
14353_MB100_6;18850_MB94_37;5189_MB344_1053	phosphoglucosamine mutase	5	62.5	NA	10.8614	8.94374
15976_MB344_15	Gliding motility protein GldN	8	75	NA	9.92111	9.93645
15976_MB344_18	Gliding motility lipoprotein GldK	2	37.5	NA	10.0741	7.17872
15976_MB344_21	tRNA (N6-isopentenyl adenosine(37)-C2)-methylthiotransferase MiaB	3	37.5	NA	8.51181	8.70599
15976_MB344_37	Cell shape-determining ATPase MreB, actin-like superfamily	4	75	NA	5.95613	9.61237
15976_MB344_51	class II fructose-bisphosphate aldolase	6	87.5	NA	10.1197	10.9793
15976_MB344_52;498_MB100_207	acetyl-CoA carboxylase, carboxyltransferase subunit beta	5	62.5	NA	9.93115	8.88592
15976_MB344_55	polyribonucleotide nucleotidyltransferase	4	75	NA	7.91331	8.18991
15976_MB344_69	Superoxide dismutase	2	50	NA	11.0223	9.98089
15976_MB344_90	TonB-dependent receptor plug domain-containing protein	13	50	NA	9.88388	9.75781
15976_MB344_94	OmpA family protein	3	87.5	NA	7.13779	9.30298
16183_MB100_20	Phosphoglucomutase	5	50	NA	13.0258	8.96244
16183_MB100_33;5189_MB344_984	DUF4295 domain-containing protein	3	87.5	NA	14.1668	11.7218
16183_MB100_52	FdhF/YdeP family oxidoreductase	2	87.5	NA	8.25461	7.32385
16183_MB100_68;5189_MB344_1030	DUF2911 domain-containing protein	2	37.5	NA	10.405	6.65423
16183_MB100_77	Phosphoribosylaminoimidazole-succinocarboxamide synthase	3	75	NA	9.20187	6.27654
16337_MB169_23	Beta-lactamase-related domain-containing protein	5	87.5	NA	NaN	9.9557
16337_MB169_4	Molecular chaperone Skp	13	100	NA	8.31246	10.9253
16337_MB169_42	Ribonuclease Z	6	50	NA	9.23962	9.21401
16337_MB169_43	Outer membrane protein beta-barrel domain-containing protein	14	75	NA	10.018	10.611
16337_MB169_45;2063_MB344_179	methionine adenosyltransferase	7	50	NA	9.81323	8.5825
16337_MB169_46	O-acetylhomoserine aminocarboxypropyltransferase/cysteine synthase	13	87.5	NA	9.95532	12.1715
16337_MB169_57	Thioredoxin	3	100	NA	7.16233	10.9439
16337_MB169_6	outer membrane protein assembly factor BamA	6	62.5	NA	8.04333	8.36063
16418_MB94_1	Translation initiation factor IF-2	10	62.5	NA	10.2095	9.15501
16418_MB94_32;2512_MB169_96	TolB protein	2	37.5	NA	9.52096	6.81484
16418_MB94_5	DUF2723 domain-containing protein	3	50	NA	10.6975	8.78223
16418_MB94_69	4-hydroxythreonine-4-phosphate dehydrogenase	2	25	NA	8.76553	7.99707
16418_MB94_96	Nuclear transport factor 2 family protein	19	62.5	NA	8.75245	11.1977
18492_MB344_10;2512_MB169_19	DUF3127 domain-containing protein	3	50	NA	9.57194	8.6521
18492_MB344_23	Na(+)-translocating NADH-quinone reductase subunit A	2	37.5	NA	9.40299	8.92142
18492_MB344_25	Na(+)-translocating NADH-quinone reductase subunit C	4	75	NA	10.4175	9.61946
18492_MB344_47;28526_MB169_4	Acyl-CoA-dehydrogenase	10	62.5	NA	9.42932	9.17483
18492_MB344_49;28526_MB169_6	acyl-CoA dehydrogenase family protein	2	37.5	NA	11.8433	6.83834
18492_MB344_53	LemA family protein	3	100	NA	8.0994	9.62818
18492_MB344_61	ABM domain-containing protein	9	62.5	NA	6.75827	10.5536
18850_MB94_19	DUF4230 domain-containing protein	11	100	NA	6.68529	11.6987
18850_MB94_2	Glutamate synthase	5	50	NA	9.62045	10.6067
18850_MB94_23	Peptidylprolyl isomerase	9	62.5	NA	10.8526	9.34679
18850_MB94_25	Peptidylprolyl isomerase	4	50	NA	11.7877	7.70378
18850_MB94_6;1897_MB169_662	Ammonium transporter	4	62.5	NA	8.9956	7.94073
1890_MB169_32	Bifunctional 3-deoxy-7-phosphoheptulonate synthase/chorismate mutase type II	25	100	NA	10.9104	16.7539
1890_MB169_64;2063_MB344_131	Sortilin N-terminal domain-containing protein	3	50	CAZyme	8.03417	8.44679
1890_MB169_65	Putative K(+)-stimulated pyrophosphate-energized sodium pump	12	100	NA	13.2453	11.9584
1890_MB169_68	hypothetical protein	5	87.5	NA	11.8869	9.64298
1890_MB169_80;5180_MB94_48	Branched-chain-amino-acid aminotransferase	2	25	NA	9.01574	7.05542
1897_MB169_1000	SusD/RagB family nutrient-binding outer membrane lipoprotein	28	87.5	SusD-like	9.31099	11.2994
1897_MB169_1001	hypothetical protein	5	100	NA	7.11525	12.1709
1897_MB169_11;2063_MB344_61	Pseudouridine synthase	2	37.5	NA	8.89842	8.20507
1897_MB169_128	gliding motility lipoprotein GldJ	9	87.5	NA	6.7199	10.8643
1897_MB169_137	DUF2892 domain-containing protein	4	50	NA	7.61695	7.69818
1897_MB169_138;27076_MB100_523;5189_MB344_1664	Cytochrome C biogenesis protein	2	37.5	NA	4.36765	7.99384
1897_MB169_14	Tetratricopeptide repeat-containing protein	9	50	NA	9.16331	9.38953
1897_MB169_163	Acyl-CoA dehydrogenase related to the alkylation response protein AidB	16	100	NA	10.1408	10.6979
1897_MB169_164	Acetyl-CoA acetyltransferase	9	87.5	NA	8.52754	10.4696
1897_MB169_165	3-hydroxyacyl-CoA dehydrogenase	29	87.5	NA	9.22482	11.073
1897_MB169_169	Catalase-peroxidase	9	87.5	CAZyme	10.0636	11.2209
1897_MB169_18	PpiC domain-containing protein	23	87.5	NA	10.0338	10.4945
1897_MB169_19	Transcription termination factor Rho	22	100	NA	9.13083	11.1434
1897_MB169_190;27076_MB100_470;3144_MB94_32	Signal peptidase I	2	37.5	NA	7.5205	7.30932
1897_MB169_205;27076_MB100_455;3144_MB94_50	Alanine:cation symporter family protein	2	50	NA	10.3537	9.19964
1897_MB169_208	30S ribosomal protein S21	4	100	NA	9.64509	11.436
1897_MB169_211	elongation factor Tu	39	100	NA	NaN	14.9118
1897_MB169_214	50S ribosomal protein L11	7	75	NA	12.5651	9.45531
1897_MB169_215	Large ribosomal subunit protein uL1	18	100	NA	11.4553	11.0302
1897_MB169_216	Large ribosomal subunit protein uL10	11	87.5	NA	9.85201	11.9725
1897_MB169_217	50S ribosomal protein L7/L12	16	100	NA	7.76201	12.3781
1897_MB169_218	DNA-directed RNA polymerase subunit beta	74	100	NA	9.76196	13.3495
1897_MB169_246;27076_MB100_414;5189_MB344_1129	Ribosomal RNA small subunit methyltransferase B	2	25	NA	12.7001	7.63806
1897_MB169_254	TonB-dependent receptor	6	62.5	other TBDR	NaN	9.44123
1897_MB169_256	Inosine-5'-monophosphate dehydrogenase	10	62.5	NA	7.99527	9.5085
1897_MB169_264;27076_MB100_396;5189_MB344_1147	Phosphoserine aminotransferase	4	50	NA	17.2983	8.09774
1897_MB169_267	redox-regulated ATPase YchF	7	50	NA	8.60074	8.08056
1897_MB169_268	Peptidyl-prolyl cis-trans isomerase	8	87.5	NA	9.12983	9.50305
1897_MB169_291	ADP-forming succinate--CoA ligase subunit beta	11	100	NA	8.64839	10.0748
1897_MB169_301	DNA-binding protein	6	100	NA	12.3765	10.3463
1897_MB169_305	Lipoprotein	4	62.5	NA	10.8239	7.91454
1897_MB169_306;27076_MB100_350	Sec translocon accessory complex subunit YajC	2	100	NA	7.88283	8.20897
1897_MB169_310	DNA-binding response regulator, OmpR family, contains REC and winged-helix (wHTH) domain	7	75	NA	6.05205	8.21688
1897_MB169_322	Histidine--tRNA ligase	5	75	NA	11.6556	8.17854
1897_MB169_324	preprotein translocase subunit SecA	19	75	NA	11.9183	9.00852
1897_MB169_353	signal recognition particle protein	8	100	NA	7.70434	9.45472
1897_MB169_362;27076_MB100_285	adenylosuccinate lyase	3	75	NA	5.10943	9.73259
1897_MB169_367	Cold-shock protein	9	100	NA	11.7141	13.4964
1897_MB169_380	hypothetical protein	8	50	NA	7.55575	9.55983
1897_MB169_386	Peptidyl-prolyl cis-trans isomerase	6	50	NA	7.62275	9.12397
1897_MB169_404;3144_MB94_262;5189_MB344_1367	DNA translocase FtsK	2	37.5	NA	9.65453	8.64216
1897_MB169_406	thiol peroxidase	2	50	NA	NaN	8.52267
1897_MB169_422	8-amino-7-oxononanoate synthase	3	50	NA	7.9039	9.09478
1897_MB169_423	DEAD/DEAH box helicase	18	87.5	NA	5.72284	10.2085
1897_MB169_452	DNA-binding protein	5	37.5	NA	8.69722	8.42683
1897_MB169_454;3144_MB94_310;5189_MB344_1315	Sortilin N-terminal domain-containing protein	10	62.5	CAZyme	11.6388	9.02364
1897_MB169_457	HMA domain-containing protein	3	50	NA	11.3943	7.84502
1897_MB169_469	DNA-binding transcriptional regulator, Lrp family	2	50	NA	12.1133	8.20675
1897_MB169_484;5189_MB344_1291	DNA recombination protein RmuC	2	37.5	NA	12.3454	7.68069
1897_MB169_486	Serine hydroxymethyltransferase	8	87.5	NA	11.1676	10.7127
1897_MB169_487;5189_MB344_1288	fumarylacetoacetase	3	50	NA	11.7026	9.14631
1897_MB169_494	Transketolase, C-terminal subunit	8	87.5	NA	7.62163	10.2402
1897_MB169_501	Band 7 domain-containing protein	20	100	NA	10.1598	11.1721
1897_MB169_504	succinate--CoA ligase subunit alpha	11	87.5	NA	9.89097	9.6072
1897_MB169_511;5189_MB344_1261	PglZ domain-containing protein	2	75	NA	11.4581	9.31591
1897_MB169_519	Large ribosomal subunit protein bL9	7	75	NA	15.2682	10.4342
1897_MB169_520	30S ribosomal protein S18	12	100	NA	9.64193	11.5856
1897_MB169_521	30S ribosomal protein S6	9	100	NA	11.2198	12.4798
1897_MB169_528	DNA helicase	2	75	NA	12.8955	6.83851
1897_MB169_536;27076_MB100_103;5189_MB344_1218	Formimidoyltransferase-cyclodeaminase	2	37.5	NA	13.3838	5.71921
1897_MB169_544;5189_MB344_1213	ribonuclease Y	9	100	NA	13.6423	8.87634
1897_MB169_559;27076_MB100_79	Oxidoreductase	2	62.5	NA	8.48032	8.43251
1897_MB169_56	Glutamine synthetase	22	100	NA	7.3853	12.0067
1897_MB169_562	Efflux transporter periplasmic adaptor subunit	9	62.5	NA	9.15779	8.998
1897_MB169_569	translational GTPase TypA	16	100	NA	9.61734	10.5748
1897_MB169_579;27076_MB100_59	Metal-dependent hydrolase superfamily protein	6	37.5	NA	8.09514	8.38814
1897_MB169_58	peptide chain release factor 1	5	62.5	NA	7.95792	9.83033
1897_MB169_589	aconitate hydratase	15	100	NA	10.0691	11.0366
1897_MB169_592;5189_MB344_1166	UDP-N-acetylglucosamine 1-carboxyvinyltransferase	3	62.5	NA	11.5168	9.31016
1897_MB169_599	DNA topoisomerase (ATP-hydrolyzing)	4	50	NA	6.82848	7.30455
1897_MB169_60	50S ribosomal protein L20	9	100	NA	6.96781	9.56557
1897_MB169_600	DNA gyrase/topoisomerase IV, subunit B	7	50	NA	10.9871	7.57342
1897_MB169_62	translation initiation factor IF-3	2	100	NA	8.73287	9.30065
1897_MB169_63	Threonine--tRNA ligase	15	75	NA	9.57299	9.46859
1897_MB169_631	dihydrolipoyl dehydrogenase	3	62.5	NA	7.95802	7.29011
1897_MB169_642	3-isopropylmalate dehydrogenase	5	75	NA	8.8814	8.20034
1897_MB169_653	threonine ammonia-lyase	4	62.5	NA	9.56082	8.32466
1897_MB169_654	ketol-acid reductoisomerase	21	100	NA	8.45477	11.313
1897_MB169_656	biosynthetic-type acetolactate synthase large subunit	13	87.5	NA	9.38525	9.38861
1897_MB169_657	dihydroxy-acid dehydratase	5	50	NA	10.2101	9.23383
1897_MB169_659	glutamate synthase large subunit	19	87.5	NA	14.3898	9.42301
1897_MB169_661	Transcriptional regulator	3	62.5	NA	NaN	10.046
1897_MB169_663	Outer membrane protein	2	62.5	NA	9.82197	10.6517
1897_MB169_67;2063_MB344_3	Amino acid dehydrogenase	2	50	NA	9.25808	8.55247
1897_MB169_673	DUF4230 domain-containing protein	3	50	NA	8.28043	5.78118
1897_MB169_684	HU family DNA-binding protein	12	100	NA	8.68482	13.2651
1897_MB169_692	30S ribosomal protein S1	41	100	NA	8.21891	13.128
1897_MB169_697	M42 family metallopeptidase	6	62.5	NA	9.09282	8.42712
1897_MB169_713	DUF2911 domain-containing protein	6	62.5	NA	9.35186	8.61109
1897_MB169_719	Beta sliding clamp	6	100	NA	10.4437	8.66467
1897_MB169_734	Tetratricopeptide repeat-containing protein	6	62.5	NA	9.65436	9.85634
1897_MB169_735	DNA gyrase subunit A	26	87.5	NA	9.45404	9.6123
1897_MB169_736	ATP-dependent Clp protease ATP-binding subunit	14	87.5	NA	8.13544	10.4531
1897_MB169_748	50S ribosomal protein L28	10	75	NA	8.02614	8.51362
1897_MB169_751;5189_MB344_979	1,4-dihydroxy-2-naphthoyl-CoA synthase	2	37.5	NA	9.43918	8.4583
1897_MB169_755	fructose-6-phosphate aldolase	10	87.5	NA	11.5202	9.94251
1897_MB169_759	Phosphoglucomutase	2	50	NA	10.4766	8.42654
1897_MB169_773	Lon protease	11	62.5	NA	10.438	9.03055
1897_MB169_777;5189_MB344_954	Efflux transporter, RND family, MFP subunit	2	25	NA	11.6071	8.75141
1897_MB169_780	carbamoyl-phosphate synthase large subunit	17	87.5	NA	10.41	9.91095
1897_MB169_781	50S ribosomal protein L34	3	75	NA	8.30134	7.37388
1897_MB169_783;26071_MB100_39	hypothetical protein	3	37.5	NA	9.17698	8.03512
1897_MB169_794	Enoyl-[acyl-carrier-protein] reductase [NADH]	8	100	NA	10.1929	10.407
1897_MB169_807;26071_MB100_12;5189_MB344_920	hypothetical protein	2	50	NA	10.5903	6.97324
1897_MB169_815	chromosomal replication initiator protein DnaA	3	50	NA	11.6073	8.08008
1897_MB169_828	Large ribosomal subunit protein bL19	6	100	NA	12.4592	12.1108
1897_MB169_829	Isocitrate dehydrogenase [NADP]	14	87.5	NA	8.24218	11.0735
1897_MB169_849	Glyceraldehyde-3-phosphate dehydrogenase 1	23	100	NA	9.50542	11.3664
1897_MB169_850;5189_MB344_873	6-phosphofructokinase	3	50	NA	5.55486	9.19426
1897_MB169_851;19966_MB100_188	Translocation/assembly module TamB	2	25	NA	10.1333	NaN
1897_MB169_864	Pyruvate dehydrogenase E1 component subunit alpha	12	87.5	NA	9.38007	9.52813
1897_MB169_865	Acetyltransferase component of pyruvate dehydrogenase complex	5	50	NA	12.5102	9.47247
1897_MB169_867;19966_MB100_168	Dihydrolipoamide acetyltransferase component of pyruvate dehydrogenase complex	2	50	NA	9.50962	9.80641
1897_MB169_890	C4-type zinc ribbon domain-containing protein	11	100	NA	11.1858	11.7712
1897_MB169_903	Chaperone/heat shock protein	29	100	NA	9.43517	11.2375
1897_MB169_917	ATP-dependent zinc metalloprotease FtsH	15	100	NA	10.0674	9.49378
1897_MB169_933	Rhodopsin	3	100	NA	NaN	11.2541
1897_MB169_935	molecular chaperone DnaK	9	75	NA	11.4434	10.1981
1897_MB169_946	D-3-phosphoglycerate dehydrogenase	8	87.5	NA	6.86838	9.50249
1897_MB169_949	type B 50S ribosomal protein L31	8	87.5	NA	7.68642	10.9878
1897_MB169_962	Enolase	15	100	NA	10.5051	10.8909
1897_MB169_965	hypothetical protein	5	50	NA	8.84198	7.70317
1897_MB169_966	50S ribosomal protein L17	2	50	NA	8.01059	8.27041
1897_MB169_967	DNA-directed RNA polymerase subunit alpha	29	100	NA	9.85413	11.9945
1897_MB169_968	Small ribosomal subunit protein uS4	16	100	NA	4.86506	12.9845
1897_MB169_969;19298_MB94_24	30S ribosomal protein S11	4	87.5	NA	10.0849	8.93858
1897_MB169_970	30S ribosomal protein S13	8	87.5	NA	8.11955	10.7769
1897_MB169_973	preprotein translocase subunit SecY	5	87.5	NA	9.06543	11.5822
1897_MB169_974	50S ribosomal protein L15	2	50	NA	6.8936	9.48332
1897_MB169_976	30S ribosomal protein S5	12	100	NA	8.80616	12.2691
1897_MB169_977	50S ribosomal protein L18	6	75	NA	11.5622	9.62546
1897_MB169_978	Large ribosomal subunit protein uL6	4	100	NA	10.3185	12.2133
1897_MB169_979	30S ribosomal protein S8	8	100	NA	10.151	12.6288
1897_MB169_980	30S ribosomal protein S14	2	87.5	NA	9.96459	12.8485
1897_MB169_981	50S ribosomal protein L5	2	50	NA	10.58	9.04546
1897_MB169_982	50S ribosomal protein L24	4	87.5	NA	10.8414	9.95131
1897_MB169_983	50S ribosomal protein L14	5	100	NA	9.54901	11.5434
1897_MB169_984	30S ribosomal protein S17	4	100	NA	7.37802	10.8022
1897_MB169_985;5189_MB344_733	50S ribosomal protein L29	3	50	NA	14.2787	9.74103
1897_MB169_986	50S ribosomal protein L16	6	100	NA	13.454	11.0067
1897_MB169_987	30S ribosomal protein S3	18	100	NA	9.18885	12.4683
1897_MB169_988	50S ribosomal protein L22	8	100	NA	9.27646	11.8423
1897_MB169_989	30S ribosomal protein S19	8	100	NA	8.41321	11.3573
1897_MB169_990	50S ribosomal protein L2	19	100	NA	10.3707	10.779
1897_MB169_992	50S ribosomal protein L4	11	100	NA	10.1769	11.7684
1897_MB169_993	50S ribosomal protein L3	12	87.5	NA	10.9329	11.7443
1897_MB169_994	30S ribosomal protein S10	12	100	NA	NaN	13.184
1897_MB169_995	elongation factor G	50	100	NA	7.88047	12.9931
1897_MB169_996	30S ribosomal protein S7	14	100	NA	9.02633	11.9604
1897_MB169_997	30S ribosomal protein S12	5	87.5	NA	10.0755	12.8494
1897_MB169_999	SusC/RagA family TonB-linked outer membrane protein	60	100	SusC-like	8.19201	12.5013
19293_MB94_5	Glutamate--tRNA ligase	2	37.5	NA	NaN	8.03948
19298_MB94_1	50S ribosomal protein L4	8	75	NA	9.15033	9.42012
19298_MB94_27	50S ribosomal protein L17	4	62.5	NA	8.23063	10.9607
19298_MB94_28	carbamoyl phosphate synthase small subunit	6	87.5	NA	7.84623	8.81409
19298_MB94_30	citrate synthase	6	50	NA	10.8582	9.1794
19966_MB100_125	Magnesium chelatase	2	37.5	NA	7.48826	6.73802
19966_MB100_27	hypothetical protein	3	62.5	NA	7.08133	9.24693
19966_MB100_28	SusD/RagB family nutrient-binding outer membrane lipoprotein	6	100	SusD-like	12.2227	10.4631
2063_MB344_117	Dihydrofolate reductase	2	12.5	NA	10.9442	0
2063_MB344_125	hypothetical protein	4	75	NA	7.36187	14.9598
2063_MB344_127	pyruvate dehydrogenase complex E1 component subunit beta	7	87.5	NA	7.95901	9.75686
2063_MB344_159	Bifunctional 3-deoxy-7-phosphoheptulonate synthase/chorismate mutase type II	4	62.5	NA	12.2246	8.98819
2063_MB344_178	O-acetylhomoserine aminocarboxypropyltransferase/cysteine synthase	4	62.5	NA	10.9452	10.1191
2063_MB344_8	translation initiation factor IF-3	5	62.5	NA	6.98482	9.26146
21298_MB344_17;2512_MB169_43	Helix-turn-helix transcriptional regulator	3	62.5	NA	8.73325	9.31666
22208_MB169_1	hypothetical protein	5	37.5	CAZyme	12.0046	8.46526
22208_MB169_17	pyruvate kinase	8	62.5	NA	9.94569	8.2668
22208_MB169_25	Succinate dehydrogenase/fumarate reductase iron-sulfur subunit	7	62.5	NA	NaN	8.24431
22208_MB169_26	Succinate dehydrogenase/fumarate reductase, flavoprotein subunit	14	100	NA	9.64478	9.74792
22208_MB169_5	Glycosyl hydrolase	2	37.5	CAZyme	9.0209	7.30914
2377_MB94_107	Outer membrane lipoprotein BamD-like domain-containing protein	5	50	NA	10.1813	9.46636
2377_MB94_123	Membrane protein insertase YidC	3	50	NA	12.6196	8.20438
2377_MB94_124	CTP synthase	8	62.5	NA	11.2047	9.39664
2377_MB94_176	Tetratricopeptide repeat-containing protein	9	62.5	NA	8.27008	9.16138
2377_MB94_36	Acetyltransferase component of pyruvate dehydrogenase complex	16	100	NA	6.65147	9.8161
2377_MB94_49	Sortilin N-terminal domain-containing protein	8	50	CAZyme	9.70966	8.27615
2512_MB169_11	Na(+)-translocating NADH-quinone reductase subunit A	6	50	NA	9.08286	8.29981
2512_MB169_117	TonB-dependent receptor plug domain-containing protein	3	50	NA	7.72274	8.75311
2512_MB169_118	DUF5689 domain-containing protein	6	75	NA	11.9347	9.11692
2512_MB169_120	F0F1 ATP synthase subunit beta	42	100	NA	10.0563	12.5981
2512_MB169_121	OmpA-like domain-containing protein	4	75	NA	10.096	10.3471
2512_MB169_124	glycine C-acetyltransferase	5	37.5	NA	11.3513	8.08864
2512_MB169_139	Nucleotidyl transferase	3	50	NA	8.97814	8.3333
2512_MB169_144	Multidrug transporter	2	50	NA	10.9455	9.1319
2512_MB169_145	TonB-dependent receptor	9	62.5	other TBDR	8.50742	8.77247
2512_MB169_177	Acyl-CoA dehydrogenase related to the alkylation response protein AidB	8	50	NA	8.61548	8.59893
2512_MB169_18	Zinc-dependent metalloprotease	22	100	NA	12.641	9.79531
2512_MB169_197	aspartate-semialdehyde dehydrogenase	2	50	NA	12.9463	7.58999
2512_MB169_2	OmpA-like domain-containing protein	2	50	NA	9.7233	9.01651
2512_MB169_206;5189_MB344_59;6995_MB94_152	Aldo/keto reductase	2	37.5	NA	11.219	7.03891
2512_MB169_207	Phosphoglycerate kinase	3	62.5	NA	11.5675	8.46043
2512_MB169_231	Ferric enterobactin receptor	52	100	other TBDR	9.66633	12.1079
2512_MB169_241	50S ribosomal protein L25/general stress protein Ctc	5	75	NA	10.7074	9.48049
2512_MB169_244	DUF4468 domain-containing protein	2	37.5	NA	13.2019	9.26646
2512_MB169_245	hypothetical protein	8	62.5	NA	9.72732	10.4472
2512_MB169_252	SbsA Ig-like domain-containing protein	4	75	NA	12.4848	9.29538
2512_MB169_255	MoxR family ATPase	13	87.5	NA	13.1914	9.34758
2512_MB169_264	Carbonic anhydrase	7	50	NA	12.8865	8.66845
2512_MB169_266	STAS domain-containing protein	3	50	NA	10.1807	7.44319
2512_MB169_273	ribonucleoside-diphosphate reductase subunit alpha	23	87.5	NA	9.98511	9.95132
2512_MB169_274	Ribonucleotide reductase beta subunit, ferritin-like domain	4	75	NA	12.9001	8.66809
2512_MB169_280	glutamine--fructose-6-phosphate transaminase (isomerizing)	10	62.5	NA	11.2193	9.80103
2512_MB169_282	Glycogen synthase	5	62.5	CAZyme	10.0363	6.68734
2512_MB169_284	aspartate 1-decarboxylase	3	37.5	NA	10.7078	7.12766
2512_MB169_29	dihydrolipoyl dehydrogenase	11	87.5	NA	13.022	9.77124
2512_MB169_293	tyrosine--tRNA ligase	4	50	NA	12.264	8.11228
2512_MB169_321;5189_MB344_681	SnoaL-like domain-containing protein	4	50	NA	12.7299	8.55497
2512_MB169_322	nuclear transport factor 2 family protein	4	62.5	NA	10.9471	10.395
2512_MB169_46	adenosylhomocysteinase	13	87.5	NA	12.3958	11.022
2512_MB169_58	Heme/copper-type cytochrome/quinol oxidase, subunit 1	2	37.5	NA	11.8912	9.23027
2512_MB169_6	Na(+)-translocating NADH-quinone reductase subunit F	11	87.5	NA	13.0846	9.23148
2512_MB169_61	Cytochrome c domain-containing protein	2	75	NA	13.2495	8.53749
2512_MB169_64	Menaquinone reductase, iron-sulfur cluster-binding subunit	18	100	NA	12.537	9.98256
2512_MB169_67	Translation initiation factor IF-2	25	100	NA	13.5762	10.5063
2512_MB169_68	Transcription antitermination factor NusA, contains S1 and KH domains	21	100	NA	13.088	10.9169
2512_MB169_71	DUF2723 domain-containing protein	7	62.5	NA	8.15827	8.28349
2512_MB169_77	50S ribosomal protein L13	12	87.5	NA	9.5254	10.4792
2512_MB169_78	30S ribosomal protein S9	7	87.5	NA	10.1817	11.1115
2512_MB169_79	hypothetical protein	28	100	NA	9.00872	12.1834
2512_MB169_80	translation elongation factor Ts	10	87.5	NA	9.46412	11.6072
2512_MB169_84;5189_MB344_506	Asparagine--tRNA ligase	6	62.5	NA	4.77301	9.46566
2512_MB169_88	Biopolymer transporter ExbD	12	100	NA	6.64148	10.3747
2512_MB169_89	Biopolymer transporter ExbD	3	75	NA	6.05405	9.16651
2512_MB169_9	Na(+)-translocating NADH-quinone reductase subunit C	2	50	NA	11.8172	9.21507
2514_MB169_16	ATP synthase gamma chain	8	87.5	NA	10.6202	9.84554
2514_MB169_17	F0F1 ATP synthase subunit alpha	38	100	NA	10.8851	12.7793
2514_MB169_18;5189_MB344_188	ATP synthase subunit delta	4	50	NA	NaN	9.33911
2514_MB169_20	ATP synthase subunit c	2	87.5	NA	16.6675	10.4317
2514_MB169_58	Ribonuclease R	4	50	NA	9.66486	10.8041
2514_MB169_83	TonB-dependent receptor	7	87.5	SusC-like	9.06634	9.97165
2514_MB169_90	Fe-S cluster assembly protein SufB	8	100	NA	5.2603	10.2975
27076_MB100_120	Large ribosomal subunit protein bL9	4	75	NA	10.7358	9.80076
27076_MB100_224	DEAD/DEAH box helicase	2	50	NA	9.55158	8.22394
27076_MB100_411	Phenylalanine--tRNA ligase beta subunit	8	75	NA	NaN	7.21942
27076_MB100_448	elongation factor Tu	9	87.5	NA	9.46661	11.7728
27076_MB100_458;5189_MB344_1596	excinuclease ABC subunit UvrA	2	50	NA	9.21904	7.53529
27076_MB100_49	aconitate hydratase	4	87.5	NA	8.53431	8.87328
27076_MB100_69	translational GTPase TypA	5	75	NA	8.86137	8.1951
27076_MB100_98	PEGA domain-containing protein	2	62.5	NA	10.3256	7.97975
28526_MB169_14	ribosome biogenesis GTPase Der	4	75	NA	8.35565	8.72882
28526_MB169_5	Glucose 1-dehydrogenase	3	50	NA	8.37974	7.91789
3144_MB94_12	Catalase-peroxidase	6	62.5	CAZyme	7.73885	8.29374
3144_MB94_126	hypothetical protein	2	25	NA	9.93763	7.818
3144_MB94_149	Lipoprotein	4	75	NA	8.94434	11.4769
3144_MB94_244	Peptidyl-prolyl cis-trans isomerase	4	62.5	NA	9.76791	9.74663
3144_MB94_245	peptidylprolyl isomerase	2	50	NA	8.99579	7.75471
3144_MB94_253	Peptidase M1 membrane alanine aminopeptidase domain-containing protein	9	62.5	NA	8.88323	8.70878
3144_MB94_254	Aminopeptidase, family M1	16	75	NA	8.90172	9.48819
3144_MB94_259	3,4-dihydroxy-2-butanone 4-phosphate synthase	3	50	NA	9.97166	8.30197
3144_MB94_264;5189_MB344_1365	Thiol peroxidase	2	50	NA	13.2918	9.45477
3144_MB94_277;5189_MB344_1353	Putative pterin-4-alpha-carbinolamine dehydratase	2	25	NA	11.2907	6.14648
3144_MB94_280	Oligopeptidase B	13	87.5	NA	8.4656	10.173
3144_MB94_326;5189_MB344_1300	Anti-sigma factor	2	75	NA	7.96994	8.49151
3144_MB94_336	Serine hydroxymethyltransferase	4	62.5	NA	10.658	8.37356
3144_MB94_408	3-hydroxyacyl-CoA dehydrogenase	3	50	NA	9.44107	6.92954
3144_MB94_465	Periplasmic chaperone for outer membrane proteins Skp	2	25	NA	8.66385	NaN
3144_MB94_495	Threonine synthase	3	50	NA	10.3862	7.52529
3144_MB94_497	Bifunctional aspartate kinase/homoserine dehydrogenase I	8	50	NA	7.77632	9.1068
3144_MB94_91;5189_MB344_1522	Valine--tRNA ligase	2	62.5	NA	7.68683	9.30896
498_MB100_218	Trigger factor	10	87.5	NA	9.51176	11.0499
5180_MB94_102	Polyisoprenoid-binding protein	7	75	NA	6.90087	10.6702
5180_MB94_130	GLPGLI family protein	2	25	NA	8.74514	7.72047
5180_MB94_140	GLPGLI family protein	2	12.5	NA	7.88572	6.58447
5180_MB94_147	glycine--tRNA ligase	4	50	NA	5.19525	8.73098
5180_MB94_154	DUF3387 domain-containing protein	4	62.5	NA	6.94991	7.44929
5180_MB94_164	outer membrane protein assembly factor BamA	2	37.5	NA	12.7289	8.73215
5180_MB94_166	Molecular chaperone Skp	13	62.5	NA	9.94806	11.0376
5180_MB94_172	SnoaL-like domain-containing protein	3	50	NA	7.75612	8.44724
5180_MB94_178	DUF4440 domain-containing protein	14	75	NA	9.15121	11.5355
5180_MB94_208	Alanine--tRNA ligase	3	50	NA	9.19756	7.47198
5180_MB94_217	OmpA-like domain-containing protein	7	100	NA	9.65314	10.0415
5180_MB94_229	L-glutamate gamma-semialdehyde dehydrogenase	14	100	NA	9.79956	9.85677
5180_MB94_243	oligopeptidase A	2	75	NA	8.1431	9.83147
5180_MB94_245	dihydrolipoyl dehydrogenase	3	75	NA	10.3521	8.64683
5180_MB94_61	Electron transfer flavoprotein beta subunit	5	50	NA	9.63027	9.71941
5180_MB94_86	hypothetical protein	8	100	NA	10.2737	9.71069
5180_MB94_87	Sortilin N-terminal domain-containing protein	14	50	CAZyme	8.10575	8.77293
5180_MB94_88	Outer membrane lipoprotein-sorting protein	4	62.5	NA	7.96812	9.34325
5189_MB344_1025	DNA polymerase III subunit beta	2	62.5	NA	9.76089	9.12107
5189_MB344_105	TonB-dependent receptor	11	75	other TBDR	8.14543	12.6177
5189_MB344_1051	30S ribosomal protein S1	8	87.5	NA	8.47986	12.2004
5189_MB344_1095	NADP-dependent glyceraldehyde-3-phosphate dehydrogenase	4	75	NA	9.40445	8.73261
5189_MB344_1106	3-isopropylmalate dehydratase small subunit	3	50	NA	11.2085	8.19039
5189_MB344_1108	hypothetical protein	3	37.5	NA	9.99226	6.04166
5189_MB344_1126	Phosphoribosylformylglycinamidine synthase	6	75	NA	8.74626	9.75011
5189_MB344_1132	Phenylalanine--tRNA ligase beta subunit	4	37.5	NA	9.98705	7.38531
5189_MB344_1140	Periplasmic chaperone for outer membrane proteins Skp	4	62.5	NA	7.92154	8.39277
5189_MB344_1167	Protein GrpE	3	62.5	NA	9.6372	9.35283
5189_MB344_1168	Chaperone protein DnaJ	4	62.5	NA	10.9122	8.63255
5189_MB344_1169	aconitate hydratase	4	37.5	NA	11.6181	7.97215
5189_MB344_1172	hypothetical protein	11	100	NA	10.9374	10.5626
5189_MB344_1195	Efflux transporter periplasmic adaptor subunit	5	62.5	NA	10.8316	10.3452
5189_MB344_1264	bifunctional UDP-3-O-[3-hydroxymyristoyl] N-acetylglucosamine deacetylase/3-hydroxyacyl-ACP dehydratase	2	25	CAZyme	9.06615	8.98304
5189_MB344_1266	elongation factor P	2	50	NA	11.1723	7.63307
5189_MB344_1268	succinate--CoA ligase subunit alpha	3	37.5	NA	11.5126	7.61829
5189_MB344_1269	3-oxoacyl-[acyl-carrier-protein] reductase	7	75	NA	12.446	9.85206
5189_MB344_1345	ABC transporter domain-containing protein	7	87.5	NA	11.8026	9.03608
5189_MB344_1388	nucleoside-diphosphate kinase	4	62.5	NA	10.3826	10.3229
5189_MB344_1391	hypothetical protein	7	87.5	NA	11.1397	10.8157
5189_MB344_140	Uroporphyrinogen-III synthase	5	75	NA	10.1917	9.97848
5189_MB344_1448	class II fumarate hydratase	2	100	NA	9.59729	9.71005
5189_MB344_1491	ADP-forming succinate--CoA ligase subunit beta	2	50	NA	9.98943	9.61846
5189_MB344_1512	peptide chain release factor 3	3	50	NA	13.2359	8.01496
5189_MB344_1539	dihydrolipoyl dehydrogenase	11	75	NA	9.30616	9.23169
5189_MB344_1577	DNA-directed RNA polymerase subunit beta'	92	100	NA	11.1578	13.6746
5189_MB344_1583	transcription termination/antitermination protein NusG	7	62.5	NA	8.73488	10.7794
5189_MB344_1652	3-oxoacyl-[acyl-carrier-protein] reductase FabG	4	75	NA	11.3562	9.83335
5189_MB344_1667	glutamine-hydrolyzing GMP synthase	2	50	NA	9.03266	8.467
5189_MB344_1672	Hercynine oxygenase	7	62.5	NA	10.9218	9.92342
5189_MB344_1674	N-acetylglucosamine kinase	2	37.5	NA	9.89731	7.96466
5189_MB344_223	recombinase RecA	8	100	NA	10.1819	9.90117
5189_MB344_261	Fe-S cluster assembly protein SufD	2	62.5	NA	8.32289	8.57827
5189_MB344_262	Fe-S cluster assembly ATPase SufC	6	75	NA	7.70595	8.45048
5189_MB344_282	3-oxoacyl-[acyl-carrier-protein] synthase 2	4	50	NA	10.5331	8.05924
5189_MB344_300	hypothetical protein	5	37.5	NA	8.96112	7.64089
5189_MB344_305	Cellobiose phosphorylase	18	100	CAZyme	7.44801	9.77448
5189_MB344_310	SusC/RagA family protein	25	62.5	SusC-like	11.4498	10.7471
5189_MB344_318;9944_MB169_99	Methionine--tRNA ligase	2	62.5	NA	7.36094	8.01727
5189_MB344_347	Bacterial nucleoid DNA-binding protein IHF-alpha	3	62.5	NA	8.7015	9.6177
5189_MB344_357	Large ribosomal subunit protein bL21	7	50	NA	9.16309	8.54055
5189_MB344_358	50S ribosomal protein L27	3	62.5	NA	8.00729	8.64573
5189_MB344_377;9944_MB169_44	Energy transducer TonB	4	100	NA	8.7226	9.85121
5189_MB344_392	AP endonuclease	4	50	NA	8.63575	7.77658
5189_MB344_394	SusC/RagA family TonB-linked outer membrane protein	7	75	SusC-like	8.07797	8.47929
5189_MB344_395	RagB/SusD family nutrient uptake outer membrane protein	14	100	SusD-like	8.95564	11.9764
5189_MB344_424	acetate--CoA ligase	2	50	NA	8.28651	9.01209
5189_MB344_448	TolC family protein	5	50	NA	7.5464	8.10803
5189_MB344_455	Cytochrome oxidase subunit III	5	62.5	NA	11.1667	8.88995
5189_MB344_460	acetyl-CoA carboxylase biotin carboxylase subunit	3	62.5	NA	9.34432	9.23194
5189_MB344_463	50S ribosomal protein L32	3	50	NA	9.29653	9.09632
5189_MB344_501	Biopolymer transporter ExbD	3	75	NA	7.20004	11.8597
5189_MB344_509	UMP kinase	4	62.5	NA	NaN	8.57761
5189_MB344_51	aspartate-semialdehyde dehydrogenase	2	37.5	NA	8.75717	8.40123
5189_MB344_510	translation elongation factor Ts	5	62.5	NA	9.83086	9.37397
5189_MB344_511	hypothetical protein	3	100	NA	8.42688	12.7723
5189_MB344_540	Menaquinone reductase, iron-sulfur cluster-binding subunit	5	87.5	NA	7.78342	9.56504
5189_MB344_545	Cytochrome C oxidase subunit II	5	75	NA	5.97296	9.20048
5189_MB344_619	Cell division protein FtsZ	3	37.5	NA	10.1049	7.65563
5189_MB344_620	Aminotransferase	7	62.5	NA	9.12778	7.85185
5189_MB344_630	protein translocase subunit SecDF	4	62.5	NA	8.97579	8.61752
5189_MB344_632	malate dehydrogenase	2	62.5	NA	4.2494	9.01132
5189_MB344_633	DNA topoisomerase (ATP-hydrolyzing) subunit B	9	100	NA	6.66156	10.0085
5189_MB344_634	asparagine synthase B	11	62.5	NA	5.94059	8.80286
5189_MB344_646	Bacterial leucyl aminopeptidase	3	37.5	NA	6.89215	6.51131
5189_MB344_665	Helix-hairpin-helix domain-containing protein	3	75	NA	9.31343	8.23382
5189_MB344_680	nuclear transport factor 2 family protein	2	25	NA	8.57676	10.4212
5189_MB344_699	3-deoxy-8-phosphooctulonate synthase	2	25	NA	9.15386	7.42846
5189_MB344_717	hypothetical protein	3	62.5	NA	11.2602	7.19078
5189_MB344_718	hypothetical protein	2	50	SusD-like	10.7064	7.77339
5189_MB344_719	SusC/RagA family TonB-linked outer membrane protein	10	100	SusC-like	NaN	9.32144
5189_MB344_727	50S ribosomal protein L23	8	75	NA	NaN	10.4889
5189_MB344_732	50S ribosomal protein L16	4	87.5	NA	8.95361	10.4562
5189_MB344_736	50S ribosomal protein L24	3	50	NA	7.87143	9.10048
5189_MB344_737	50S ribosomal protein L5	14	100	NA	7.62063	19.5389
5189_MB344_740	Large ribosomal subunit protein uL6	3	75	NA	11.2248	9.71115
5189_MB344_744	50S ribosomal protein L15	13	100	NA	8.57455	11.5421
5189_MB344_751	DNA-directed RNA polymerase subunit alpha	8	62.5	NA	10.0093	9.61995
5189_MB344_752	Large ribosomal subunit protein bL17	9	87.5	NA	NaN	11.9912
5189_MB344_756	Enolase	2	62.5	NA	9.08802	10.2683
5189_MB344_771	D-3-phosphoglycerate dehydrogenase	3	50	NA	10.2542	8.33437
5189_MB344_782	molecular chaperone DnaK	41	100	NA	10.2268	12.3998
5189_MB344_801	ATP-dependent zinc metalloprotease FtsH	2	62.5	NA	11.7753	8.91852
5189_MB344_817	Chaperone protein HtpG	5	50	NA	8.34552	8.35118
5189_MB344_828	Chromosome segregation protein	3	37.5	NA	9.80054	7.27997
5189_MB344_829	C4-type zinc ribbon domain-containing protein	10	62.5	NA	9.42511	9.22102
5189_MB344_84	Ferric enterobactin receptor	6	100	NA	9.1582	9.78778
5189_MB344_891	NADPH-dependent 2,4-dienoyl-CoA reductase	4	50	NA	9.81909	8.77248
5189_MB344_893	energy-dependent translational throttle protein EttA	15	75	NA	9.5491	8.6606
5189_MB344_898	Isocitrate dehydrogenase [NADP]	9	62.5	NA	12.8989	10.1879
5189_MB344_928	DNA-directed RNA polymerase subunit omega	5	100	NA	12.1724	11.126
5189_MB344_95	50S ribosomal protein L25/general stress protein Ctc	3	62.5	NA	8.42026	9.86067
5189_MB344_950	carbamoyl-phosphate synthase (glutamine-hydrolyzing)	2	25	NA	8.65938	9.94593
5189_MB344_957	Lon protease	2	25	NA	9.13861	8.60535
5189_MB344_963	2, 3, 4, 5-tetrahydropyridine-2, 6-dicarboxylate N-succinyltransferase	4	62.5	NA	6.16982	8.95103
5189_MB344_994	ATP-dependent Clp protease ATP-binding subunit	4	62.5	NA	9.35129	7.72061
5189_MB344_995	DNA gyrase subunit A	2	50	NA	8.15804	8.93664
6979_MB94_101;9944_MB169_18	SnoaL-like domain-containing protein	6	50	NA	8.66835	8.16253
6979_MB94_104	SnoaL-like domain-containing protein	9	62.5	NA	8.65788	10.353
6979_MB94_105	NIPSNAP domain-containing protein	11	62.5	NA	7.65535	11.3526
6979_MB94_107	DinB family protein	2	25	NA	8.36965	8.3766
6979_MB94_135	Carboxymuconolactone decarboxylase-like domain-containing protein	2	37.5	NA	10.2787	8.00509
6979_MB94_136	SnoaL-like domain-containing protein	3	50	NA	5.2535	7.87101
6979_MB94_145	DUF3347 domain-containing protein	6	50	NA	10.7502	8.78383
6979_MB94_24	RIP metalloprotease RseP	5	62.5	NA	6.53999	7.04949
6979_MB94_3	Endo-13-beta-glucanase (GH16)	3	62.5	CAZyme	8.34195	9.53103
6979_MB94_5	Carbohydrate-binding protein SusD	7	62.5	SusD-like	7.24561	10.3204
6979_MB94_52	Putative Zn-dependent peptidase	4	50	NA	6.93017	7.92138
6979_MB94_53	Protease 3	4	50	NA	9.97465	8.52817
6979_MB94_68	NADP-dependent malic enzyme	2	50	NA	8.92922	8.03179
6979_MB94_70	Cell surface protein SprA	4	50	NA	NaN	7.04821
6979_MB94_79	hypothetical protein	9	75	NA	7.85181	9.29517
6979_MB94_81	Xylose isomerase-like TIM barrel domain-containing protein	3	37.5	NA	10.5676	7.9821
6979_MB94_86	SusC/RagA family TonB-linked outer membrane protein	52	100	SusC-like	10.936	12.6727
6979_MB94_87	RagB/SusD family nutrient uptake outer membrane protein	16	62.5	SusD-like	10.3751	10.4661
6986_MB94_16	TonB-dependent receptor	28	100	SusC-like	9.99273	11.7459
6995_MB94_101	TonB-dependent receptor	13	62.5	other TBDR	10.2541	10.8917
6995_MB94_111	hypothetical protein	5	62.5	NA	8.43853	10.8642
6995_MB94_125	Ferric enterobactin receptor	29	62.5	NA	8.26564	13.2796
6995_MB94_144	YicC family protein	6	62.5	NA	10.6306	9.14849
6995_MB94_151	Phosphoglycerate kinase	4	50	NA	9.28715	9.8517
6995_MB94_153	glutamine--tRNA ligase/YqeY domain fusion protein	6	50	NA	13.9955	6.98124
6995_MB94_157	Secreted subtilase family protein, peptidase S8	11	62.5	NA	9.46719	8.26937
6995_MB94_200	DNA-binding response regulator	3	50	NA	7.46926	7.6129
6995_MB94_225	Outer membrane protein beta-barrel domain-containing protein	5	50	NA	NaN	8.40048
6995_MB94_227	OmpA family protein	8	62.5	NA	9.16077	13.0673
6995_MB94_230	DUF5689 domain-containing protein	3	62.5	NA	10.6855	8.58612
6995_MB94_250	Bifunctional hydroxymethylpyrimidine kinase/phosphomethylpyrimidine kinase	6	62.5	NA	7.05571	7.83672
6995_MB94_277	Proline--tRNA ligase	6	75	NA	10.1895	9.11697
6995_MB94_284	Bifunctional purine biosynthesis protein PurH	8	87.5	NA	8.33736	11.2651
6995_MB94_296	DNA topoisomerase 1	8	50	NA	9.5612	7.87362
6995_MB94_299	Gliding motility-related protein	2	50	NA	8.23875	8.36275
6995_MB94_300	Gliding motility protein GldM	12	75	NA	8.27876	9.1084
6995_MB94_304	Peptidyl-prolyl cis-trans isomerase B (PPIase B rotamase B)	2	25	NA	10.6941	8.04537
6995_MB94_317	Glycosyl hydrolase	5	87.5	CAZyme	6.75395	9.33477
6995_MB94_91	Carbonic anhydrase	3	37.5	NA	11.2539	8.9577
9944_MB169_22	Alpha-amlyase	3	50	CAZyme	8.95295	7.09549
9944_MB169_26	Phosphatidic acid phosphatase type 2/haloperoxidase domain-containing protein	4	75	NA	NaN	9.39773
9944_MB169_30	RagB/SusD family nutrient uptake outer membrane protein	15	87.5	SusD-like	9.09037	11.5061
9944_MB169_31	SusC/RagA family TonB-linked outer membrane protein	39	100	SusC-like	9.80991	12.9178
9944_MB169_32	DUF1080 domain-containing protein	2	37.5	NA	8.24232	6.05797
9944_MB169_38	GMC family oxidoreductase	6	50	NA	8.50483	7.50928
9944_MB169_62	50S ribosomal protein L27	4	87.5	NA	10.6847	9.32717
9944_MB169_63	Large ribosomal subunit protein bL21	11	75	NA	8.34874	10.4335
9944_MB169_72	Ribonuclease E/G	10	75	NA	9.24528	8.24295
9944_MB169_75	TraR/DksA family transcriptional regulator	7	75	NA	12.852	10.0507
9944_MB169_76	isoleucine--tRNA ligase	6	50	NA	6.03847	9.63296
9944_MB169_78	BrxA/BrxB family bacilliredoxin	4	62.5	NA	9.28839	9.29582

## Sheet: Aurantivirga_peptides
Protein Accession (MAGs based)	Stripped peptide sequence	PG.Quantity JD_125	PG.Quantity JD_129
10063_MB169_115	AVESSVSASAR	2366.24	1211.95
10063_MB169_115	LWDVLVDPAR	2366.24	1211.95
10063_MB169_115	IEVFLLR	2366.24	1211.95
10063_MB169_115	LLELGETPLPK	2366.24	1211.95
10063_MB169_115	NEGAVAAPTAGLHFSK	2366.24	1211.95
10063_MB169_115	FLYDGDYEEFR	2366.24	1211.95
10063_MB169_115	LNSYTGWTNK	2366.24	1211.95
10063_MB169_117;498_MB100_156	QITNGIGAEDFTR	205.885	109.841
10063_MB169_131	EENVYGNR	179.041	179.459
10063_MB169_131	ITGAEIDEK	179.041	179.459
10063_MB169_131	SLFDTLLR	179.041	179.459
10063_MB169_132	YILNPGSGK	1307.2	684.476
10063_MB169_132	TAYFAGER	1307.2	684.476
10063_MB169_132	VPGQLAVK	1307.2	684.476
10063_MB169_132	DIPAAAGTVR	1307.2	684.476
10063_MB169_132	YSVIALPSEAVISADK	1307.2	684.476
10063_MB169_132	DITSSVPGNNK	1307.2	684.476
10063_MB169_132	GEGLTEQGEEFIGSINSYR	1307.2	684.476
10063_MB169_132	GLDNPISISVPGVGDK	1307.2	684.476
10063_MB169_132	GIVALEK	1307.2	684.476
10063_MB169_132	GIVALEK	1307.2	684.476
10063_MB169_132	IKDIPAAAGTVR	1307.2	684.476
10063_MB169_132	IKDIPAAAGTVR	1307.2	684.476
10063_MB169_133	SFHTAAEGLSVASESISSTAK	1100.82	851.031
10063_MB169_133	QSELNNAMVENSER	1100.82	851.031
10063_MB169_133	QSELNNAMVENSER	1100.82	851.031
10063_MB169_133	QSELNNAMVENSER	1100.82	851.031
10063_MB169_133	QSELNNAMVENSER	1100.82	851.031
10063_MB169_134	LPTEAEWEYAAR	1275.63	1037.92
10063_MB169_134	LPTEAEWEYAAR	1275.63	1037.92
10063_MB169_134	NSIANSSFR	1275.63	1037.92
10063_MB169_134	IPAGSYTMGK	1275.63	1037.92
10063_MB169_134	GGLEFSK	1275.63	1037.92
10063_MB169_134	YPWGGPNITSDR	1275.63	1037.92
10063_MB169_134	DVAYFLEVSTR	1275.63	1037.92
10063_MB169_134	YNYSWYDVNSAVAKPNER	1275.63	1037.92
10063_MB169_136	NLVIVESPAK	595.742	417.518
10063_MB169_136	VYLEGNDNEEEEK	595.742	417.518
10063_MB169_136	SPAAPFTTSTLQQEASR	595.742	417.518
10063_MB169_136	SPAAPFTTSTLQQEASR	595.742	417.518
10063_MB169_136	TDSVNLSVDAR	595.742	417.518
10063_MB169_136	TMQVAQR	595.742	417.518
10063_MB169_136	FGPIAQIGAPEDEEK	595.742	417.518
10063_MB169_136	VQSVAVR	595.742	417.518
10063_MB169_136	PSTYAPTISTVQR	595.742	417.518
10063_MB169_136	DFQVESSYGHIADLPSK	595.742	417.518
10063_MB169_136	LYDLIWK	595.742	417.518
10063_MB169_136	VESSFDDISEGDENWTK	595.742	417.518
10063_MB169_136	EQLNLEEK	595.742	417.518
10063_MB169_136	DIDYNMVNAQQAR	595.742	417.518
10063_MB169_136	LYEAGLITYMR	595.742	417.518
10063_MB169_136	AYEQIILTDK	595.742	417.518
10063_MB169_141	LDNTLEDIR	497.127	401.071
10063_MB169_142	TASGIIIPDNAK	2225.74	1235.12
10063_MB169_142	GLNIQPLADR	2225.74	1235.12
10063_MB169_142	VLVEPAAAETK	2225.74	1235.12
10063_MB169_142	GTIVAVGNGK	2225.74	1235.12
10063_MB169_142	VGDTVLYGK	2225.74	1235.12
10063_MB169_142	VGDTVLYGK	2225.74	1235.12
10063_MB169_142	YGGTELK	2225.74	1235.12
10063_MB169_143	EGVITVEEAK	8003.62	9924.83
10063_MB169_143	AQIETTTSDYDK	8003.62	9924.83
10063_MB169_143	APGFGDR	8003.62	9924.83
10063_MB169_143	AIEAPLR	8003.62	9924.83
10063_MB169_143	GVDALANAVK	8003.62	9924.83
10063_MB169_143	NVAAGANPMDLK	8003.62	9924.83
10063_MB169_143	NVAAGANPMDLK	8003.62	9924.83
10063_MB169_143	VDDALHATR	8003.62	9924.83
10063_MB169_143	VDDALHATR	8003.62	9924.83
10063_MB169_143	AAVEEGIVAGGGVALVR	8003.62	9924.83
10063_MB169_143	AQIETTTSDYDKEK	8003.62	9924.83
10063_MB169_143	AQIETTTSDYDKEK	8003.62	9924.83
10063_MB169_143	AVQAIIIDLEK	8003.62	9924.83
10063_MB169_143	SFGSPTVTK	8003.62	9924.83
10063_MB169_143	TNDLAGDGTTTATVLAQAIVK	8003.62	9924.83
10063_MB169_143	TNDLAGDGTTTATVLAQAIVK	8003.62	9924.83
10063_MB169_143	TIVENAGGEGSVVINK	8003.62	9924.83
10063_MB169_143	TIVENAGGEGSVVINK	8003.62	9924.83
10063_MB169_143	DGVSVAK	8003.62	9924.83
10063_MB169_143	IATDNLDETTGVQIVNK	8003.62	9924.83
10063_MB169_143	IATDNLDETTGVQIVNK	8003.62	9924.83
10063_MB169_143	GYLSPYFVTDADK	8003.62	9924.83
10063_MB169_143	NFGYDAK	8003.62	9924.83
10063_MB169_143	NFGYDAK	8003.62	9924.83
10063_MB169_143	DRVDDALHATR	8003.62	9924.83
10063_MB169_143	DRVDDALHATR	8003.62	9924.83
10063_MB169_143	ISNLNEILPILEPVAQSSR	8003.62	9924.83
10063_MB169_143	RGVDALANAVK	8003.62	9924.83
10063_MB169_143	DNSTIVNGNGDAEAIK	8003.62	9924.83
10063_MB169_143	AMLEDIAILTGGTVISEER	8003.62	9924.83
10063_MB169_143	AMLEDIAILTGGTVISEER	8003.62	9924.83
10063_MB169_143	QVAAISANNDNTIGDLIATAFEK	8003.62	9924.83
10063_MB169_143	QVAAISANNDNTIGDLIATAFEK	8003.62	9924.83
10063_MB169_149	QLYASGTGQTSR	548.024	476.729
10063_MB169_149	VDALNQAIEK	548.024	476.729
10063_MB169_149	SVELPNQIIR	548.024	476.729
10063_MB169_149	TVASGANEQDIVEK	548.024	476.729
10063_MB169_149	ANNGSSTLAER	548.024	476.729
10063_MB169_155	EAEGMLLK	369.443	163.451
10063_MB169_155	VVSMLDK	369.443	163.451
10063_MB169_155	VVSMLDK	369.443	163.451
10063_MB169_157;498_MB100_199	DVNIDDLASR	268.279	67.134
10063_MB169_159	EFDTGELEGTPAK	201.194	175.999
10063_MB169_159	SLTTTDVEYK	201.194	175.999
10063_MB169_165	AAIAGGVAGAK	1088.03	1008.54
10063_MB169_165	EGEVTFK	1088.03	1008.54
10063_MB169_165	ADYLANQIGNPDGADQPNKK	1088.03	1008.54
10063_MB169_165	ESIGYGVIK	1088.03	1008.54
10063_MB169_165	VSPQFTIAAAFGNVHGVYKPGNVK	1088.03	1008.54
10063_MB169_165	LYTQPEEVAYAYEELMK	1088.03	1008.54
10063_MB169_165	LYTQPEEVAYAYEELMK	1088.03	1008.54
10063_MB169_167	SLLDYLK	561.768	1178.02
10063_MB169_167	SLLDYLK	561.768	1178.02
10063_MB169_167	TNTGSAEGQIALFTHR	561.768	1178.02
10063_MB169_167	TNTGSAEGQIALFTHR	561.768	1178.02
10063_MB169_167	INHLTGHLK	561.768	1178.02
10063_MB169_168	EVGHGNLAQR	11622.9	8618.22
10063_MB169_168	EVIDLGDGR	11622.9	8618.22
10063_MB169_168	ELTLAEGIR	11622.9	8618.22
10063_MB169_168	GETQALATVTLGTSR	11622.9	8618.22
10063_MB169_168	GETQALATVTLGTSR	11622.9	8618.22
10063_MB169_168	HIQELQK	11622.9	8618.22
10063_MB169_168	IQIEAQVR	11622.9	8618.22
10063_MB169_168	EARPSDGEVLTMR	11622.9	8618.22
10063_MB169_168	EARPSDGEVLTMR	11622.9	8618.22
10063_MB169_168	EARPSDGEVLTMR	11622.9	8618.22
10063_MB169_168	VNGEFVINPSR	11622.9	8618.22
10063_MB169_168	YFGLDPR	11622.9	8618.22
10063_MB169_168	GAAFSEVK	11622.9	8618.22
10063_MB169_168	YPGGFFK	11622.9	8618.22
10063_MB169_168	PSDGEVLTMR	11622.9	8618.22
10063_MB169_168	PSDGEVLTMR	11622.9	8618.22
10063_MB169_168	GSVYEVK	11622.9	8618.22
10063_MB169_168	ITDTIATANEEVK	11622.9	8618.22
10063_MB169_168	LAEAFGK	11622.9	8618.22
10063_MB169_168	LAEAFGK	11622.9	8618.22
10063_MB169_168	AILPKPEGFVERPPR	11622.9	8618.22
10063_MB169_168	IDMPSYEGEEK	11622.9	8618.22
10063_MB169_168	IDMPSYEGEEK	11622.9	8618.22
10063_MB169_168	QAHGSVVVQMGK	11622.9	8618.22
10063_MB169_168	QAHGSVVVQMGK	11622.9	8618.22
10063_MB169_168	REVGHGNLAQR	11622.9	8618.22
10063_MB169_168	YAVLSDILGDEDHLGDMDFK	11622.9	8618.22
10063_MB169_168	YAVLSDILGDEDHLGDMDFK	11622.9	8618.22
10063_MB169_168	IPNELIGAFIGPGGK	11622.9	8618.22
10063_MB169_168	IPNELIGAFIGPGGK	11622.9	8618.22
10063_MB169_168	VHDLAYDK	11622.9	8618.22
10063_MB169_168	EYETAEQNEELEK	11622.9	8618.22
10063_MB169_168	DANKIDMPSYEGEEK	11622.9	8618.22
10063_MB169_168	DANKIDMPSYEGEEK	11622.9	8618.22
10063_MB169_168	DANKIDMPSYEGEEK	11622.9	8618.22
10063_MB169_168	TNNVTDVVK	11622.9	8618.22
10063_MB169_168	VLRPLFPK	11622.9	8618.22
10063_MB169_168	VLRPLFPK	11622.9	8618.22
10063_MB169_168	GLPYEILVNALK	11622.9	8618.22
10063_MB169_168	EYETAEQNEELEKR	11622.9	8618.22
10063_MB169_168	RIPNELIGAFIGPGGK	11622.9	8618.22
10063_MB169_168	FAHESIK	11622.9	8618.22
10063_MB169_168	QSPVDFLPLTVDYR	11622.9	8618.22
10063_MB169_168	QSPVDFLPLTVDYR	11622.9	8618.22
10063_MB169_168	PVSGIAMGLISDGDR	11622.9	8618.22
10063_MB169_168	PVSGIAMGLISDGDR	11622.9	8618.22
10063_MB169_168	PEGFVERPPR	11622.9	8618.22
10063_MB169_168	IESMMFKPEK	11622.9	8618.22
10063_MB169_168	TISLETGK	11622.9	8618.22
10063_MB169_175;15976_MB344_62	DVSGEGVQQALLK	749.535	506.959
10063_MB169_175;15976_MB344_62	SFGLIPEIIGR	749.535	506.959
10063_MB169_175;15976_MB344_62	SNIVLVGETGTGK	749.535	506.959
10063_MB169_175;15976_MB344_62	LLEGSVVNVAPK	749.535	506.959
10063_MB169_175;15976_MB344_62	GIVFIDEIDK	749.535	506.959
10063_MB169_175;15976_MB344_62	LLQAADYDVAK	749.535	506.959
10063_MB169_176	VMIHQPLGGAQGQASDIEITAR	456.764	411.64
10063_MB169_176	VMIHQPLGGAQGQASDIEITAR	456.764	411.64
10063_MB169_176	AYGMIDEVLIR	456.764	411.64
10063_MB169_176	AYGMIDEVLIR	456.764	411.64
10063_MB169_176	LKDELYQIIAK	456.764	411.64
10063_MB169_176	QLNAVAMDVFSR	456.764	411.64
10063_MB169_177	WLATAGEK	1867.7	1760.48
10063_MB169_177	EVENLQSR	1867.7	1760.48
10063_MB169_177	LLQDSLNK	1867.7	1760.48
10063_MB169_177	VGDVIELK	1867.7	1760.48
10063_MB169_177	LDYEELK	1867.7	1760.48
10063_MB169_177	YQLIQEK	1867.7	1760.48
10063_MB169_177	YQLIQEK	1867.7	1760.48
10063_MB169_177	ENIDALNAVVK	1867.7	1760.48
10063_MB169_177	SVMIDEVNK	1867.7	1760.48
10063_MB169_177	SVMIDEVNK	1867.7	1760.48
10063_MB169_177	QLTSEQAAEEYNK	1867.7	1760.48
10063_MB169_177	QLTSEQAAEEYNK	1867.7	1760.48
10063_MB169_177	TQMAQFGNMNPEDAELDDIANR	1867.7	1760.48
10063_MB169_177	TQMAQFGNMNPEDAELDDIANR	1867.7	1760.48
10063_MB169_177	TQMAQFGNMNPEDAELDDIANR	1867.7	1760.48
10063_MB169_177	TQMAQFGNMNPEDAELDDIANR	1867.7	1760.48
10063_MB169_177	TQMAQFGNMNPEDAELDDIANR	1867.7	1760.48
10063_MB169_177	TQMAQFGNMNPEDAELDDIANR	1867.7	1760.48
10063_MB169_177	KADIPGFR	1867.7	1760.48
10063_MB169_177	MSAVDIINEK	1867.7	1760.48
10063_MB169_177	MSAVDIINEK	1867.7	1760.48
10063_MB169_177	IEENFSWDTK	1867.7	1760.48
10063_MB169_177	ENDIKLDYEELK	1867.7	1760.48
10063_MB169_177	STITLSDVK	1867.7	1760.48
10063_MB169_177	LEILGNPIPK	1867.7	1760.48
10063_MB169_184	AGALNASTINEK	228.059	214.187
10063_MB169_184	VLTNITAAR	228.059	214.187
10063_MB169_185	FNVAPGTR	317.478	366.359
10063_MB169_185	EFTDTVTVLEK	317.478	366.359
10063_MB169_185	GQDGAGFASVK	317.478	366.359
10063_MB169_185	GSDASIYQER	317.478	366.359
10063_MB169_185	TFIADDSSR	317.478	366.359
10063_MB169_185	LNGVLEK	317.478	366.359
10063_MB169_186	TEDISFENMK	152.307	85.3473
10063_MB169_186	GINTEGVEIVEDGK	152.307	85.3473
10063_MB169_186	ELTQFEIK	152.307	85.3473
10063_MB169_197	GVDVAEFPR	1057.2	812.262
10063_MB169_197	DFLVPSR	1057.2	812.262
10063_MB169_197	LVSILGGQETIR	1057.2	812.262
10063_MB169_197	AQLSALR	1057.2	812.262
10063_MB169_197	DVMIDSPATIDDEQLK	1057.2	812.262
10063_MB169_208	LVIETGK	629.986	496.681
10063_MB169_208	QVGNFINPSNR	629.986	496.681
10063_MB169_208	SYDSSIR	629.986	496.681
10063_MB169_208	NQVYAER	629.986	496.681
10063_MB169_208	GQQFIYVVK	629.986	496.681
10063_MB169_208	FNHFIELQGNVK	629.986	496.681
10063_MB169_208	IGSEIQYLQAK	629.986	496.681
10063_MB169_208	MVEVNFPILGR	629.986	496.681
10063_MB169_211	NMNISELNR	112.257	133.54
10063_MB169_220	GQIVLESSSAEA	433.094	391.499
10063_MB169_220	ASEQQIAVDPTTGEAHLYHR	433.094	391.499
10063_MB169_220	ASEQQIAVDPTTGEAHLYHR	433.094	391.499
10063_MB169_223	LIVTAQTR	1826.48	1942.57
10063_MB169_223	ALDEFIIEGVK	1826.48	1942.57
10063_MB169_223	AEELQESWDSAR	1826.48	1942.57
10063_MB169_223	EQILVAAGVPITGK	1826.48	1942.57
10063_MB169_223	YEGAGTVEFLVDK	1826.48	1942.57
10063_MB169_223	ASFGNDAMYLEK	1826.48	1942.57
10063_MB169_223	ASFGNDAMYLEK	1826.48	1942.57
10063_MB169_229	QIALADFVVGDR	1233.75	835.128
10063_MB169_229	TEFIDLGK	1233.75	835.128
10063_MB169_235	ELSILNLDNQK	NaN	196.786
10063_MB169_238	SLDDTSVQASR	3345.17	2536.39
10063_MB169_238	LYTNVVDDLSNHDLNK	3345.17	2536.39
10063_MB169_238	TGIDLSR	3345.17	2536.39
10063_MB169_238	EQEYIQR	3345.17	2536.39
10063_MB169_238	EQEYIQR	3345.17	2536.39
10063_MB169_238	AFDDLEEILIEK	3345.17	2536.39
10063_MB169_238	AFDDLEEILIEK	3345.17	2536.39
10063_MB169_238	VSSVFELR	3345.17	2536.39
10063_MB169_238	EIDNQLTELLGK	3345.17	2536.39
10063_MB169_238	FQPNPLSR	3345.17	2536.39
10063_MB169_238	DGVFYFIK	3345.17	2536.39
10063_MB169_238	FQKPVIELTK	3345.17	2536.39
10063_MB169_238	FQKPVIELTK	3345.17	2536.39
10063_MB169_238	LNEEIDNLK	3345.17	2536.39
10063_MB169_238	DVSDSIEK	3345.17	2536.39
10063_MB169_238	DVSDSIEK	3345.17	2536.39
10063_MB169_240	GLMVPVIR	983.35	693.061
10063_MB169_240	GLMVPVIR	983.35	693.061
10063_MB169_240	ESVGFLVAVK	983.35	693.061
10063_MB169_240	IEHDFQDISIAVSGPK	983.35	693.061
10063_MB169_240	AVPSMGTMPEDGTR	983.35	693.061
10063_MB169_240	DIEASSITGTGK	983.35	693.061
10063_MB169_240	GVESEVK	983.35	693.061
10063_MB169_241	ISGQDVER	886.05	526.097
10063_MB169_241	IVSTVPENVQFVR	886.05	526.097
10063_MB169_241	EDVALVR	886.05	526.097
10063_MB169_241	EYIWAQEEPR	886.05	526.097
10063_MB169_241	DFEDTNIDGDVK	886.05	526.097
10063_MB169_241	INLLNNNPNNSGK	886.05	526.097
10063_MB169_241	ELLETEFNESK	886.05	526.097
10063_MB169_27	YVDQQEVAR	343.843	384.155
10063_MB169_29;5189_MB344_662	FEAPIPR	NaN	142.689
10063_MB169_29;5189_MB344_662	QVGADYPVGIK	NaN	142.689
10063_MB169_52	AYPFSKPFFLSGGIGPNDAESVK	499.493	224.436
10063_MB169_58	VILAATAR	2016.8	1466.01
10063_MB169_58	NFQAILPLR	2016.8	1466.01
10063_MB169_58	QVTIDSLSEADR	2016.8	1466.01
10063_MB169_58	FEISGDDFR	2016.8	1466.01
10063_MB169_58	EYAWDDNQR	2016.8	1466.01
10063_MB169_58	MGGSVNIQR	2016.8	1466.01
10063_MB169_58	EGLTAIVSVK	2016.8	1466.01
10063_MB169_58	VFENEEIK	2016.8	1466.01
10063_MB169_58	YADNSGLLK	2016.8	1466.01
10063_MB169_58	VSEPQFEGQTK	2016.8	1466.01
10063_MB169_58	DRNFQAILPLR	2016.8	1466.01
10063_MB169_58	MRPSMYIGDVGVR	2016.8	1466.01
10063_MB169_58	MRPSMYIGDVGVR	2016.8	1466.01
10063_MB169_58	VWQQEYSK	2016.8	1466.01
10063_MB169_58	EGVSALQVVMTK	2016.8	1466.01
10063_MB169_58	NYDASSIQALEGMEHVR	2016.8	1466.01
10063_MB169_58	GIPVGIHK	2016.8	1466.01
10063_MB169_58	EQLTSGVISMEGEK	2016.8	1466.01
10063_MB169_58	EQLTSGVISMEGEK	2016.8	1466.01
10063_MB169_59	EELIGINAGIVK	2321.11	1329.53
10063_MB169_59	IIGMGGALDSAR	2321.11	1329.53
10063_MB169_59	IIGMGGALDSAR	2321.11	1329.53
10063_MB169_59	NSVPVSEFISEER	2321.11	1329.53
10063_MB169_59	GMVPLTR	2321.11	1329.53
10063_MB169_59	LEQVLQDTK	2321.11	1329.53
10063_MB169_61	FGVTQPNIQR	5974.02	4458.13
10063_MB169_61	IQIELPGAK	5974.02	4458.13
10063_MB169_61	LSDPEIFGTK	5974.02	4458.13
10063_MB169_61	EVFETAPEVK	5974.02	4458.13
10063_MB169_61	EVLISLSNDSK	5974.02	4458.13
10063_MB169_61	ALSSTLGR	5974.02	4458.13
10063_MB169_61	NLTFNTSLSK	5974.02	4458.13
10063_MB169_61	FDNTVNASEVSESLK	5974.02	4458.13
10063_MB169_61	EGESTNSIMSYIK	5974.02	4458.13
10063_MB169_61	EGESTNSIMSYIK	5974.02	4458.13
10063_MB169_61	WAYSEVVDK	5974.02	4458.13
10063_MB169_61	QSVQEGFSVK	5974.02	4458.13
10063_MB169_61	NYLSEETTYESFKPGFQK	5974.02	4458.13
10063_MB169_61	EMNLGLDLK	5974.02	4458.13
10063_MB169_61	GGINAILQVSVK	5974.02	4458.13
10063_MB169_61	EFAGIHTK	5974.02	4458.13
10063_MB169_63	FNEYNTK	505.212	568.786
10063_MB169_63	NIVLFGPPGAGK	505.212	568.786
10063_MB169_67;498_MB100_104	DNPELTER	336.089	348.453
10063_MB169_67;498_MB100_104	MQLSEQEVVR	336.089	348.453
10063_MB169_67;498_MB100_104	MQLSEQEVVR	336.089	348.453
10063_MB169_67;498_MB100_104	EIANAYSELNDPIDQR	336.089	348.453
10063_MB169_67;498_MB100_104	GDDEATEFIDHDFLR	336.089	348.453
10063_MB169_67;498_MB100_104	QVTIAGR	336.089	348.453
10063_MB169_67;498_MB100_104	ASFGQLQDGEGR	336.089	348.453
10063_MB169_67;498_MB100_104	VTMTDSIK	336.089	348.453
10063_MB169_67;498_MB100_104	APSIELNEEEK	336.089	348.453
10063_MB169_67;498_MB100_104	VKDGVTYDAFTDPELR	336.089	348.453
10063_MB169_67;498_MB100_104	HFTGFDITGK	336.089	348.453
10063_MB169_75	IEDVVVGIAGQHIR	236.415	353.547
10063_MB169_75	SLHHSDYITR	236.415	353.547
10063_MB169_75	IAVGLDIGTTK	236.415	353.547
10063_MB169_75	FGSAWPGENK	236.415	353.547
10063_MB169_81;5189_MB344_612	DLGLEGQIQK	330.846	134.768
10063_MB169_87;498_MB100_124;5189_MB344_606	TEGEFTYAEAGEGR	206.215	133.888
10063_MB169_87;498_MB100_124;5189_MB344_606	GNYEYIEQK	206.215	133.888
10063_MB169_90;498_MB100_127;5189_MB344_603	LGIAAIGIGGR	NaN	218.301
10063_MB169_93;498_MB100_131;5189_MB344_600	YYHDVVGVNSR	NaN	224.84
10063_MB169_93;498_MB100_131;5189_MB344_600	YYHDVVGVNSR	NaN	224.84
10063_MB169_93;498_MB100_131;5189_MB344_600	LDSIQAAVLK	NaN	224.84
11304_MB100_103;19207_MB94_17;22208_MB169_33	SDDFTVYVYR	153.615	350.198
11304_MB100_103;19207_MB94_17;22208_MB169_33	VYVTLNGYR	153.615	350.198
11304_MB100_106	GVDILVATPGR	427.434	503.521
11304_MB100_106	VLVATDIAAR	427.434	503.521
11304_MB100_107;5189_MB344_273	AVYNAVNTVK	468.476	1783.99
11304_MB100_150;5189_MB344_232	TAAQYEGDAAR	2388.27	1777.42
11304_MB100_150;5189_MB344_232	LQGQGIADQR	2388.27	1777.42
11304_MB100_150;5189_MB344_232	TLVTDIDPDAQVK	2388.27	1777.42
11304_MB100_150;5189_MB344_232	GLEESVEVLNK	2388.27	1777.42
11304_MB100_150;5189_MB344_232	RLQGQGIADQR	2388.27	1777.42
11304_MB100_150;5189_MB344_232	RLQGQGIADQR	2388.27	1777.42
11304_MB100_150;5189_MB344_232	LDYPHDQITSYVFDVVR	2388.27	1777.42
11304_MB100_150;5189_MB344_232	KDDIAIAVK	2388.27	1777.42
11304_MB100_150;5189_MB344_232	LDDVFVK	2388.27	1777.42
11304_MB100_169;5189_MB344_215	YMENNKPPIR	187.109	119.914
11304_MB100_169;5189_MB344_215	YMENNKPPIR	187.109	119.914
11304_MB100_169;5189_MB344_215	EFGQALNTLK	187.109	119.914
11304_MB100_170	TVVVSGSGNVAQYATEK	328.341	279.679
11304_MB100_170	VQMNSAIGPYK	328.341	279.679
11304_MB100_170	VQMNSAIGPYK	328.341	279.679
11304_MB100_170	VVTLSDSSGYILDK	328.341	279.679
11304_MB100_170	NSLTTLPMGGGK	328.341	279.679
11304_MB100_170	ASNAGGVATSGLEMSQNSLR	328.341	279.679
11304_MB100_170	NSFTGVLTGK	328.341	279.679
11304_MB100_170	ISEYVNK	328.341	279.679
11304_MB100_170	VSWVDDTGEIQVNR	328.341	279.679
11304_MB100_188;2514_MB169_29;5189_MB344_199	IETNAGHGAGTPVAK	42.7335	27.8925
11304_MB100_188;2514_MB169_29;5189_MB344_199	QAGNNPVLIR	42.7335	27.8925
11304_MB100_188;2514_MB169_29;5189_MB344_199	FAAELQDK	42.7335	27.8925
11304_MB100_196;5189_MB344_191	LLEPIVIYIR	53.5309	153.311
11304_MB100_196;5189_MB344_191	SGENYYK	53.5309	153.311
11304_MB100_198;2514_MB169_19	NALASAEDAK	1610.68	1407.58
11304_MB100_198;2514_MB169_19	LIENAQASIEQEK	1610.68	1407.58
11304_MB100_198;2514_MB169_19	LIENAQASIEQEK	1610.68	1407.58
11304_MB100_198;2514_MB169_19	EMQNLNASNEQLLK	1610.68	1407.58
11304_MB100_198;2514_MB169_19	EMQNLNASNEQLLK	1610.68	1407.58
11304_MB100_198;2514_MB169_19	EMQNLNASNEQLLK	1610.68	1407.58
11304_MB100_198;2514_MB169_19	NALASAEDAKK	1610.68	1407.58
11304_MB100_198;2514_MB169_19	NALASAEDAKK	1610.68	1407.58
11304_MB100_198;2514_MB169_19	QAALAELK	1610.68	1407.58
11304_MB100_198;2514_MB169_19	QAALAELKK	1610.68	1407.58
11304_MB100_198;2514_MB169_19	LVEGILK	1610.68	1407.58
11304_MB100_198;2514_MB169_19	LVEGILK	1610.68	1407.58
11304_MB100_238	IVGATVAQR	1028.74	1572.62
11304_MB100_238	IPLVSATGSTR	1028.74	1572.62
11304_MB100_238	YSDGVENAIEK	1028.74	1572.62
11304_MB100_238	DAIVGAYK	1028.74	1572.62
11304_MB100_238	LVSYEMGK	1028.74	1572.62
11304_MB100_238	LVSYEMGK	1028.74	1572.62
11304_MB100_238	ESGSDAWK	1028.74	1572.62
11304_MB100_238	QLNGQTIPSER	1028.74	1572.62
11304_MB100_238	NHIGPLIDHDAVNTYLAAIEK	1028.74	1572.62
11304_MB100_268	TVVNINSGGK	729.097	327.805
11304_MB100_268	TLTLGDFK	729.097	327.805
11304_MB100_268	IGDLTAQQSK	729.097	327.805
11304_MB100_280	VTSQFGINGR	7860.62	5251.18
11304_MB100_280	GNAAGFYR	7860.62	5251.18
11304_MB100_280	FFANAIDTETR	7860.62	5251.18
11304_MB100_280	AAASTGFR	7860.62	5251.18
11304_MB100_280	GLGPDQVLVLVNGK	7860.62	5251.18
11304_MB100_280	LSDNVNLR	7860.62	5251.18
11304_MB100_280	TQINAASSIDELR	7860.62	5251.18
11304_MB100_280	TQINAASSIDELR	7860.62	5251.18
11304_MB100_280	SRPGGIQVFPGFRPANER	7860.62	5251.18
11304_MB100_280	NLFLSGAVR	7860.62	5251.18
11304_MB100_280	VGQSQLR	7860.62	5251.18
11304_MB100_280	GSFINFTGSMSTR	7860.62	5251.18
11304_MB100_280	GSFINFTGSMSTR	7860.62	5251.18
11304_MB100_280	GSVGTDMNTIPSFSIK	7860.62	5251.18
11304_MB100_280	GSVGTDMNTIPSFSIK	7860.62	5251.18
11304_MB100_280	VVLTGNFSIPDGIVTDAESAR	7860.62	5251.18
11304_MB100_280	VVLTGNFSIPDGIVTDAESAR	7860.62	5251.18
11304_MB100_280	FMANMELR	7860.62	5251.18
11304_MB100_280	FMANMELR	7860.62	5251.18
11304_MB100_280	HSTSLVNVNSTVGR	7860.62	5251.18
11304_MB100_280	HSTSLVNVNSTVGR	7860.62	5251.18
11304_MB100_280	GLLNFNTSEEELVTR	7860.62	5251.18
11304_MB100_280	KMPTTISVSSLGFK	7860.62	5251.18
11304_MB100_280	KMPTTISVSSLGFK	7860.62	5251.18
11304_MB100_280	SRPGGIQVFPGFR	7860.62	5251.18
11304_MB100_280	FYDDVMSGLNVAVGSEYR	7860.62	5251.18
11304_MB100_280	FYDDVMSGLNVAVGSEYR	7860.62	5251.18
11304_MB100_280	FYDDVMSGLNVAVGSEYR	7860.62	5251.18
11304_MB100_280	FYDDVMSGLNVAVGSEYR	7860.62	5251.18
11304_MB100_280	LNDDFSFYAFGGISHR	7860.62	5251.18
11304_MB100_280	DGASAQYGSDAIAGVINIVLK	7860.62	5251.18
11304_MB100_280	YENYSDFGSTFNWK	7860.62	5251.18
11304_MB100_280	ESYFLEK	7860.62	5251.18
11304_MB100_280	VDEINSSTVLASQASTYFGER	7860.62	5251.18
11304_MB100_293	VLTILQDIQFHPVTDR	478.446	384.513
11304_MB100_336;2512_MB169_205	AYVDSQSSEEMR	214.76	184.164
11304_MB100_340	DVLIVNAAGNDGK	958.689	507.117
11304_MB100_340	VINTSFGK	958.689	507.117
11304_MB100_340	VVNAYNALK	958.689	507.117
11304_MB100_340	LSASQVK	958.689	507.117
11304_MB100_340	AYDFLQGK	958.689	507.117
11304_MB100_340	VPFAELSVSGR	958.689	507.117
11304_MB100_340	EHLEYQR	958.689	507.117
11304_MB100_340	KIPLTEEESK	958.689	507.117
11304_MB100_340	AVPDGDEYDKDVALGLR	958.689	507.117
11304_MB100_340	PSSYSVTATAK	958.689	507.117
11304_MB100_340	QNIEVAK	958.689	507.117
11304_MB100_340	IVKDPSIADEETVK	958.689	507.117
11304_MB100_340	SVLGDDPNTMENK	958.689	507.117
11304_MB100_340	DEAHGTHVSGIIGASR	958.689	507.117
11304_MB100_340	YAVDNGAK	958.689	507.117
11304_MB100_353;2512_MB169_189;5189_MB344_43;6995_MB94_169	VSSYVDER	44.0372	68.5579
11304_MB100_372;2512_MB169_171;5189_MB344_25	AQESTNAIER	124.83	217.252
11304_MB100_372;2512_MB169_171;5189_MB344_25	IDKDQMNIEITR	124.83	217.252
11304_MB100_372;2512_MB169_171;5189_MB344_25	DTSGTNINVQVIDTK	124.83	217.252
11304_MB100_386	SEEIISVGVFSR	1370.08	1282.77
11304_MB100_386	QQGSGAIFVR	1370.08	1282.77
11304_MB100_386	SGETVIINR	1370.08	1282.77
11304_MB100_386	LGDSYELGEETK	1370.08	1282.77
11304_MB100_386	YELNEQQNLK	1370.08	1282.77
11304_MB100_386	FNEGISR	1370.08	1282.77
11304_MB100_386	NFGDFSGANVDISSK	1370.08	1282.77
11304_MB100_386	IFALATEAGR	1370.08	1282.77
11304_MB100_386	GSVNTSGVAR	1370.08	1282.77
11304_MB100_386	SVDFEATQFNFR	1370.08	1282.77
11304_MB100_386	NILNPTIK	1370.08	1282.77
11304_MB100_386	TYTLPQFK	1370.08	1282.77
11304_MB100_386	YNALMINTSSQK	1370.08	1282.77
11304_MB100_386	YNALMINTSSQK	1370.08	1282.77
11304_MB100_386	YNVTTLNGLPLPSNNPSNK	1370.08	1282.77
11304_MB100_386	AVTIDQK	1370.08	1282.77
11304_MB100_386	GVSNVATALTK	1370.08	1282.77
11304_MB100_386	KGVSNVATALTK	1370.08	1282.77
11304_MB100_386	KGVSNVATALTK	1370.08	1282.77
11304_MB100_386	HLGIGLSAK	1370.08	1282.77
11304_MB100_386	TLEVPVLVK	1370.08	1282.77
11304_MB100_386	QKESALLMDQR	1370.08	1282.77
11304_MB100_386	TESNAPINK	1370.08	1282.77
11304_MB100_387	VKDSDAEAAVR	1433.49	814.728
11304_MB100_387	LEYTGATFNSSK	1433.49	814.728
11304_MB100_387	STDAEAAVR	1433.49	814.728
11304_MB100_387	APTNVGSTATSEVADLTYGGSISDDNSGSIR	1433.49	814.728
11304_MB100_410	DYLVQNGVDASR	7523.58	4950.3
11304_MB100_410	TILFNSGR	7523.58	4950.3
11304_MB100_410	GFGEDNPIDTNK	7523.58	4950.3
11304_MB100_410	ATFLPTVSDK	7523.58	4950.3
11304_MB100_410	ATFMIEGHTDSTGSK	7523.58	4950.3
11304_MB100_410	ATFMIEGHTDSTGSK	7523.58	4950.3
11304_MB100_410	ATFMIEGHTDSTGSK	7523.58	4950.3
11304_MB100_410	ATFMIEGHTDSTGSK	7523.58	4950.3
11304_MB100_411	VIDLIEPYAK	3188.56	1414.3
11304_MB100_439;2512_MB169_94	TGDVGYLITGIK	731.415	717.08
11304_MB100_439;2512_MB169_94	LLDYTGSVTDR	731.415	717.08
11304_MB100_443	VDEGIESAEK	5356.56	2499.15
11304_MB100_443	GPVASIFYQGLDR	5356.56	2499.15
11304_MB100_443	LMTSVDEALSSGGVEAAK	5356.56	2499.15
11304_MB100_443	LMTSVDEALSSGGVEAAK	5356.56	2499.15
11304_MB100_443	LMTSVDEALSSGGVEAAK	5356.56	2499.15
11304_MB100_443	AVIGYGGVQMGLLEK	5356.56	2499.15
11304_MB100_443	AVIGYGGVQMGLLEK	5356.56	2499.15
11304_MB100_443	IIYLNMATTNTK	5356.56	2499.15
11304_MB100_443	IIYLNMATTNTK	5356.56	2499.15
11304_MB100_45;5189_MB344_332;9944_MB169_85	TQAQLAGR	165.745	101.814
11304_MB100_45;5189_MB344_332;9944_MB169_85	ISAYAQR	165.745	101.814
11304_MB100_459	MLLQVHDELVFDVHKDELDSIKPIIK	20.8935	17.5276
11304_MB100_459	TEAFSEYK	20.8935	17.5276
11304_MB100_46;9944_MB169_86	TGANEATEITFYK	92.5297	127.613
11304_MB100_46;9944_MB169_86	DVNFGGTEVK	92.5297	127.613
11304_MB100_467	EAVVADESQAK	293.824	255.299
11304_MB100_467	TEESESTESSEQSETLK	293.824	255.299
11304_MB100_467	TEESESTESSEQSETLK	293.824	255.299
11304_MB100_509;2512_MB169_36	QNVPGFYGVGTALK	628.554	631.29
11304_MB100_509;2512_MB169_36	SLFGNINASR	628.554	631.29
11304_MB100_509;2512_MB169_36	SQSDTLDFSDLR	628.554	631.29
11304_MB100_509;2512_MB169_36	FNDNVVSK	628.554	631.29
11304_MB100_509;2512_MB169_36	MSTLQYYAK	628.554	631.29
11304_MB100_509;2512_MB169_36	FIQYIER	628.554	631.29
11304_MB100_509;2512_MB169_36	LIYEEYK	628.554	631.29
11304_MB100_509;2512_MB169_36	FLPYLEK	628.554	631.29
11304_MB100_524;18492_MB344_6;2512_MB169_23	VTQEIADAR	428.366	425.992
11304_MB100_524;18492_MB344_6;2512_MB169_23	EEQSLLETK	428.366	425.992
11304_MB100_524;18492_MB344_6;2512_MB169_23	DKGDLSENAEYHAAK	428.366	425.992
11304_MB100_524;18492_MB344_6;2512_MB169_23	LSVNSPIGK	428.366	425.992
11304_MB100_553;5180_MB94_212	IVYQNLAK	244.121	203.524
11304_MB100_553;5180_MB94_212	SGAYFIDDIQK	244.121	203.524
11304_MB100_553;5180_MB94_212	VATYDLKPEMSAYEIR	244.121	203.524
11304_MB100_565;28526_MB169_9	ASPNNISYSASK	1452.98	739.617
11304_MB100_565;28526_MB169_9	SAAMEYATK	1452.98	739.617
11304_MB100_565;28526_MB169_9	VVIVTGAGSGIGK	1452.98	739.617
11304_MB100_565;28526_MB169_9	ASEIADAIVWLASDQTK	1452.98	739.617
11304_MB100_565;28526_MB169_9	FAVVGMTK	1452.98	739.617
11304_MB100_586	TAWDVFFENR	147.134	173.322
11304_MB100_586	VDISGTTLVLMK	147.134	173.322
11304_MB100_609	AQEVQVDNSR	1183.55	916.21
11304_MB100_609	YTAEQAQQTEVTNK	1183.55	916.21
11304_MB100_609	YTAEQAQQTEVTNK	1183.55	916.21
11304_MB100_609	VGHIVYER	1183.55	916.21
11304_MB100_609	VGHIVYER	1183.55	916.21
11304_MB100_609	KYTAEQAQQTEVTNK	1183.55	916.21
11304_MB100_609	VQQAEQAAYQDIQEK	1183.55	916.21
11304_MB100_609	VQQAEQAAYQDIQEK	1183.55	916.21
11304_MB100_610;16337_MB169_5;5180_MB94_165	SSDLVMLYSNK	NaN	107.413
11304_MB100_618;16337_MB169_11;5180_MB94_159	TSIFIDTDLK	194.876	NaN
11304_MB100_655	IIYYNYK	259.8	330.897
11304_MB100_655	NAQNFIR	259.8	330.897
11304_MB100_655	LLTVDQDNMEK	259.8	330.897
11304_MB100_655	YDELYGK	259.8	330.897
11304_MB100_655	YLTFQILTGK	259.8	330.897
11304_MB100_655	DSGEQDFWR	259.8	330.897
11304_MB100_67	WTGEGTSNTTPR	2124.82	1668.13
11304_MB100_67	GDVTDFDGNYK	2124.82	1668.13
11304_MB100_67	IGSYGWIGR	2124.82	1668.13
11304_MB100_67	VNNNVNIDANNQFIR	2124.82	1668.13
11304_MB100_67	ELVSGAFSSLNADK	2124.82	1668.13
11304_MB100_67	FLTYSNK	2124.82	1668.13
11304_MB100_67	VQYDYDGK	2124.82	1668.13
11304_MB100_67	QLSEDFR	2124.82	1668.13
11304_MB100_67	YNFNYADVTNR	2124.82	1668.13
11304_MB100_67	IQNVQLGYSIPSSTLEK	2124.82	1668.13
11304_MB100_67	IQNVQLGYSIPSSTLEK	2124.82	1668.13
11304_MB100_67	EDFFDVDQINNLK	2124.82	1668.13
11304_MB100_67	LATGLNITTVK	2124.82	1668.13
11304_MB100_67	IYVAANNLYTFTK	2124.82	1668.13
11304_MB100_67	IEEALTGNAAGVQVTANSGSPGASLNIR	2124.82	1668.13
11304_MB100_67	YSGYNPDVSNANPSAAGVDLGQYPQTR	2124.82	1668.13
11304_MB100_67	NNLGIDLTDK	2124.82	1668.13
11304_MB100_67	TLEVNNAAGFIPSGQFGLGQTTSR	2124.82	1668.13
11304_MB100_67	VELSYEVIEDLK	2124.82	1668.13
11304_MB100_67	TGYFPSVSGGWILTK	2124.82	1668.13
11304_MB100_67	GLDLSINYK	2124.82	1668.13
11304_MB100_67	LSTFLLYTNINR	2124.82	1668.13
11304_MB100_67	KELVSGAFSSLNADK	2124.82	1668.13
11304_MB100_67	GSVLYYGLNASPLTPIFDGTDGSGPSR	2124.82	1668.13
11304_MB100_67	SASTGVNEDR	2124.82	1668.13
11304_MB100_67	DASSAIYGVQAANGVVLITTK	2124.82	1668.13
11304_MB100_68	ISIVEAQSIDR	1380.36	977.033
11304_MB100_68	ITASLENILNER	1380.36	977.033
11304_MB100_68	ILAENLFLR	1380.36	977.033
11304_MB100_68	AFGDSNNR	1380.36	977.033
11304_MB100_68	IEIELAGNR	1380.36	977.033
11304_MB100_68	ANYIIEFQDK	1380.36	977.033
11304_MB100_68	SYYYFELVK	1380.36	977.033
11304_MB100_70	AALEGSYNEVPYR	1860.39	1351.24
11304_MB100_70	NVSFFPSSSK	1860.39	1351.24
11304_MB100_70	TQGLYNFTYGR	1860.39	1351.24
11304_MB100_70	TAVSPTGIVEHR	1860.39	1351.24
11304_MB100_72	TQIYTQAFSGR	969.506	571.051
11304_MB100_72	DNSVEIIER	969.506	571.051
11304_MB100_72	WEPLAVR	969.506	571.051
11304_MB100_72	ILDALGQAGDDYR	969.506	571.051
11304_MB100_72	VNNNINLGTK	969.506	571.051
11304_MB100_72	ATLGADGALLR	969.506	571.051
11304_MB100_72	IAYENEDK	969.506	571.051
11304_MB100_72	TGDIVQINANVNSTYLK	969.506	571.051
11304_MB100_72	SYEELLSNPK	969.506	571.051
11304_MB100_72	YLLSSLQLNNFR	969.506	571.051
11304_MB100_72	SSETNILTK	969.506	571.051
11304_MB100_75;22208_MB169_3;5189_MB344_303	IILGYDQNR	1077.99	561.358
11304_MB100_75;22208_MB169_3;5189_MB344_303	EMTDFVQFHLGPK	1077.99	561.358
11304_MB100_75;22208_MB169_3;5189_MB344_303	EMTDFVQFHLGPK	1077.99	561.358
11951_MB94_21	EENEGTVSVR	365.015	547.983
11951_MB94_21	YQIYTEK	365.015	547.983
11951_MB94_21	YGEDSFQSIK	365.015	547.983
11951_MB94_25;2063_MB344_11	QLQDEINK	62.0831	212.522
11951_MB94_25;2063_MB344_11	QFEQVYR	62.0831	212.522
11951_MB94_27;14351_MB100_10;1897_MB169_57;2063_MB344_13	TIIVDSTVTAR	1112.58	563.828
11951_MB94_27;14351_MB100_10;1897_MB169_57;2063_MB344_13	LVLSPTR	1112.58	563.828
11951_MB94_27;14351_MB100_10;1897_MB169_57;2063_MB344_13	ETGDLSVWK	1112.58	563.828
11951_MB94_4	DINIAFVNELAK	976.276	1325.65
11951_MB94_4	DFYAGYSPER	976.276	1325.65
11951_MB94_4	AQEYGYHPEIILAGR	976.276	1325.65
11951_MB94_4	ASETVGSVLK	976.276	1325.65
11951_MB94_4	VTSGSNEIIGEK	976.276	1325.65
11951_MB94_71	SSNTAAVENTSSNEDK	241.071	225.16
11951_MB94_71	KSSNTAAVENTSSNEDK	241.071	225.16
11951_MB94_71	SSNTAAVENTSSNEDKSEQNR	241.071	225.16
11951_MB94_71	VASEESLAEGTPKPTPEVVEK	241.071	225.16
11951_MB94_72	QEYAEALDTYK	2079.9	2062.45
11951_MB94_72	SPSITGVGSEPK	2079.9	2062.45
11951_MB94_72	NNVASYLEDR	2079.9	2062.45
11951_MB94_72	INEVGEVDGETISR	2079.9	2062.45
11951_MB94_72	SNNNISNMQAAR	2079.9	2062.45
11951_MB94_72	TVWESILR	2079.9	2062.45
11951_MB94_72	ATALPNYEPYR	2079.9	2062.45
11951_MB94_72	QIITWAFGSDTK	2079.9	2062.45
11951_MB94_72	NSEVESYVNENPSAYK	2079.9	2062.45
11951_MB94_72	DTYNNLIK	2079.9	2062.45
11951_MB94_72	IVGAMYYAK	2079.9	2062.45
11951_MB94_72	AGLGASLK	2079.9	2062.45
11951_MB94_72	SIVDEVLEGK	2079.9	2062.45
11951_MB94_72	FAQIANEINTDVSK	2079.9	2062.45
11951_MB94_72	TVQIFNALK	2079.9	2062.45
11951_MB94_72	VPGLLDTQR	2079.9	2062.45
11951_MB94_72	EIIPSQETENTAFQNAEK	2079.9	2062.45
11951_MB94_72	EIIPSQETENTAFQNAEK	2079.9	2062.45
11951_MB94_72	GNNYYDVVK	2079.9	2062.45
11951_MB94_72	GVFAFVVSK	2079.9	2062.45
11951_MB94_72	VTNTFGPYEDNNFYK	2079.9	2062.45
11951_MB94_72	SQFGYHVLR	2079.9	2062.45
11951_MB94_72	SQFGYHVLR	2079.9	2062.45
11951_MB94_72	DLAYVQFNISPTDEDK	2079.9	2062.45
11951_MB94_72	FALEISAK	2079.9	2062.45
11951_MB94_72	FDSNLADFLFNNK	2079.9	2062.45
11951_MB94_72	FDSNLADFLFNNK	2079.9	2062.45
11951_MB94_72	AVNTVKPILVNQK	2079.9	2062.45
11951_MB94_76	VDPSMSSVAR	944.811	815.39
11951_MB94_76	VDPSMSSVAR	944.811	815.39
11951_MB94_76	YFQGITDANK	944.811	815.39
11951_MB94_76	LENFPTKDPAK	944.811	815.39
11951_MB94_76	EAISLNPNMGR	944.811	815.39
11951_MB94_76	VHSDYATFLVK	944.811	815.39
11951_MB94_76	LSINTYK	944.811	815.39
11951_MB94_76	VEAGQELDK	944.811	815.39
11951_MB94_76	AFELETDLFK	944.811	815.39
11951_MB94_76	YFQGITDANKDTNPQK	944.811	815.39
11951_MB94_78	ETILGLGLGK	140.828	78.1246
13261_MB94_40	IVTEGDDPADPSPR	8339.77	7040.52
13261_MB94_40	IVTEGDDPADPSPR	8339.77	7040.52
13261_MB94_40	LGDLAGAAATINAGSR	8339.77	7040.52
13261_MB94_40	LGDLAGAAATINAGSR	8339.77	7040.52
13261_MB94_40	GIYHYSNYR	8339.77	7040.52
13261_MB94_40	GIYHYSNYR	8339.77	7040.52
13261_MB94_40	GGLANVAVDAASIADAIHYER	8339.77	7040.52
13261_MB94_40	LVSDFQYLASQDFIASR	8339.77	7040.52
13261_MB94_40	LVSDFQYLASQDFIASR	8339.77	7040.52
13261_MB94_40	LMVNMPR	8339.77	7040.52
13261_MB94_40	LMVNMPR	8339.77	7040.52
13261_MB94_40	AALDWGR	8339.77	7040.52
13261_MB94_40	AENDMYK	8339.77	7040.52
13261_MB94_40	VINLMDPATPDYYTNAGGNNPPASSSDSR	8339.77	7040.52
13261_MB94_40	VINLMDPATPDYYTNAGGNNPPASSSDSR	8339.77	7040.52
13261_MB94_40	YDAGYHQSSWTGLMPELLK	8339.77	7040.52
13261_MB94_41	GTSTGAQTDFDGK	18391.6	16207.5
13261_MB94_41	GASASALYGSR	18391.6	16207.5
13261_MB94_41	YESGIIR	18391.6	16207.5
13261_MB94_41	EFFNSGINR	18391.6	16207.5
13261_MB94_41	EVGLNADFLDR	18391.6	16207.5
13261_MB94_41	VAGVTVTNNGQPGAGASIQLR	18391.6	16207.5
13261_MB94_41	VAGVTVTNNGQPGAGASIQLR	18391.6	16207.5
13261_MB94_41	DLENIPTTSAANALQGK	18391.6	16207.5
13261_MB94_41	FLSSFLINTK	18391.6	16207.5
13261_MB94_41	PSYAWQYTR	18391.6	16207.5
13261_MB94_41	NNVEGILK	18391.6	16207.5
13261_MB94_41	NNVEGILK	18391.6	16207.5
13261_MB94_41	IQGPGNGQMFR	18391.6	16207.5
13261_MB94_41	NLYASVSTADDK	18391.6	16207.5
13261_MB94_41	VSEKDLENIPTTSAANALQGK	18391.6	16207.5
13261_MB94_41	YILDGMYR	18391.6	16207.5
13261_MB94_41	YILDGMYR	18391.6	16207.5
13261_MB94_41	DESSLFGSNFR	18391.6	16207.5
13261_MB94_41	DESSLFGSNFR	18391.6	16207.5
13261_MB94_41	LSVTVNK	18391.6	16207.5
13261_MB94_41	LSVTVNK	18391.6	16207.5
13261_MB94_41	LEEGLEYGTMFGR	18391.6	16207.5
13261_MB94_41	LEEGLEYGTMFGR	18391.6	16207.5
13261_MB94_41	LEEGLEYGTMFGR	18391.6	16207.5
13261_MB94_41	NIGSGIPSTSQTVGNPELRPSK	18391.6	16207.5
13261_MB94_41	NIGSGIPSTSQTVGNPELRPSK	18391.6	16207.5
13261_MB94_41	AGNGVIVITTK	18391.6	16207.5
13261_MB94_41	RDESSLFGSNFR	18391.6	16207.5
13261_MB94_41	RDESSLFGSNFR	18391.6	16207.5
13261_MB94_41	RNIGSGIPSTSQTVGNPELRPSK	18391.6	16207.5
13261_MB94_41	RNIGSGIPSTSQTVGNPELRPSK	18391.6	16207.5
13261_MB94_41	TVSGTVSDSSGSLPGVTVVIK	18391.6	16207.5
13261_MB94_41	TVSGTVSDSSGSLPGVTVVIK	18391.6	16207.5
13261_MB94_41	ISQDFDIPGVQELK	18391.6	16207.5
13261_MB94_41	ISQDFDIPGVQELK	18391.6	16207.5
13261_MB94_41	SDVGITQLNNFINLSR	18391.6	16207.5
13261_MB94_41	SDVGITQLNNFINLSR	18391.6	16207.5
13261_MB94_41	FSLEVVYSDMK	18391.6	16207.5
13261_MB94_41	FSLEVVYSDMK	18391.6	16207.5
13261_MB94_41	SNLFLSLEK	18391.6	16207.5
13261_MB94_41	LDYTSNTTWTGGGTR	18391.6	16207.5
13261_MB94_41	LDYTSNTTWTGGGTR	18391.6	16207.5
13261_MB94_41	DNRHEMIDQAGK	18391.6	16207.5
13261_MB94_41	DNRHEMIDQAGK	18391.6	16207.5
13261_MB94_41	DNRHEMIDQAGK	18391.6	16207.5
13261_MB94_41	DNRHEMIDQAGK	18391.6	16207.5
13261_MB94_41	IHAAMGTAGQR	18391.6	16207.5
13261_MB94_41	IHAAMGTAGQR	18391.6	16207.5
13261_MB94_41	IHAAMGTAGQR	18391.6	16207.5
13261_MB94_41	LEEPDLIADNPFGVYYDNQK	18391.6	16207.5
13261_MB94_41	LEEPDLIADNPFGVYYDNQK	18391.6	16207.5
13261_MB94_41	EELFATYSTGNFYQSSYR	18391.6	16207.5
13261_MB94_41	EELFATYSTGNFYQSSYR	18391.6	16207.5
13261_MB94_41	STEKEVGLNADFLDR	18391.6	16207.5
13261_MB94_41	HEMIDQAGK	18391.6	16207.5
13261_MB94_41	HEMIDQAGK	18391.6	16207.5
13261_MB94_41	HEMIDQAGK	18391.6	16207.5
13261_MB94_41	SHHYQLADDWQSAGGIYTK	18391.6	16207.5
13261_MB94_41	SHHYQLADDWQSAGGIYTK	18391.6	16207.5
13261_MB94_41	ETQGYER	18391.6	16207.5
13261_MB94_41	NGQWLTR	18391.6	16207.5
13261_MB94_41	NGQWLTR	18391.6	16207.5
13261_MB94_41	YAGVSFPSDYDGSAYQNVTGAR	18391.6	16207.5
13261_MB94_41	YAGVSFPSDYDGSAYQNVTGAR	18391.6	16207.5
13261_MB94_41	EASIFYTFDDMEK	18391.6	16207.5
13261_MB94_41	EASIFYTFDDMEK	18391.6	16207.5
13261_MB94_41	EASIFYTFDDMEK	18391.6	16207.5
13261_MB94_41	RLDYTSNTTWTGGGTR	18391.6	16207.5
13261_MB94_41	IHAAMGTAGQRPSYAWQYTR	18391.6	16207.5
13261_MB94_41	IHAAMGTAGQRPSYAWQYTR	18391.6	16207.5
13261_MB94_41	NLYASVSTADDKSNLFLSLEK	18391.6	16207.5
13261_MB94_41	ENEDGSVWVGDIGNQTADFNLGLR	18391.6	16207.5
14351_MB100_111;2063_MB344_123;5180_MB94_58	VNTDVTVSQDK	305.411	243.447
14351_MB100_114;1890_MB169_67	ALAIGADNAIR	1355.85	1455.2
14351_MB100_114;1890_MB169_67	GIVEESDLR	1355.85	1455.2
14351_MB100_114;1890_MB169_67	EGAYDLILAGK	1355.85	1455.2
14351_MB100_114;1890_MB169_67	LVDAENIDELINLLHNEAK	1355.85	1455.2
14351_MB100_18;2063_MB344_24	EDVDGGLIGGASLK	588.895	408.312
14351_MB100_18;2063_MB344_24	SVILGHSER	588.895	408.312
14351_MB100_18;2063_MB344_24	SVILGHSER	588.895	408.312
14351_MB100_18;2063_MB344_24	NNIVAGNWK	588.895	408.312
14351_MB100_31	YGRLTLDK	NaN	NaN
14351_MB100_49	NSVASFLEDR	317.906	317.467
14351_MB100_49	LRPTLLNEK	317.906	317.467
14351_MB100_49	LRPTLLNEK	317.906	317.467
14351_MB100_53	ALGQVESGLDK	604.508	604.059
14351_MB100_53	VFDTYDDVIESVGEK	604.508	604.059
14351_MB100_53	VFDTYDDVIESVGEK	604.508	604.059
14351_MB100_6	ANNIDLNR	1036.85	940.755
14353_MB100_6;18850_MB94_37;5189_MB344_1053	LGGGNTVSNLSSSR	899.658	492.42
14353_MB100_6;18850_MB94_37;5189_MB344_1053	SNTEPIIR	899.658	492.42
14353_MB100_6;18850_MB94_37;5189_MB344_1053	IYTESNSQQSADELAER	899.658	492.42
14353_MB100_6;18850_MB94_37;5189_MB344_1053	IYTESNSQQSADELAER	899.658	492.42
14353_MB100_6;18850_MB94_37;5189_MB344_1053	FAAAYGTFIK	899.658	492.42
15976_MB344_15	EENIYGNR	992.771	979.871
15976_MB344_15	ITGSEINEK	992.771	979.871
15976_MB344_15	VVWEFVDLNQK	992.771	979.871
15976_MB344_15	NVSQPISYDHLLNAR	992.771	979.871
15976_MB344_15	NVYSDSFFTSK	992.771	979.871
15976_MB344_15	GNALFQLLEADR	992.771	979.871
15976_MB344_15	SLFDTLLK	992.771	979.871
15976_MB344_15	RFNSVIVR	992.771	979.871
15976_MB344_18	FYMDETEISNSEYK	143.244	144.88
15976_MB344_18	TVQSTVGPSINTNN	143.244	144.88
15976_MB344_21	IVDLVVGPDAYR	263.805	417.602
15976_MB344_21	DETYGDVSPVR	263.805	417.602
15976_MB344_21	NTQNTVIVFPK	263.805	417.602
15976_MB344_25	LDNTLEDVR	1184.06	1337.59
15976_MB344_37	GTGIALK	734.675	782.732
15976_MB344_37	VVIDSPSIVAR	734.675	782.732
15976_MB344_37	IEDAVMETLSK	734.675	782.732
15976_MB344_37	EANLMQGK	734.675	782.732
15976_MB344_51	AAYLANQIGNPDGADQPNKK	1660.66	2018.79
15976_MB344_51	SAIAGGVAGAK	1660.66	2018.79
15976_MB344_51	NSQEYVSEK	1660.66	2018.79
15976_MB344_51	EVQAIFNLAK	1660.66	2018.79
15976_MB344_51	DLNAPVIIQFSNGGAQFNAGK	1660.66	2018.79
15976_MB344_51	AFEDLNNINTL	1660.66	2018.79
15976_MB344_52;498_MB100_207	AIEYSIQNK	435.198	473.074
15976_MB344_52;498_MB100_207	DLPEGFQR	435.198	473.074
15976_MB344_52;498_MB100_207	GINTPTEAK	435.198	473.074
15976_MB344_52;498_MB100_207	LAQLAEAK	435.198	473.074
15976_MB344_52;498_MB100_207	NLYVSPEDGYHVR	435.198	473.074
15976_MB344_55	EYETAEQNEELAK	431.269	292.017
15976_MB344_55	TNNVTDVVNMGDVLDVK	431.269	292.017
15976_MB344_55	TNNVTDVVNMGDVLDVK	431.269	292.017
15976_MB344_55	TNNVTDVVNMGDVLDVK	431.269	292.017
15976_MB344_69	LNGAIAGTDLEGK	761.098	1010.53
15976_MB344_69	GELSGDLK	761.098	1010.53
15976_MB344_90	ELGTPVFGNK	676.989	865.752
15976_MB344_90	VQYTQLTSK	676.989	865.752
15976_MB344_90	ISYASSNR	676.989	865.752
15976_MB344_90	DFGASNLENYK	676.989	865.752
15976_MB344_90	SAPQTQEVFDLK	676.989	865.752
15976_MB344_90	VLSADASYIFR	676.989	865.752
15976_MB344_90	LPSYGLR	676.989	865.752
15976_MB344_90	SEDAGFVNGR	676.989	865.752
15976_MB344_90	SGGFEQGR	676.989	865.752
15976_MB344_90	VLINGIEMNK	676.989	865.752
15976_MB344_90	GAANVGQYTYDNNPNLYLTTENNSR	676.989	865.752
15976_MB344_90	GIIVDSDSEKPLEGVSLSIK	676.989	865.752
15976_MB344_90	GTTYFLNVNYR	676.989	865.752
15976_MB344_94	GYGETNPIDSNK	1367.67	631.65
15976_MB344_94	DYLVQNGIDASR	1367.67	631.65
15976_MB344_94	YGLDALVAK	1367.67	631.65
16183_MB100_20	IGADIVLGTDPDSDR	689.459	498.842
16183_MB100_20	ATQGLSNYLK	689.459	498.842
16183_MB100_20	DLEFGTGGMR	689.459	498.842
16183_MB100_20	DLEFGTGGMR	689.459	498.842
16183_MB100_20	GMMGAGTNR	689.459	498.842
16183_MB100_33;5189_MB344_984	SVASLQTGSK	3674.47	3377.57
16183_MB100_33;5189_MB344_984	VNEFLAK	3674.47	3377.57
16183_MB100_33;5189_MB344_984	KVNEFLAK	3674.47	3377.57
16183_MB100_52	EVVNLLLLK	274.261	160.214
16183_MB100_52	ISDITLK	274.261	160.214
16183_MB100_68;5189_MB344_1030	VGLTDISIEYSR	108.253	100.722
16183_MB100_68;5189_MB344_1030	QQDIDIK	108.253	100.722
16183_MB100_77	ILCGVPMEEGIKENGK	102.914	77.5224
16183_MB100_77	GQILNQIATK	102.914	77.5224
16183_MB100_77	ANTSNVLER	102.914	77.5224
16337_MB169_16;5180_MB94_153	AVYYVNDDR	787.125	350.976
16337_MB169_23	VVEVASGER	1849.15	993.038
16337_MB169_23	TYLSGGSGMTGTAR	1849.15	993.038
16337_MB169_23	NDIPDLSTNLNMDIKDVASK	1849.15	993.038
16337_MB169_23	TNITNPLGIER	1849.15	993.038
16337_MB169_23	LNLDDPVGK	1849.15	993.038
16337_MB169_4	QILYVLDASASR	3535.49	1944.69
16337_MB169_4	VIANMPETR	3535.49	1944.69
16337_MB169_4	VIANMPETR	3535.49	1944.69
16337_MB169_4	LVPIIGK	3535.49	1944.69
16337_MB169_4	LGLLPDQK	3535.49	1944.69
16337_MB169_4	IQQAEQAAYQDIQEK	3535.49	1944.69
16337_MB169_4	IQQAEQAAYQDIQEK	3535.49	1944.69
16337_MB169_4	YSAEQGQQTEDTNIQR	3535.49	1944.69
16337_MB169_4	YSAEQGQQTEDTNIQR	3535.49	1944.69
16337_MB169_4	GLLVADGEDLYEAVK	3535.49	1944.69
16337_MB169_4	VGHVVYER	3535.49	1944.69
16337_MB169_4	VGHVVYER	3535.49	1944.69
16337_MB169_4	KYSAEQGQQTEDTNIQR	3535.49	1944.69
16337_MB169_42	ENVTLDAPGTSGPSWGR	510.441	593.873
16337_MB169_42	VQEEMELPK	510.441	593.873
16337_MB169_42	EMIEDVEQFSK	510.441	593.873
16337_MB169_42	TYTLSFNK	510.441	593.873
16337_MB169_42	SNGQGSIYK	510.441	593.873
16337_MB169_42	WEMSGETR	510.441	593.873
16337_MB169_43	TSVSAGNISR	1924.66	1563.93
16337_MB169_43	SINETFILPR	1924.66	1563.93
16337_MB169_43	NYGDVSQLR	1924.66	1563.93
16337_MB169_43	NNTTQSFNDDPSR	1924.66	1563.93
16337_MB169_43	TSIGGNFTYSK	1924.66	1563.93
16337_MB169_43	SNLNIVGGTILSK	1924.66	1563.93
16337_MB169_43	SDFSFNEVK	1924.66	1563.93
16337_MB169_43	NTVYNIK	1924.66	1563.93
16337_MB169_43	NFNSQVNYDVTGR	1924.66	1563.93
16337_MB169_43	QDGNVTNSFK	1924.66	1563.93
16337_MB169_43	APNVSLR	1924.66	1563.93
16337_MB169_43	LSFTDQISGNR	1924.66	1563.93
16337_MB169_43	QQVNFTDVNQLAK	1924.66	1563.93
16337_MB169_43	LFYYTPK	1924.66	1563.93
16337_MB169_45;2063_MB344_179	SQVTIEYSDDNKPQR	262.135	383.346
16337_MB169_45;2063_MB344_179	IIVDTYGGK	262.135	383.346
16337_MB169_45;2063_MB344_179	LLIELAELR	262.135	383.346
16337_MB169_45;2063_MB344_179	TYLDVQK	262.135	383.346
16337_MB169_45;2063_MB344_179	TPIYSETAAYGHMGR	262.135	383.346
16337_MB169_45;2063_MB344_179	SYLFTSESVSEGHPDK	262.135	383.346
16337_MB169_45;2063_MB344_179	KIIVDTYGGK	262.135	383.346
16337_MB169_46	ELGFIYTR	9710.41	4613
16337_MB169_46	TIVDNAK	9710.41	4613
16337_MB169_46	AFFVESLGNPK	9710.41	4613
16337_MB169_46	LDVLDLEAISEHAK	9710.41	4613
16337_MB169_46	LSVGLEDIEDLK	9710.41	4613
16337_MB169_46	LNNPTNQILQER	9710.41	4613
16337_MB169_46	LNNPTNQILQER	9710.41	4613
16337_MB169_46	LILEGLR	9710.41	4613
16337_MB169_46	YLPSGQSGLVTFGAK	9710.41	4613
16337_MB169_46	VFSLLANIGDTK	9710.41	4613
16337_MB169_46	VPFIVDNTVATPALLNPIK	9710.41	4613
16337_MB169_46	SLIIHPASTTHQQLTEEQQLAAGVSSDLIR	9710.41	4613
16337_MB169_46	SLIIHPASTTHQQLTEEQQLAAGVSSDLIR	9710.41	4613
16337_MB169_57	VDVDSNQEFAAK	3787.27	1969.9
16337_MB169_57	NIPTVLLFK	3787.27	1969.9
16337_MB169_57	MVGPIIDEIHGEYDGK	3787.27	1969.9
16337_MB169_6	TADVEFSVVEK	517.618	328.701
16337_MB169_6	LSSIEGGTIYNK	517.618	328.701
16337_MB169_6	TNDFVIFR	517.618	328.701
16337_MB169_6	SLGIAGASIGIAK	517.618	328.701
16337_MB169_6	EAYKPLPMGDGQSLSLR	517.618	328.701
16337_MB169_6	DYQSLAPAER	517.618	328.701
16418_MB94_1	TLTLDEIGR	635.167	570.075
16418_MB94_1	NAVGAVVEAQLDK	635.167	570.075
16418_MB94_1	EVISDNEQDLELK	635.167	570.075
16418_MB94_1	ELSDAETEAQVLGSK	635.167	570.075
16418_MB94_1	EVISDNEQDLELKK	635.167	570.075
16418_MB94_1	ISKPGAPGQGNQNR	635.167	570.075
16418_MB94_1	EEITGTVEIR	635.167	570.075
16418_MB94_1	EVISDNTEQTESSESSEESETIK	635.167	570.075
16418_MB94_1	SSEPLEQK	635.167	570.075
16418_MB94_1	AVEYLANNGHQIEAR	635.167	570.075
16418_MB94_32;2512_MB169_96	ILFSSNFEAER	138.645	112.582
16418_MB94_32;2512_MB169_96	WLAFSSNR	138.645	112.582
16418_MB94_5	AIANIPQNSTR	477.19	440.264
16418_MB94_5	ENVLEYGIVAAK	477.19	440.264
16418_MB94_5	ATYDAPPIPSQLNHDDYK	477.19	440.264
16418_MB94_69	SLNQATQSLK	105.412	255.48
16418_MB94_69	IAETITPELIESK	105.412	255.48
16418_MB94_79	HLAGEGVIK	196.305	303.504
16418_MB94_95	VLEMKVPSPGESITEVEIATWLVEDGDYVEK	20.644	NaN
16418_MB94_96	VWDAWPGNDR	573.366	2348.84
16418_MB94_96	GDQTWVQTWER	573.366	2348.84
16418_MB94_96	NGEIYINHENINTVR	573.366	2348.84
16418_MB94_96	SYNALSSNK	573.366	2348.84
16418_MB94_96	NNFIGQSK	573.366	2348.84
16418_MB94_96	ITQDKPAYPDAIEYK	573.366	2348.84
16418_MB94_96	QTGVELDMPVHR	573.366	2348.84
16418_MB94_96	QTGVELDMPVHR	573.366	2348.84
16418_MB94_96	QTGVELDMPVHR	573.366	2348.84
16418_MB94_96	SYNALSSNKDQK	573.366	2348.84
16418_MB94_96	LSSMMDDDFK	573.366	2348.84
16418_MB94_96	LSSMMDDDFK	573.366	2348.84
16418_MB94_96	LSSMMDDDFK	573.366	2348.84
16418_MB94_96	AYSYFDENAVIEDINEPENLTLEQGK	573.366	2348.84
16418_MB94_96	VLFMDDFNDDGK	573.366	2348.84
16418_MB94_96	LMYAFLNNDGEK	573.366	2348.84
16418_MB94_96	IISVMDYSDSSNYMR	573.366	2348.84
16418_MB94_96	WWNTNIDYFK	573.366	2348.84
16418_MB94_96	KLMYAFLNNDGEK	573.366	2348.84
18492_MB344_10;2512_MB169_19	LIGEVQTFGSNGFR	1129	402.292
18492_MB344_10;2512_MB169_19	EWINPQGEAK	1129	402.292
18492_MB344_10;2512_MB169_19	YFNSVQGWR	1129	402.292
18492_MB344_23	ILFSSPVSGK	369.016	484.857
18492_MB344_23	DSNSPFSNLSNLELHK	369.016	484.857
18492_MB344_24;2512_MB169_10	VWVYDAVNR	598.339	622.14
18492_MB344_25	GETPGLGANIK	1070.12	786.588
18492_MB344_25	TFYVAPIR	1070.12	786.588
18492_MB344_25	LYVDYFK	1070.12	786.588
18492_MB344_25	AYLIDVK	1070.12	786.588
18492_MB344_47;28526_MB169_4	ATPTQDGYYK	1048.28	577.96
18492_MB344_47;28526_MB169_4	GISLFVVPK	1048.28	577.96
18492_MB344_47;28526_MB169_4	QALIIEHPDVR	1048.28	577.96
18492_MB344_47;28526_MB169_4	QALIIEHPDVR	1048.28	577.96
18492_MB344_47;28526_MB169_4	ELFPYVK	1048.28	577.96
18492_MB344_47;28526_MB169_4	YYDIIETATSPEEK	1048.28	577.96
18492_MB344_47;28526_MB169_4	GWIVGEPNEGLK	1048.28	577.96
18492_MB344_47;28526_MB169_4	EMDENPAYHK	1048.28	577.96
18492_MB344_47;28526_MB169_4	YFFTYELPK	1048.28	577.96
18492_MB344_47;28526_MB169_4	IFISGGDNNFTENVVHLVLAR	1048.28	577.96
18492_MB344_49;28526_MB169_6	MNFEYSQK	560.599	114.431
18492_MB344_49;28526_MB169_6	DPENIWTR	560.599	114.431
18492_MB344_52	IVIVTGAGSGIGK	183.609	349.7
18492_MB344_53	TVQGAADFEK	1308.47	791.352
18492_MB344_53	STLTEVVNAR	1308.47	791.352
18492_MB344_53	AAWSNVESAYQR	1308.47	791.352
18492_MB344_61	TYGTWTGTNVSTGK	800.683	1502.94
18492_MB344_61	YAAYLNWR	800.683	1502.94
18492_MB344_61	IIQPNSSYHSY	800.683	1502.94
18492_MB344_61	NLVFVEVQVK	800.683	1502.94
18492_MB344_61	YTADNWLPGTGEDGSLDGSVR	800.683	1502.94
18492_MB344_61	YTADNWLPGTGEDGSLDGSVR	800.683	1502.94
18492_MB344_61	GYHAAFDNIK	800.683	1502.94
18492_MB344_61	QTEDDFIPK	800.683	1502.94
18492_MB344_61	NLATAQK	800.683	1502.94
18850_MB94_14;5189_MB344_1076	YNISFDK	NaN	79.1475
18850_MB94_19	FAITEVR	6059.93	3323.97
18850_MB94_19	IAGLQVPVFEAR	6059.93	3323.97
18850_MB94_19	WQPVIVDVEK	6059.93	3323.97
18850_MB94_19	DAELAYYK	6059.93	3323.97
18850_MB94_19	QEMEAIESDQIK	6059.93	3323.97
18850_MB94_19	QEMEAIESDQIK	6059.93	3323.97
18850_MB94_19	QEMEAIESDQIK	6059.93	3323.97
18850_MB94_19	NMFNVPGVEGK	6059.93	3323.97
18850_MB94_19	GMDISLVK	6059.93	3323.97
18850_MB94_19	QFDLVIGLVEK	6059.93	3323.97
18850_MB94_19	VNGNYTDNK	6059.93	3323.97
18850_MB94_2	DDEVGGLLR	2807.88	1559.37
18850_MB94_2	QDETYTSVIDR	2807.88	1559.37
18850_MB94_2	EFTVPLTGK	2807.88	1559.37
18850_MB94_2	QVDIYLMGK	2807.88	1559.37
18850_MB94_2	LGIDLDGR	2807.88	1559.37
18850_MB94_23	NIVLDSDIEK	924.169	651.123
18850_MB94_23	VQNLALQK	924.169	651.123
18850_MB94_23	SGEVTFEEAVR	924.169	651.123
18850_MB94_23	EIEEGSSFK	924.169	651.123
18850_MB94_23	IASHILLQPEIPQEK	924.169	651.123
18850_MB94_23	IYFNGLK	924.169	651.123
18850_MB94_23	IDAVGVVVGK	924.169	651.123
18850_MB94_23	FKLELENNSEGK	924.169	651.123
18850_MB94_23	ISSEYQK	924.169	651.123
18850_MB94_25	NLDAIDNEESK	217.07	208.482
18850_MB94_25	LSQQYSNDVNTK	217.07	208.482
18850_MB94_25	LSDNAVLNR	217.07	208.482
18850_MB94_25	SYNSEDLNSIK	217.07	208.482
18850_MB94_6;1897_MB169_662	NAVNIAMK	868.246	245.695
18850_MB94_6;1897_MB169_662	NAVNIAMK	868.246	245.695
18850_MB94_6;1897_MB169_662	LREFEEDK	868.246	245.695
18850_MB94_6;1897_MB169_662	LREFEEDK	868.246	245.695
18850_MB94_7	TGVVADLAFGPR	6654.3	9072.25
1890_MB169_28;2063_MB344_162	LVEDVDTAEVAK	NaN	210.392
1890_MB169_29;2063_MB344_161;5180_MB94_108	YQSYQGLPEFR	255.162	284.81
1890_MB169_32	DSDVNYFR	161180	110515
1890_MB169_32	LYSADIK	161180	110515
1890_MB169_32	LYSADIK	161180	110515
1890_MB169_32	MILEGEQNK	161180	110515
1890_MB169_32	MILEGEQNK	161180	110515
1890_MB169_32	ETDTEAEYR	161180	110515
1890_MB169_32	LSEEFILR	161180	110515
1890_MB169_32	DKNVAVLQSK	161180	110515
1890_MB169_32	DKNVAVLQSK	161180	110515
1890_MB169_32	LALEHDIDLLWIGAR	161180	110515
1890_MB169_32	TATEVANAAHVK	161180	110515
1890_MB169_32	TATEVANAAHVK	161180	110515
1890_MB169_32	NSLNTLR	161180	110515
1890_MB169_32	GFSTYEK	161180	110515
1890_MB169_32	TRPGNFEGVGALGLK	161180	110515
1890_MB169_32	NPVNPDLALWLGGIER	161180	110515
1890_MB169_32	NPVNPDLALWLGGIER	161180	110515
1890_MB169_32	NVAVLQSK	161180	110515
1890_MB169_32	NLGVIHR	161180	110515
1890_MB169_32	WNEILGK	161180	110515
1890_MB169_32	AGIWKPR	161180	110515
1890_MB169_32	TQIDVIDHQLIDILGK	161180	110515
1890_MB169_32	NNPEWQIAIELQNR	161180	110515
1890_MB169_32	AIHQESINHQEK	161180	110515
1890_MB169_32	IADTIGALK	161180	110515
1890_MB169_41	GLAPENLSR	388.224	67.5928
1890_MB169_52	GIIIIDDISPLR	560.214	287.72
1890_MB169_64;2063_MB344_131	ATAYIATTR	401.258	348.929
1890_MB169_64;2063_MB344_131	VYALVESDSNK	401.258	348.929
1890_MB169_64;2063_MB344_131	FNDYTPAIYK	401.258	348.929
1890_MB169_65	VEAGIPEDDPR	5317.51	3979.51
1890_MB169_65	AADVGADLVGK	5317.51	3979.51
1890_MB169_65	AAVTGDTVGDPFK	5317.51	3979.51
1890_MB169_65	TDILDSVGNTTAATGK	5317.51	3979.51
1890_MB169_65	AAMEMVQEVR	5317.51	3979.51
1890_MB169_65	AAMEMVQEVR	5317.51	3979.51
1890_MB169_65	AAMEMVQEVR	5317.51	3979.51
1890_MB169_65	AAMEMVQEVR	5317.51	3979.51
1890_MB169_65	TSLPNALK	5317.51	3979.51
1890_MB169_65	ERTDILDSVGNTTAATGK	5317.51	3979.51
1890_MB169_65	ERTDILDSVGNTTAATGK	5317.51	3979.51
1890_MB169_65	EQSFNGTEK	5317.51	3979.51
1890_MB169_68	GFNNTEITTENK	1812.67	799.515
1890_MB169_68	SSFEVVSYGK	1812.67	799.515
1890_MB169_68	VVINTDPEAPFFK	1812.67	799.515
1890_MB169_68	SVLIYASSSDGK	1812.67	799.515
1890_MB169_68	VAEELGTK	1812.67	799.515
1890_MB169_71;5180_MB94_57	NWNSDDIDQLK	236.031	125.017
1890_MB169_80;5180_MB94_48	IFHYGQSIFEGMK	66.3512	133.013
1890_MB169_80;5180_MB94_48	ITDIQTNK	66.3512	133.013
1897_MB169_1000	TLAGVYPAGGK	3226.07	2520.32
1897_MB169_1000	IDYMSGR	3226.07	2520.32
1897_MB169_1000	IDYMSGR	3226.07	2520.32
1897_MB169_1000	WGTLAVQPDSR	3226.07	2520.32
1897_MB169_1000	TGFPTTLQPNIEPNPGGFIR	3226.07	2520.32
1897_MB169_1000	TGFPTTLQPNIEPNPGGFIR	3226.07	2520.32
1897_MB169_1000	DYANAYQPGSFNGR	3226.07	2520.32
1897_MB169_1000	DYANAYQPGSFNGR	3226.07	2520.32
1897_MB169_1000	VLNFYPR	3226.07	2520.32
1897_MB169_1000	SFYYPGDHANNNSNISQK	3226.07	2520.32
1897_MB169_1000	SFYYPGDHANNNSNISQK	3226.07	2520.32
1897_MB169_1000	NAMFVGIQK	3226.07	2520.32
1897_MB169_1000	NAMFVGIQK	3226.07	2520.32
1897_MB169_1000	MNAYMNTR	3226.07	2520.32
1897_MB169_1000	MNAYMNTR	3226.07	2520.32
1897_MB169_1000	MNAYMNTR	3226.07	2520.32
1897_MB169_1000	DHGNDNGIPPDGFLR	3226.07	2520.32
1897_MB169_1000	GGPNGGYSIGAGEFYADPR	3226.07	2520.32
1897_MB169_1000	GGPNGGYSIGAGEFYADPR	3226.07	2520.32
1897_MB169_1000	IMFYYHR	3226.07	2520.32
1897_MB169_1000	IMFYYHR	3226.07	2520.32
1897_MB169_1000	IMFYYHR	3226.07	2520.32
1897_MB169_1000	SGVTEPVFWDNGGASPGFPAAN	3226.07	2520.32
1897_MB169_1000	WSSAYQTIMQDIR	3226.07	2520.32
1897_MB169_1000	WSSAYQTIMQDIR	3226.07	2520.32
1897_MB169_1000	EMNVIADESGLTHHK	3226.07	2520.32
1897_MB169_1000	EMNVIADESGLTHHK	3226.07	2520.32
1897_MB169_1000	EMNVIADESGLTHHK	3226.07	2520.32
1897_MB169_1001	VTFDGGPR	3870.62	4611.27
1897_MB169_1001	GGNEAMVSTVPASAFTIGEK	3870.62	4611.27
1897_MB169_1001	GGNEAMVSTVPASAFTIGEK	3870.62	4611.27
1897_MB169_1001	AIDQVFAGVEYGAVLR	3870.62	4611.27
1897_MB169_1001	AIDQVFAGVEYGAVLR	3870.62	4611.27
1897_MB169_1014;19966_MB100_11	SPLLNTTVR	208.563	140.461
1897_MB169_11;2063_MB344_61	NYITTMDDER	34.5217	295.102
1897_MB169_11;2063_MB344_61	NYITTMDDER	34.5217	295.102
1897_MB169_128	EYWLDPAQR	3359.75	1864.16
1897_MB169_128	VVVSNLPGEIK	3359.75	1864.16
1897_MB169_128	TTLISNK	3359.75	1864.16
1897_MB169_128	SSLTGWNFNDPK	3359.75	1864.16
1897_MB169_128	TNYSVSDNTDKNDGDK	3359.75	1864.16
1897_MB169_128	SSLGNTELLSESYLR	3359.75	1864.16
1897_MB169_128	TSAVNLK	3359.75	1864.16
1897_MB169_128	LPTEVEWEYAAK	3359.75	1864.16
1897_MB169_128	FRLPTEVEWEYAAK	3359.75	1864.16
1897_MB169_137	NPSAALTQK	188.151	207.675
1897_MB169_137	EATTLMAEAK	188.151	207.675
1897_MB169_137	EATTLMAEAK	188.151	207.675
1897_MB169_137	LQLAGIAMTK	188.151	207.675
1897_MB169_138;27076_MB100_523;5189_MB344_1664	IDLEITYNK	197.095	254.91
1897_MB169_138;27076_MB100_523;5189_MB344_1664	LNDFQLEK	197.095	254.91
1897_MB169_14	LIPLYER	805.943	670.705
1897_MB169_14	MTYVAAYNK	805.943	670.705
1897_MB169_14	MTYVAAYNK	805.943	670.705
1897_MB169_14	AYTINSK	805.943	670.705
1897_MB169_14	AFDLETDPLK	805.943	670.705
1897_MB169_14	YFQGITDTYK	805.943	670.705
1897_MB169_14	LSINVYK	805.943	670.705
1897_MB169_14	EAIALNPNMGR	805.943	670.705
1897_MB169_14	VIFTEGVNEGDPFK	805.943	670.705
1897_MB169_140;27076_MB100_520;5189_MB344_1662;7794_MB94_33	AGVAIDSVEDMK	NaN	214.325
1897_MB169_144;27076_MB100_516;5189_MB344_1657	IINEYEETR	239.503	166.422
1897_MB169_151;27076_MB100_509;5189_MB344_1650;7794_MB94_21	IVQYYAK	52.8136	205.473
1897_MB169_160;27076_MB100_500	NPSSVYSFAK	415.074	180.625
1897_MB169_163	IYEGTNEINR	3188.71	1661.02
1897_MB169_163	IYEGTNEINR	3188.71	1661.02
1897_MB169_163	EGIISFAEGDEQR	3188.71	1661.02
1897_MB169_163	TSISNFGAIK	3188.71	1661.02
1897_MB169_163	IAVNALNVGR	3188.71	1661.02
1897_MB169_163	YTNYPNVVALR	3188.71	1661.02
1897_MB169_163	LAEMATNTYAGEAASYR	3188.71	1661.02
1897_MB169_163	LAEMATNTYAGEAASYR	3188.71	1661.02
1897_MB169_163	LAEMATNTYAGEAASYR	3188.71	1661.02
1897_MB169_163	LTEEVMK	3188.71	1661.02
1897_MB169_163	LTEEVMK	3188.71	1661.02
1897_MB169_163	GGQFLVK	3188.71	1661.02
1897_MB169_163	LANGNSHSEAELK	3188.71	1661.02
1897_MB169_163	LANGNSHSEAELK	3188.71	1661.02
1897_MB169_163	VFLMVAGSAIQK	3188.71	1661.02
1897_MB169_163	TTATLSDDGK	3188.71	1661.02
1897_MB169_164	ELNIEPIAR	2691.71	1417.98
1897_MB169_164	MVNYAAAGVEPR	2691.71	1417.98
1897_MB169_164	MVNYAAAGVEPR	2691.71	1417.98
1897_MB169_164	LSVQLFDEMR	2691.71	1417.98
1897_MB169_164	LSVQLFDEMR	2691.71	1417.98
1897_MB169_164	ELPELDVK	2691.71	1417.98
1897_MB169_164	IMGIGPVAAIPK	2691.71	1417.98
1897_MB169_164	IMGIGPVAAIPK	2691.71	1417.98
1897_MB169_164	IDDVIVGNAMPEGSQGLNMAR	2691.71	1417.98
1897_MB169_165	DTPAFIGNR	4430.7	2154.31
1897_MB169_165	IPEISDELYR	4430.7	2154.31
1897_MB169_165	LFEVVPGPK	4430.7	2154.31
1897_MB169_165	TPGTLITSNTSGIPIK	4430.7	2154.31
1897_MB169_165	VTEQYLLDIER	4430.7	2154.31
1897_MB169_165	SIDNVADR	4430.7	2154.31
1897_MB169_165	LVNEALK	4430.7	2154.31
1897_MB169_165	EAFLSLTTER	4430.7	2154.31
1897_MB169_165	KPGQDSFIILDNIR	4430.7	2154.31
1897_MB169_165	LAYVMAGGDLSEPTK	4430.7	2154.31
1897_MB169_165	LAYVMAGGDLSEPTK	4430.7	2154.31
1897_MB169_165	SKPSPIYSQK	4430.7	2154.31
1897_MB169_165	SKPSPIYSQK	4430.7	2154.31
1897_MB169_165	LTGPVIGR	4430.7	2154.31
1897_MB169_165	QHALLMAESGYTQPAAR	4430.7	2154.31
1897_MB169_165	QHALLMAESGYTQPAAR	4430.7	2154.31
1897_MB169_165	MNTIGADVLTAINK	4430.7	2154.31
1897_MB169_165	TIDVVGLDTLVHTANGVK	4430.7	2154.31
1897_MB169_165	ASDLFQK	4430.7	2154.31
1897_MB169_165	FETLELTK	4430.7	2154.31
1897_MB169_165	GKDVVVVNK	4430.7	2154.31
1897_MB169_165	GETSFYSVK	4430.7	2154.31
1897_MB169_165	GETSFYSVK	4430.7	2154.31
1897_MB169_165	EILSLDLNTLEYR	4430.7	2154.31
1897_MB169_165	EMGLTIEEVDK	4430.7	2154.31
1897_MB169_165	EMGLTIEEVDK	4430.7	2154.31
1897_MB169_165	YFQDTMMR	4430.7	2154.31
1897_MB169_165	ITTGNIEDDLHK	4430.7	2154.31
1897_MB169_165	SFAAMFAYVQNR	4430.7	2154.31
1897_MB169_169	ADLIFGSNTELR	5204.08	2386.93
1897_MB169_169	AFEDAFAR	5204.08	2386.93
1897_MB169_169	SWAVNNPYELNK	5204.08	2386.93
1897_MB169_169	LLLWPVK	5204.08	2386.93
1897_MB169_169	VNYSLSDSDFK	5204.08	2386.93
1897_MB169_169	VLGANYDNSNHGVFTENAGK	5204.08	2386.93
1897_MB169_169	SGLNIAAENLLIDR	5204.08	2386.93
1897_MB169_169	MDPSYLEISK	5204.08	2386.93
1897_MB169_169	MDPSYLEISK	5204.08	2386.93
1897_MB169_18	INEVGEVDGESISR	2300.33	1442.61
1897_MB169_18	TVWDNILR	2300.33	1442.61
1897_MB169_18	ATSLPNYDAYR	2300.33	1442.61
1897_MB169_18	VPGIIETQR	2300.33	1442.61
1897_MB169_18	SPSVTGVGSEPK	2300.33	1442.61
1897_MB169_18	AISEEVMK	2300.33	1442.61
1897_MB169_18	AISEEVMK	2300.33	1442.61
1897_MB169_18	NTYNNLIK	2300.33	1442.61
1897_MB169_18	NTYNNLIK	2300.33	1442.61
1897_MB169_18	VSTIFNALK	2300.33	1442.61
1897_MB169_18	FALEISSNGK	2300.33	1442.61
1897_MB169_18	SGLGASLK	2300.33	1442.61
1897_MB169_18	GVFAFVLSK	2300.33	1442.61
1897_MB169_18	NNSNISNMQAAK	2300.33	1442.61
1897_MB169_18	FNISPTDQDKEDIK	2300.33	1442.61
1897_MB169_18	IDNTSLK	2300.33	1442.61
1897_MB169_18	FSEIASVINTDASK	2300.33	1442.61
1897_MB169_18	FSEIASVINTDASK	2300.33	1442.61
1897_MB169_18	ENSYQSKPAVGLR	2300.33	1442.61
1897_MB169_18	EIIASQETENTAFLNAEK	2300.33	1442.61
1897_MB169_18	EIIASQETENTAFLNAEK	2300.33	1442.61
1897_MB169_18	EYAEALDTYK	2300.33	1442.61
1897_MB169_18	QMITWAFGSDNK	2300.33	1442.61
1897_MB169_19	AYNTVAPASGK	3333.02	2261.99
1897_MB169_19	GEVVASTFDEPADK	3333.02	2261.99
1897_MB169_19	IIDLFSPIGK	3333.02	2261.99
1897_MB169_19	INGLNPNIVR	3333.02	2261.99
1897_MB169_19	GTGNMELQLDR	3333.02	2261.99
1897_MB169_19	GTGNMELQLDR	3333.02	2261.99
1897_MB169_19	MDEVIFEEFK	3333.02	2261.99
1897_MB169_19	MDEVIFEEFK	3333.02	2261.99
1897_MB169_19	GMIVAQPK	3333.02	2261.99
1897_MB169_19	GMIVAQPK	3333.02	2261.99
1897_MB169_19	RDDLLLDSK	3333.02	2261.99
1897_MB169_19	VANIVLEK	3333.02	2261.99
1897_MB169_19	VSFEHLTPLFPEQK	3333.02	2261.99
1897_MB169_19	TLAELQQIAK	3333.02	2261.99
1897_MB169_19	DVVKPTTEVVEK	3333.02	2261.99
1897_MB169_19	NIENGGSLTIIATALTETGSK	3333.02	2261.99
1897_MB169_19	SSDYNYLSSPDDIYVSQSQIK	3333.02	2261.99
1897_MB169_19	SSDYNYLSSPDDIYVSQSQIK	3333.02	2261.99
1897_MB169_19	IVPEESITK	3333.02	2261.99
1897_MB169_19	NNEEFLISMNG	3333.02	2261.99
1897_MB169_19	IYPAIDLIK	3333.02	2261.99
1897_MB169_19	DDLLLDSK	3333.02	2261.99
1897_MB169_190;27076_MB100_470;3144_MB94_32	QNILPDR	196.942	158.608
1897_MB169_190;27076_MB100_470;3144_MB94_32	SYLNKPLLPYLR	196.942	158.608
1897_MB169_193;27076_MB100_466;3144_MB94_35;5189_MB344_1605	ELGVIQPITVR	1143.92	737.469
1897_MB169_205;27076_MB100_455;3144_MB94_50	TAINVVR	949.464	587.989
1897_MB169_205;27076_MB100_455;3144_MB94_50	AAFSNEAGAGSASIAHSAVK	949.464	587.989
1897_MB169_208	ASYVQGLR	2813.31	2770.54
1897_MB169_208	EGENIDR	2813.31	2770.54
1897_MB169_208	MLIIPVK	2813.31	2770.54
1897_MB169_208	MLIIPVK	2813.31	2770.54
1897_MB169_211	VLADAGLSEAK	39461.4	30824
1897_MB169_211	TTLTAAITK	39461.4	30824
1897_MB169_211	TTLTAAITK	39461.4	30824
1897_MB169_211	EHILLGR	39461.4	30824
1897_MB169_211	DFDQIDNAPEEK	39461.4	30824
1897_MB169_211	DFDQIDNAPEEK	39461.4	30824
1897_MB169_211	DFDQIDNAPEEK	39461.4	30824
1897_MB169_211	GITINTSHVEYQTANR	39461.4	30824
1897_MB169_211	GITINTSHVEYQTANR	39461.4	30824
1897_MB169_211	FKAEVYVLK	39461.4	30824
1897_MB169_211	FKAEVYVLK	39461.4	30824
1897_MB169_211	QILDRGEAGDNAGILLR	39461.4	30824
1897_MB169_211	GEAGDNAGILLR	39461.4	30824
1897_MB169_211	GEAGDNAGILLR	39461.4	30824
1897_MB169_211	GEAGDNAGILLR	39461.4	30824
1897_MB169_211	LTSTITGIEMFR	39461.4	30824
1897_MB169_211	LTSTITGIEMFR	39461.4	30824
1897_MB169_211	LTSTITGIEMFR	39461.4	30824
1897_MB169_211	LTSTITGIEMFR	39461.4	30824
1897_MB169_211	LTSTITGIEMFR	39461.4	30824
1897_MB169_211	IETGIANTGDPVEIIGMGAEK	39461.4	30824
1897_MB169_211	IETGIANTGDPVEIIGMGAEK	39461.4	30824
1897_MB169_211	IETGIANTGDPVEIIGMGAEK	39461.4	30824
1897_MB169_211	IETGIANTGDPVEIIGMGAEK	39461.4	30824
1897_MB169_211	TVGAGQVTEILD	39461.4	30824
1897_MB169_211	TVGAGQVTEILD	39461.4	30824
1897_MB169_211	MVVFMNK	39461.4	30824
1897_MB169_211	MVVFMNK	39461.4	30824
1897_MB169_211	MVVFMNK	39461.4	30824
1897_MB169_211	MVVFMNK	39461.4	30824
1897_MB169_211	MVVFMNK	39461.4	30824
1897_MB169_211	AEVYVLK	39461.4	30824
1897_MB169_211	EVDKDFLMPIEDVFSITGR	39461.4	30824
1897_MB169_211	EVDKDFLMPIEDVFSITGR	39461.4	30824
1897_MB169_211	GTVATGR	39461.4	30824
1897_MB169_211	NMVTGAAQMDGAILVVAATDGPMPQTR	39461.4	30824
1897_MB169_211	NMVTGAAQMDGAILVVAATDGPMPQTR	39461.4	30824
1897_MB169_211	GMVITKPGSVTPHAK	39461.4	30824
1897_MB169_211	GMVITKPGSVTPHAK	39461.4	30824
1897_MB169_214	SMGLTVK	798.934	701.992
1897_MB169_214	TPPAAVQLMEAAK	798.934	701.992
1897_MB169_214	TPPAAVQLMEAAK	798.934	701.992
1897_MB169_214	VASVSWDQIK	798.934	701.992
1897_MB169_214	MIAGTAR	798.934	701.992
1897_MB169_214	SFDFIVK	798.934	701.992
1897_MB169_214	ILPVVISVFK	798.934	701.992
1897_MB169_215	VLALVTPDK	2385.01	2091.28
1897_MB169_215	GLMPNPK	2385.01	2091.28
1897_MB169_215	TGTVTMDVAK	2385.01	2091.28
1897_MB169_215	TGTVTMDVAK	2385.01	2091.28
1897_MB169_215	TGIIHAAVAK	2385.01	2091.28
1897_MB169_215	TGIIHAAVAK	2385.01	2091.28
1897_MB169_215	FDASVDIAVR	2385.01	2091.28
1897_MB169_215	GVVTLPHGTGK	2385.01	2091.28
1897_MB169_215	IAENANELLQTIIK	2385.01	2091.28
1897_MB169_215	IAENANELLQTIIK	2385.01	2091.28
1897_MB169_215	VLALVTPDKEAEAQEAGADYVGLDEYLQK	2385.01	2091.28
1897_MB169_215	VLALVTPDKEAEAQEAGADYVGLDEYLQK	2385.01	2091.28
1897_MB169_215	ALDINAASALIK	2385.01	2091.28
1897_MB169_215	SVFMSSTMSPSVEVDVK	2385.01	2091.28
1897_MB169_215	SVFMSSTMSPSVEVDVK	2385.01	2091.28
1897_MB169_215	SVFMSSTMSPSVEVDVK	2385.01	2091.28
1897_MB169_215	EAEAQEAGADYVGLDEYLQK	2385.01	2091.28
1897_MB169_215	SSFDADK	2385.01	2091.28
1897_MB169_216	NVISALQSSGGK	7619.62	4018.72
1897_MB169_216	EFGELQDILK	7619.62	4018.72
1897_MB169_216	SQVIQDLTVTLAR	7619.62	4018.72
1897_MB169_216	SQVIQDLTVTLAR	7619.62	4018.72
1897_MB169_216	LSGILQTLSEK	7619.62	4018.72
1897_MB169_216	GNTSLMISEASNAPAK	7619.62	4018.72
1897_MB169_216	GNTSLMISEASNAPAK	7619.62	4018.72
1897_MB169_216	GNTSLMISEASNAPAK	7619.62	4018.72
1897_MB169_216	AMEASDKEFGELQDILK	7619.62	4018.72
1897_MB169_216	AMEASDKEFGELQDILK	7619.62	4018.72
1897_MB169_216	SKDELIGDIITLLQSPAK	7619.62	4018.72
1897_MB169_217	DEAEGLQK	10688.4	5323.16
1897_MB169_217	DFAEQLVNLTVK	10688.4	5323.16
1897_MB169_217	GIVDSAPAPIK	10688.4	5323.16
1897_MB169_217	GIVDSAPAPIK	10688.4	5323.16
1897_MB169_217	ELTGLGLK	10688.4	5323.16
1897_MB169_217	ELTGLGLK	10688.4	5323.16
1897_MB169_217	EGVSKDEAEGLQK	10688.4	5323.16
1897_MB169_217	EGVSKDEAEGLQK	10688.4	5323.16
1897_MB169_217	EVNELAGILK	10688.4	5323.16
1897_MB169_217	SLEEAGAEVELK	10688.4	5323.16
1897_MB169_217	SLEEAGAEVELK	10688.4	5323.16
1897_MB169_217	SLEEAGAEVELK	10688.4	5323.16
1897_MB169_217	ADLKDFAEQLVNLTVK	10688.4	5323.16
1897_MB169_217	GIVDSAPAPIKEGVSKDEAEGLQK	10688.4	5323.16
1897_MB169_217	GIVDSAPAPIKEGVSK	10688.4	5323.16
1897_MB169_217	GIVDSAPAPIKEGVSK	10688.4	5323.16
1897_MB169_218	NAEPPDEETAR	12786.4	10437.8
1897_MB169_218	VVVSQLHR	12786.4	10437.8
1897_MB169_218	LSALGPGGLSR	12786.4	10437.8
1897_MB169_218	QAVPLLRPESPIVGTGLER	12786.4	10437.8
1897_MB169_218	SFQDFFQLQTK	12786.4	10437.8
1897_MB169_218	GESDPTPEEK	12786.4	10437.8
1897_MB169_218	IAQSNLGLDK	12786.4	10437.8
1897_MB169_218	YLIELINSK	12786.4	10437.8
1897_MB169_218	VNNLGFIETPYR	12786.4	10437.8
1897_MB169_218	IGAEVNPGDILIGK	12786.4	10437.8
1897_MB169_218	TFMDNFPITDTR	12786.4	10437.8
1897_MB169_218	TFMDNFPITDTR	12786.4	10437.8
1897_MB169_218	LPVTTLFR	12786.4	10437.8
1897_MB169_218	EDNQQADYAIIHNTLQK	12786.4	10437.8
1897_MB169_218	LDIITIIK	12786.4	10437.8
1897_MB169_218	DVHYTHYGR	12786.4	10437.8
1897_MB169_218	DVHYTHYGR	12786.4	10437.8
1897_MB169_218	GLTHSVPLK	12786.4	10437.8
1897_MB169_218	LFFSEQR	12786.4	10437.8
1897_MB169_218	EAVEHIYR	12786.4	10437.8
1897_MB169_218	EAVEHIYR	12786.4	10437.8
1897_MB169_218	DLDENGMIR	12786.4	10437.8
1897_MB169_218	DLDENGMIR	12786.4	10437.8
1897_MB169_218	EHIEEIIEAGAK	12786.4	10437.8
1897_MB169_218	EHIEEIIEAGAK	12786.4	10437.8
1897_MB169_218	AEVDDIDHLSNR	12786.4	10437.8
1897_MB169_218	DNEVFTPIDLINAK	12786.4	10437.8
1897_MB169_218	DNEVFTPIDLINAK	12786.4	10437.8
1897_MB169_218	NEIIFDR	12786.4	10437.8
1897_MB169_218	GELALGR	12786.4	10437.8
1897_MB169_218	VNDLQGVLR	12786.4	10437.8
1897_MB169_218	TVGEQLASQFGVGLAR	12786.4	10437.8
1897_MB169_218	TVGEQLASQFGVGLAR	12786.4	10437.8
1897_MB169_218	LGTEELTNDIPNVSEEATK	12786.4	10437.8
1897_MB169_218	LGTEELTNDIPNVSEEATK	12786.4	10437.8
1897_MB169_218	FGHTYLYDGGTGK	12786.4	10437.8
1897_MB169_218	FGHTYLYDGGTGK	12786.4	10437.8
1897_MB169_218	INFASSK	12786.4	10437.8
1897_MB169_218	INFASSK	12786.4	10437.8
1897_MB169_218	VAFMPWK	12786.4	10437.8
1897_MB169_218	VAFMPWK	12786.4	10437.8
1897_MB169_218	SIGPYSLITQQPLGGK	12786.4	10437.8
1897_MB169_218	SIGPYSLITQQPLGGK	12786.4	10437.8
1897_MB169_218	LGTDYPDFLDIQVK	12786.4	10437.8
1897_MB169_218	ILINAEGAGVVEYVDANK	12786.4	10437.8
1897_MB169_218	ILINAEGAGVVEYVDANK	12786.4	10437.8
1897_MB169_218	LGLDIDINQK	12786.4	10437.8
1897_MB169_218	IKVNDLQGVLR	12786.4	10437.8
1897_MB169_218	DKDILEIFDLAEEVK	12786.4	10437.8
1897_MB169_218	GLGLDLK	12786.4	10437.8
1897_MB169_218	GLGLDLK	12786.4	10437.8
1897_MB169_218	NEIIFDRDTIIEK	12786.4	10437.8
1897_MB169_218	YNLGEVGR	12786.4	10437.8
1897_MB169_218	YNLGEVGR	12786.4	10437.8
1897_MB169_218	LFQLVSGK	12786.4	10437.8
1897_MB169_218	LFQLVSGK	12786.4	10437.8
1897_MB169_218	FTISVGDELPAGILK	12786.4	10437.8
1897_MB169_218	FTISVGDELPAGILK	12786.4	10437.8
1897_MB169_218	GEEGLYK	12786.4	10437.8
1897_MB169_218	GEEGLYK	12786.4	10437.8
1897_MB169_218	GYNFEDAIVISEK	12786.4	10437.8
1897_MB169_218	EAVISLESSFVSK	12786.4	10437.8
1897_MB169_218	ALMGSNMMR	12786.4	10437.8
1897_MB169_218	TYESIVK	12786.4	10437.8
1897_MB169_218	TSQGVFNDLGEEVLPK	12786.4	10437.8
1897_MB169_218	EKFTISVGDELPAGILK	12786.4	10437.8
1897_MB169_218	SPGVFFGQSYHANGTK	12786.4	10437.8
1897_MB169_218	SPGVFFGQSYHANGTK	12786.4	10437.8
1897_MB169_218	KLPVTTLFR	12786.4	10437.8
1897_MB169_218	MNIGQIYETVLGWAGQK	12786.4	10437.8
1897_MB169_218	MNIGQIYETVLGWAGQK	12786.4	10437.8
1897_MB169_218	GETMPEPGLPESFNVLMHELK	12786.4	10437.8
1897_MB169_218	LGHMIEDK	12786.4	10437.8
1897_MB169_218	FGEMEVWALEAYGASSILR	12786.4	10437.8
1897_MB169_221;27076_MB100_438;3144_MB94_66;5189_MB344_1575	GFEFGSGFEGTK	357.133	196.39
1897_MB169_246;27076_MB100_414;5189_MB344_1129	QAEVILR	167.184	199.199
1897_MB169_246;27076_MB100_414;5189_MB344_1129	NLVYTVIDSIR	167.184	199.199
1897_MB169_254	FSFTDINR	571.174	695.172
1897_MB169_254	TGSAYYISPK	571.174	695.172
1897_MB169_254	YENISLQR	571.174	695.172
1897_MB169_254	ENFGGNDPSR	571.174	695.172
1897_MB169_254	GEINSDGDDFMNVR	571.174	695.172
1897_MB169_254	FNNNFSIFGGIHK	571.174	695.172
1897_MB169_256	GSGVPVIADGGIR	785.43	728.357
1897_MB169_256	ESPGETIIYEGR	785.43	728.357
1897_MB169_256	LVPEGIVGR	785.43	728.357
1897_MB169_256	VAAALGVTADAVDR	785.43	728.357
1897_MB169_256	EGGIGVLHK	785.43	728.357
1897_MB169_256	LLIVDDEYK	785.43	728.357
1897_MB169_256	YTGDIPK	785.43	728.357
1897_MB169_256	NLITAPVGTSLK	785.43	728.357
1897_MB169_256	AIVEVMTEK	785.43	728.357
1897_MB169_256	EAPNYSR	785.43	728.357
1897_MB169_264;27076_MB100_396;5189_MB344_1147	AAYLNTGTWSDK	273.451	273.944
1897_MB169_264;27076_MB100_396;5189_MB344_1147	DLGGISFIEK	273.451	273.944
1897_MB169_264;27076_MB100_396;5189_MB344_1147	FDLLYAGAQK	273.451	273.944
1897_MB169_264;27076_MB100_396;5189_MB344_1147	AVIDFNNDDLSLLEISHR	273.451	273.944
1897_MB169_267	LEELVNPEK	248.64	270.701
1897_MB169_267	EAQAELVVLLK	248.64	270.701
1897_MB169_267	VIPATVEIVDIAGLVK	248.64	270.701
1897_MB169_267	IEETLLQGVSVR	248.64	270.701
1897_MB169_267	ETDALLHVLR	248.64	270.701
1897_MB169_267	AGIVGLPNVGK	248.64	270.701
1897_MB169_267	DLETVQK	248.64	270.701
1897_MB169_268	GYEETQSGLR	1074.2	725.611
1897_MB169_268	QQEILDTVAK	1074.2	725.611
1897_MB169_268	FDDEIHPDLK	1074.2	725.611
1897_MB169_268	FDDEIHPDLK	1074.2	725.611
1897_MB169_268	VGTDAEAYNAVEAFR	1074.2	725.611
1897_MB169_268	GDILVSLAYEK	1074.2	725.611
1897_MB169_268	GQLLDGTVFDSSYK	1074.2	725.611
1897_MB169_268	TPGTVGNFVALAEGNLENSVK	1074.2	725.611
1897_MB169_291	AILVNIFGGIVR	2930.32	1078.5
1897_MB169_291	LQGTNAVEAK	2930.32	1078.5
1897_MB169_291	VTLDENALFR	2930.32	1078.5
1897_MB169_291	VAQGVVDAYK	2930.32	1078.5
1897_MB169_291	EILNSFGVR	2930.32	1078.5
1897_MB169_291	DLREENPIEVEAK	2930.32	1078.5
1897_MB169_291	ILAVDAK	2930.32	1078.5
1897_MB169_291	MNLHEYQGK	2930.32	1078.5
1897_MB169_291	MNLHEYQGK	2930.32	1078.5
1897_MB169_291	GIVANSPK	2930.32	1078.5
1897_MB169_291	FVSALYTAYIK	2930.32	1078.5
1897_MB169_293;1897_MB169_294	NSDYEVTLSQR	113.652	74.3196
1897_MB169_30;2063_MB344_42	QLQENDVR	125.176	188.028
1897_MB169_301	TYFFDVR	2029.75	1301.79
1897_MB169_301	ATDYILNEK	2029.75	1301.79
1897_MB169_301	GSEVISER	2029.75	1301.79
1897_MB169_301	AEDYYLTVTESK	2029.75	1301.79
1897_MB169_301	EDFSDFR	2029.75	1301.79
1897_MB169_301	EEEVIEDEK	2029.75	1301.79
1897_MB169_305	TLTLFTNTAK	425.457	241.276
1897_MB169_305	YMVTNAGK	425.457	241.276
1897_MB169_305	YMVTNAGK	425.457	241.276
1897_MB169_305	DPIKPGESAEVLANFNTAGKPNR	425.457	241.276
1897_MB169_306;27076_MB100_350	DGTVTIETGAGK	761.651	295.901
1897_MB169_306;27076_MB100_350	VVTSSGIHGK	761.651	295.901
1897_MB169_310	KDGFSLAQDIR	248.658	297.527
1897_MB169_310	ILLVEDDPNFGTVLK	248.658	297.527
1897_MB169_310	DGFSLAQDIR	248.658	297.527
1897_MB169_310	DYLALNDYNVTHAK	248.658	297.527
1897_MB169_310	DYLALNDYNVTHAK	248.658	297.527
1897_MB169_310	EIPIIFLTAK	248.658	297.527
1897_MB169_310	HLSVGEDEPQK	248.658	297.527
1897_MB169_322	YDLTVPFAR	471.593	289.725
1897_MB169_322	DFSSTEVANR	471.593	289.725
1897_MB169_322	ILNSGDYLK	471.593	289.725
1897_MB169_322	LTSQISEK	471.593	289.725
1897_MB169_322	YQIQPVWR	471.593	289.725
1897_MB169_324	DAGGLAIIGTER	755.257	515.033
1897_MB169_324	ADVQNTTEQAISNSR	755.257	515.033
1897_MB169_324	VMIVDEQTGR	755.257	515.033
1897_MB169_324	VMIVDEQTGR	755.257	515.033
1897_MB169_324	IGNIDASEETTEK	755.257	515.033
1897_MB169_324	DGGFLLLR	755.257	515.033
1897_MB169_324	TPLIISGPVPQGDR	755.257	515.033
1897_MB169_324	FEAFELFK	755.257	515.033
1897_MB169_324	NNSIDLSDK	755.257	515.033
1897_MB169_324	NVYENEGDR	755.257	515.033
1897_MB169_324	QSVQNASYEQK	755.257	515.033
1897_MB169_324	DVEYVVVENK	755.257	515.033
1897_MB169_324	DFQNFEFELIR	755.257	515.033
1897_MB169_324	IVVPFSDGIK	755.257	515.033
1897_MB169_324	IAEMMTGEGK	755.257	515.033
1897_MB169_324	TENTYMADNNK	755.257	515.033
1897_MB169_324	QQQSEPIETIVR	755.257	515.033
1897_MB169_324	FLSQEGVK	755.257	515.033
1897_MB169_324	QAIPLIER	755.257	515.033
1897_MB169_349;27076_MB100_300	SIQIFDDR	350.864	153.458
1897_MB169_353	NVVIIDTAGR	668.717	701.706
1897_MB169_353	STPTSINASR	668.717	701.706
1897_MB169_353	ITEVNVAETLK	668.717	701.706
1897_MB169_353	ALLDADVNFK	668.717	701.706
1897_MB169_353	AQEQYDEDEAR	668.717	701.706
1897_MB169_353	ILGMGDVISLVER	668.717	701.706
1897_MB169_353	DVDIDDDAFK	668.717	701.706
1897_MB169_353	GSGTSVQEVNQLMK	668.717	701.706
1897_MB169_362;27076_MB100_285	DLTDSTVLR	1184.53	850.75
1897_MB169_362;27076_MB100_285	FGGATGNFNAHK	1184.53	850.75
1897_MB169_362;27076_MB100_285	EIEVFIVR	1184.53	850.75
1897_MB169_367	KGLNAVNVR	21466	11556.5
1897_MB169_367	KGLNAVNVR	21466	11556.5
1897_MB169_367	GLNAVNVR	21466	11556.5
1897_MB169_367	GLNAVNVR	21466	11556.5
1897_MB169_367	ENDEVEFELQEGR	21466	11556.5
1897_MB169_367	ENDEVEFELQEGR	21466	11556.5
1897_MB169_367	ENDEVEFELQEGR	21466	11556.5
1897_MB169_367	ENDEVEFELQEGRK	21466	11556.5
1897_MB169_367	GFGFIVEEGNNSEHFVHVSGLIDEIR	21466	11556.5
1897_MB169_368	IPNNLTFAGEKVPTELYDIK	NaN	NaN
1897_MB169_380	EEAASNELSFPR	905.122	754.739
1897_MB169_380	AIEYLSK	905.122	754.739
1897_MB169_380	SEQWIEK	905.122	754.739
1897_MB169_380	DIDKYIYSAK	905.122	754.739
1897_MB169_380	EDYPTSNTSK	905.122	754.739
1897_MB169_380	SAMDLGQFAK	905.122	754.739
1897_MB169_380	SAMDLGQFAK	905.122	754.739
1897_MB169_380	DNEFTTPLFLFK	905.122	754.739
1897_MB169_386	TIQTYFQK	612.296	557.94
1897_MB169_386	GTPSEFGVTQVIK	612.296	557.94
1897_MB169_386	EILIQAIR	612.296	557.94
1897_MB169_386	EGLAFLEANK	612.296	557.94
1897_MB169_386	SGLQYSVLK	612.296	557.94
1897_MB169_386	NGFEDVNK	612.296	557.94
1897_MB169_387;27076_MB100_260	VFEEGIAK	310.926	230.831
1897_MB169_396	LGNTPYNGPK	411.52	252.152
1897_MB169_404;3144_MB94_262;5189_MB344_1367	GDLLYTAGNEIER	297.946	399.529
1897_MB169_404;3144_MB94_262;5189_MB344_1367	ITDFIGSQR	297.946	399.529
1897_MB169_406	DLPFAQQR	546.023	367.772
1897_MB169_406	NYGLEITDSAFK	546.023	367.772
1897_MB169_422	LEGPISNR	653.416	546.765
1897_MB169_422	LLVDDAHGFGTLGEGGR	653.416	546.765
1897_MB169_422	LWENTNSLQSGLR	653.416	546.765
1897_MB169_423	GAQIVVGTPGR	1392.7	1183.21
1897_MB169_423	ETQEVADNLIK	1392.7	1183.21
1897_MB169_423	AFAQTGTGK	1392.7	1183.21
1897_MB169_423	NTQAIILSPTR	1392.7	1183.21
1897_MB169_423	ELAVQIGNNIK	1392.7	1183.21
1897_MB169_423	LIGLINDQK	1392.7	1183.21
1897_MB169_423	FFINIGR	1392.7	1183.21
1897_MB169_423	TVQILVATDVAAR	1392.7	1183.21
1897_MB169_423	DGYNADALHGELSQAQR	1392.7	1183.21
1897_MB169_423	DLNDLSSR	1392.7	1183.21
1897_MB169_423	EVEAIAR	1392.7	1183.21
1897_MB169_423	ALTDLGYEKPTVIQEK	1392.7	1183.21
1897_MB169_423	ALTDLGYEKPTVIQEK	1392.7	1183.21
1897_MB169_423	TGISIALVSNK	1392.7	1183.21
1897_MB169_423	STFLELGLK	1392.7	1183.21
1897_MB169_423	VNAIEVK	1392.7	1183.21
1897_MB169_423	VVTVYGGANIEEQIR	1392.7	1183.21
1897_MB169_423	NYMTKPVEVTSGQK	1392.7	1183.21
1897_MB169_452	VSFFDSSK	805.846	344.134
1897_MB169_452	NIEISVPK	805.846	344.134
1897_MB169_452	GFGFIIDTENQEK	805.846	344.134
1897_MB169_452	VTFELEK	805.846	344.134
1897_MB169_452	SQQTFNK	805.846	344.134
1897_MB169_454;3144_MB94_310;5189_MB344_1315	SENDLVAGSFGR	701.374	520.46
1897_MB169_454;3144_MB94_310;5189_MB344_1315	NGIPNSNLGK	701.374	520.46
1897_MB169_454;3144_MB94_310;5189_MB344_1315	VGSQGDAEWIAK	701.374	520.46
1897_MB169_454;3144_MB94_310;5189_MB344_1315	ETVFIQPQAR	701.374	520.46
1897_MB169_454;3144_MB94_310;5189_MB344_1315	IINGDLPNK	701.374	520.46
1897_MB169_454;3144_MB94_310;5189_MB344_1315	AIFENQK	701.374	520.46
1897_MB169_454;3144_MB94_310;5189_MB344_1315	YGDYSPYIIK	701.374	520.46
1897_MB169_454;3144_MB94_310;5189_MB344_1315	GIFILDDISPLR	701.374	520.46
1897_MB169_454;3144_MB94_310;5189_MB344_1315	IAVDDAKPFYNVYGGTQDNGSHGGPSR	701.374	520.46
1897_MB169_454;3144_MB94_310;5189_MB344_1315	HAGFGDGIYVSHNDGK	701.374	520.46
1897_MB169_457	EISFGVR	281.197	229.926
1897_MB169_457	EISFGVR	281.197	229.926
1897_MB169_457	AATNLDGVSSASWNVDQK	281.197	229.926
1897_MB169_469	TPFTDIAK	260.681	295.445
1897_MB169_469	TETMIALEESINDK	260.681	295.445
1897_MB169_484;5189_MB344_1291	NVLEIANQAGR	694.187	205.172
1897_MB169_484;5189_MB344_1291	EFENLANK	694.187	205.172
1897_MB169_486	LIIAGASAYSR	2937.15	1678.17
1897_MB169_486	IGTPAVTTR	2937.15	1678.17
1897_MB169_486	SPFVTSGIR	2937.15	1678.17
1897_MB169_486	AEITVNK	2937.15	1678.17
1897_MB169_486	DTQIFELIK	2937.15	1678.17
1897_MB169_486	DFDNPFGLK	2937.15	1678.17
1897_MB169_486	NMVPFDDK	2937.15	1678.17
1897_MB169_486	NMVPFDDKSPFVTSGIR	2937.15	1678.17
1897_MB169_487;5189_MB344_1288	DDIITIGSR	1424.82	566.649
1897_MB169_487;5189_MB344_1288	EHATNVGSLFR	1424.82	566.649
1897_MB169_487;5189_MB344_1288	EHATNVGSLFR	1424.82	566.649
1897_MB169_494	FGGLGESVAR	1387.22	1209.49
1897_MB169_494	SGFGDGLTELGK	1387.22	1209.49
1897_MB169_494	QSIAYSDK	1387.22	1209.49
1897_MB169_494	YNINDEAVVK	1387.22	1209.49
1897_MB169_494	VPVFMPTDQPFK	1387.22	1209.49
1897_MB169_494	IPFTGTFANFSTGR	1387.22	1209.49
1897_MB169_494	YTYTEMK	1387.22	1209.49
1897_MB169_494	YTYTEMK	1387.22	1209.49
1897_MB169_501	YTPEQLYSTK	3119.6	2307.45
1897_MB169_501	QIIEAQGK	3119.6	2307.45
1897_MB169_501	ILSASLNDR	3119.6	2307.45
1897_MB169_501	QEQESLEYEFR	3119.6	2307.45
1897_MB169_501	LKQEQESLEYEFR	3119.6	2307.45
1897_MB169_501	VVIIGSGK	3119.6	2307.45
1897_MB169_501	GIEATIK	3119.6	2307.45
1897_MB169_501	GIEATIK	3119.6	2307.45
1897_MB169_501	QQELFEEK	3119.6	2307.45
1897_MB169_501	DAIQTEIFEETK	3119.6	2307.45
1897_MB169_501	ANNQIEFK	3119.6	2307.45
1897_MB169_501	SAVTIGSGER	3119.6	2307.45
1897_MB169_501	MSVLSSNGLEIK	3119.6	2307.45
1897_MB169_501	MSVLSSNGLEIK	3119.6	2307.45
1897_MB169_501	GEAYEDDVIIPAIR	3119.6	2307.45
1897_MB169_501	GEAYEDDVIIPAIR	3119.6	2307.45
1897_MB169_501	DAIQTEIFEETKK	3119.6	2307.45
1897_MB169_501	DAIQTEIFEETKK	3119.6	2307.45
1897_MB169_501	SGMPIILGNQ	3119.6	2307.45
1897_MB169_501	SGMPIILGNQ	3119.6	2307.45
1897_MB169_504	KPVVGFIAGQTAPAGR	1360.62	779.928
1897_MB169_504	SGTLTYEAADQVVK	1360.62	779.928
1897_MB169_504	SGTLTYEAADQVVK	1360.62	779.928
1897_MB169_504	TMGHAGAIVGGEDDTAQAK	1360.62	779.928
1897_MB169_504	TMGHAGAIVGGEDDTAQAK	1360.62	779.928
1897_MB169_504	VGIMPGFIFK	1360.62	779.928
1897_MB169_504	VGIMPGFIFK	1360.62	779.928
1897_MB169_504	ILAENGIHVVDSPAK	1360.62	779.928
1897_MB169_504	QGYGITTAIGIGGDPIIGTTTK	1360.62	779.928
1897_MB169_504	IGEMIASVLK	1360.62	779.928
1897_MB169_504	IGEMIASVLK	1360.62	779.928
1897_MB169_506	VVDNTFPAGR	315.465	188.107
1897_MB169_508	AEYVVNTQR	578.822	537.238
1897_MB169_511;5189_MB344_1261	NISSNLR	1170.47	637.334
1897_MB169_511;5189_MB344_1261	TTSNYQQEFR	1170.47	637.334
1897_MB169_519	VLAENVK	1541.72	1383.63
1897_MB169_519	QDVENLGFKDDVVTVK	1541.72	1383.63
1897_MB169_519	QDVENLGFKDDVVTVK	1541.72	1383.63
1897_MB169_519	QDVENLGFK	1541.72	1383.63
1897_MB169_519	LIEDANVIAETIK	1541.72	1383.63
1897_MB169_519	NYLIPHGYAALATSSAK	1541.72	1383.63
1897_MB169_519	DDVVTVK	1541.72	1383.63
1897_MB169_520	YLTPLDIETK	3119.94	3073.35
1897_MB169_520	RLTGTSLK	3119.94	3073.35
1897_MB169_520	LTGTSLK	3119.94	3073.35
1897_MB169_520	ASTIEQQAK	3119.94	3073.35
1897_MB169_520	HLALMPYVGDMLK	3119.94	3073.35
1897_MB169_520	HLALMPYVGDMLK	3119.94	3073.35
1897_MB169_520	HLALMPYVGDMLK	3119.94	3073.35
1897_MB169_520	HLALMPYVGDMLK	3119.94	3073.35
1897_MB169_520	DANFLMYLVNEQGK	3119.94	3073.35
1897_MB169_520	DANFLMYLVNEQGK	3119.94	3073.35
1897_MB169_520	DANFLMYLVNEQGK	3119.94	3073.35
1897_MB169_520	DANFLMYLVNEQGK	3119.94	3073.35
1897_MB169_521	FEDYLVSR	5631.23	5711.97
1897_MB169_521	LAYPIQK	5631.23	5711.97
1897_MB169_521	HAEAWAEK	5631.23	5711.97
1897_MB169_521	EDWGLKK	5631.23	5711.97
1897_MB169_521	GAEMISK	5631.23	5711.97
1897_MB169_521	GAEMISK	5631.23	5711.97
1897_MB169_521	MNHYETVFILNPVLSDTQIK	5631.23	5711.97
1897_MB169_521	MNHYETVFILNPVLSDTQIK	5631.23	5711.97
1897_MB169_521	SGFYHLLDYK	5631.23	5711.97
1897_MB169_528	SLESYYQETGR	302.791	114.445
1897_MB169_528	LYIIQNTDR	302.791	114.445
1897_MB169_531;5189_MB344_1242	GDLLSGGER	726.803	393.914
1897_MB169_536;27076_MB100_103;5189_MB344_1218	ANAIAFDIR	47.0087	52.681
1897_MB169_536;27076_MB100_103;5189_MB344_1218	LLDIDPGK	47.0087	52.681
1897_MB169_544;5189_MB344_1213	LTAEQEAR	1123.16	469.942
1897_MB169_544;5189_MB344_1213	AYAIQAGR	1123.16	469.942
1897_MB169_544;5189_MB344_1213	QVLDSYIQR	1123.16	469.942
1897_MB169_544;5189_MB344_1213	QITQEIIEVGK	1123.16	469.942
1897_MB169_544;5189_MB344_1213	IQNDMTYPGQVK	1123.16	469.942
1897_MB169_544;5189_MB344_1213	AAELSFSISQK	1123.16	469.942
1897_MB169_544;5189_MB344_1213	QITQEIIEVGKR	1123.16	469.942
1897_MB169_544;5189_MB344_1213	RQVLDSYIQR	1123.16	469.942
1897_MB169_544;5189_MB344_1213	KVVLSTIQR	1123.16	469.942
1897_MB169_559;27076_MB100_79	LAEFNPR	666.319	345.493
1897_MB169_559;27076_MB100_79	TVIEAEAIR	666.319	345.493
1897_MB169_56	RPASNGDPYK	5833.7	4115.1
1897_MB169_56	RPASNGDPYK	5833.7	4115.1
1897_MB169_56	VENDFSGK	5833.7	4115.1
1897_MB169_56	LTGDHETAAITDFSYGVSDR	5833.7	4115.1
1897_MB169_56	LTGDHETAAITDFSYGVSDR	5833.7	4115.1
1897_MB169_56	EHIAVYGEFNDQR	5833.7	4115.1
1897_MB169_56	EHIAVYGEFNDQR	5833.7	4115.1
1897_MB169_56	DLDWNGSGMHANFSNTVLR	5833.7	4115.1
1897_MB169_56	DLDWNGSGMHANFSNTVLR	5833.7	4115.1
1897_MB169_56	TKVENDFSGK	5833.7	4115.1
1897_MB169_56	LTEQYGYYIDYHPKPLGK	5833.7	4115.1
1897_MB169_56	IPIITVEK	5833.7	4115.1
1897_MB169_56	IPIITVEK	5833.7	4115.1
1897_MB169_56	LTEQYGYYIDYHPK	5833.7	4115.1
1897_MB169_56	LTEQYGYYIDYHPK	5833.7	4115.1
1897_MB169_56	KAGDEIWISR	5833.7	4115.1
1897_MB169_56	KAGDEIWISR	5833.7	4115.1
1897_MB169_56	AGDEIWISR	5833.7	4115.1
1897_MB169_56	DGFLVMTEVLNADGTPHESNGR	5833.7	4115.1
1897_MB169_56	LEYIWLDGYYPTQNMR	5833.7	4115.1
1897_MB169_56	LEYIWLDGYYPTQNMR	5833.7	4115.1
1897_MB169_56	PVAIYPDPAR	5833.7	4115.1
1897_MB169_562	VVPNEQSLISAK	728.924	511.29
1897_MB169_562	GTEEGGAVQFK	728.924	511.29
1897_MB169_562	SGSSGVGLANTDIR	728.924	511.29
1897_MB169_562	ANITLDDNYFVR	728.924	511.29
1897_MB169_562	LNFIAPK	728.924	511.29
1897_MB169_562	VDESEVSR	728.924	511.29
1897_MB169_562	ANYSANADIVLEK	728.924	511.29
1897_MB169_562	IILLEGAK	728.924	511.29
1897_MB169_562	IGENEFEK	728.924	511.29
1897_MB169_569	ATAYAIDR	2329.45	1525.24
1897_MB169_569	INVIDTPGHADFGGEVER	2329.45	1525.24
1897_MB169_569	ALELGLTPIVVVNK	2329.45	1525.24
1897_MB169_569	AINLVSLR	2329.45	1525.24
1897_MB169_569	ILTATAGTAIINHR	2329.45	1525.24
1897_MB169_569	NVSVNYK	2329.45	1525.24
1897_MB169_569	GDLQHLEFTIPSR	2329.45	1525.24
1897_MB169_569	GDLQHLEFTIPSR	2329.45	1525.24
1897_MB169_569	GAIVSSAAGK	2329.45	1525.24
1897_MB169_569	DLLLDNNDLER	2329.45	1525.24
1897_MB169_569	GDEYLEVTPESLRMR	2329.45	1525.24
1897_MB169_569	EGYELQVGRPQVIIK	2329.45	1525.24
1897_MB169_569	EGYELQVGR	2329.45	1525.24
1897_MB169_569	FSEYGAYK	2329.45	1525.24
1897_MB169_569	VDETDTEDKFNVFGR	2329.45	1525.24
1897_MB169_569	NIAIIAHVDHGK	2329.45	1525.24
1897_MB169_579;27076_MB100_59	FALGENVK	692.26	335.028
1897_MB169_579;27076_MB100_59	FIIPINFR	692.26	335.028
1897_MB169_579;27076_MB100_59	NLSGGTTSIQILHGSANPIGGR	692.26	335.028
1897_MB169_579;27076_MB100_59	DLSLDALNK	692.26	335.028
1897_MB169_579;27076_MB100_59	YNLSITGK	692.26	335.028
1897_MB169_579;27076_MB100_59	YGGMSELEAWK	692.26	335.028
1897_MB169_58	TYNYPQGR	1073.01	910.386
1897_MB169_58	IPELEEEIK	1073.01	910.386
1897_MB169_58	NAVVELR	1073.01	910.386
1897_MB169_58	LYDMELAK	1073.01	910.386
1897_MB169_58	MEMDEASNR	1073.01	910.386
1897_MB169_585	VFTTFLEENK	NaN	1
1897_MB169_589	VVVNEESER	2784.96	2100.59
1897_MB169_589	ASSIAQQALDK	2784.96	2100.59
1897_MB169_589	NQLTGEYAGVPDVQR	2784.96	2100.59
1897_MB169_589	NQLTGEYAGVPDVQR	2784.96	2100.59
1897_MB169_589	DGILSIFEK	2784.96	2100.59
1897_MB169_589	LSGWTAPK	2784.96	2100.59
1897_MB169_589	GKDYVDFAPDR	2784.96	2100.59
1897_MB169_589	GKDYVDFAPDR	2784.96	2100.59
1897_MB169_589	IHETNLK	2784.96	2100.59
1897_MB169_589	DYVDFAPDR	2784.96	2100.59
1897_MB169_589	NSIIHSFNR	2784.96	2100.59
1897_MB169_589	ADLGINPGSEK	2784.96	2100.59
1897_MB169_589	AGIHSIVVGDHNYGEGSSR	2784.96	2100.59
1897_MB169_589	HLGVVAVIVK	2784.96	2100.59
1897_MB169_589	RADGNPNTHAFVASPEITAAIAIAGR	2784.96	2100.59
1897_MB169_592;5189_MB344_1166	GTSIINNIEQIDR	116.84	634.799
1897_MB169_592;5189_MB344_1166	GYEDIENR	116.84	634.799
1897_MB169_592;5189_MB344_1166	LDTHFEGFIR	116.84	634.799
1897_MB169_599	TTEWQASYDGR	205.989	158.084
1897_MB169_599	AVPGINDGFKPVQR	205.989	158.084
1897_MB169_599	EEGFVGTSLR	205.989	158.084
1897_MB169_599	SEEINDYEEDK	205.989	158.084
1897_MB169_60	SVNSVASR	1453.27	757.745
1897_MB169_60	ANNIELNR	1453.27	757.745
1897_MB169_60	NVYTVAK	1453.27	757.745
1897_MB169_60	NVYTVAK	1453.27	757.745
1897_MB169_60	VLADLAMNNPEAFK	1453.27	757.745
1897_MB169_60	VLADLAMNNPEAFK	1453.27	757.745
1897_MB169_60	AMTYAYR	1453.27	757.745
1897_MB169_60	AMTYAYR	1453.27	757.745
1897_MB169_60	LHGMSYSQFMGK	1453.27	757.745
1897_MB169_600	NVNTQAVFSLK	458.883	190.47
1897_MB169_600	ELLEESSR	458.883	190.47
1897_MB169_600	NPAVSESIQK	458.883	190.47
1897_MB169_600	SASAEFEQGNLINK	458.883	190.47
1897_MB169_600	AVNALSSFFR	458.883	190.47
1897_MB169_600	VMEPVFESQTK	458.883	190.47
1897_MB169_600	VSFIPDEVIFK	458.883	190.47
1897_MB169_606;3144_MB94_454;5189_MB344_1151	LVAFELTER	257.886	324.133
1897_MB169_62	FLQDGAK	925.529	630.628
1897_MB169_62	FLQDGAK	925.529	630.628
1897_MB169_622;3144_MB94_83;5189_MB344_1531	TGRPETVEWDEPEK	29.1426	188.423
1897_MB169_63	FAEFGTVYR	1086.06	708.482
1897_MB169_63	APFGSMER	1086.06	708.482
1897_MB169_63	APFGSMER	1086.06	708.482
1897_MB169_63	SISEGLAR	1086.06	708.482
1897_MB169_63	EFESNSTPFDVAR	1086.06	708.482
1897_MB169_63	VGAGLPLWLPK	1086.06	708.482
1897_MB169_63	YEQSGELHGLTR	1086.06	708.482
1897_MB169_63	DFQQIEK	1086.06	708.482
1897_MB169_63	VLHLLENSEIR	1086.06	708.482
1897_MB169_63	YGEDSFQAIK	1086.06	708.482
1897_MB169_63	VTLPDGSIK	1086.06	708.482
1897_MB169_63	ELYVTSGHYEK	1086.06	708.482
1897_MB169_63	YVIEEGEAAFYGPK	1086.06	708.482
1897_MB169_63	ELELFTFSQK	1086.06	708.482
1897_MB169_63	IPFMLIVGEK	1086.06	708.482
1897_MB169_631	ATAAGTTDGFVK	278.117	156.509
1897_MB169_631	EQGYELK	278.117	156.509
1897_MB169_631	SAQVYEYLK	278.117	156.509
1897_MB169_642	ELTGGIYFGEK	535.755	294.137
1897_MB169_642	VRPEQGLLK	535.755	294.137
1897_MB169_642	ANVLESSR	535.755	294.137
1897_MB169_642	YALFEPIHGSYPQATGK	535.755	294.137
1897_MB169_642	TDMVTTSK	535.755	294.137
1897_MB169_65;2063_MB344_5	IGEDGFGFK	118.9	89.362
1897_MB169_653	YAATLEAER	447.629	320.607
1897_MB169_653	EDLQQVR	447.629	320.607
1897_MB169_653	ISSLTENER	447.629	320.607
1897_MB169_653	ALLYENIK	447.629	320.607
1897_MB169_654	AATGETAFEK	3023.89	2544.12
1897_MB169_654	GFGVPTLTAVHPENDPEGK	3023.89	2544.12
1897_MB169_654	DSGLDISYTLR	3023.89	2544.12
1897_MB169_654	SNYFNTLTLR	3023.89	2544.12
1897_MB169_654	NHPVEIVGEQLR	3023.89	2544.12
1897_MB169_654	NHPVEIVGEQLR	3023.89	2544.12
1897_MB169_654	DLTVIMVAPK	3023.89	2544.12
1897_MB169_654	DLTVIMVAPK	3023.89	2544.12
1897_MB169_654	SFSSENGVDNQELIR	3023.89	2544.12
1897_MB169_654	SFSSENGVDNQELIR	3023.89	2544.12
1897_MB169_654	SPGSEVR	3023.89	2544.12
1897_MB169_654	MVAEGIDAGYAAK	3023.89	2544.12
1897_MB169_654	MVAEGIDAGYAAK	3023.89	2544.12
1897_MB169_654	GATLSYSHGFNIVEEGMQIR	3023.89	2544.12
1897_MB169_654	HMDDIMTGHFSK	3023.89	2544.12
1897_MB169_654	HMDDIMTGHFSK	3023.89	2544.12
1897_MB169_654	HGGITNMMDR	3023.89	2544.12
1897_MB169_654	HGGITNMMDR	3023.89	2544.12
1897_MB169_654	FMDASEFEDGVNALK	3023.89	2544.12
1897_MB169_654	FMDASEFEDGVNALK	3023.89	2544.12
1897_MB169_654	AYAVATGGHTAGVLESSFVAEVK	3023.89	2544.12
1897_MB169_656	VTGSLNTYAK	1276.96	670.277
1897_MB169_656	AEDIPEVLAK	1276.96	670.277
1897_MB169_656	EINIQSEGK	1276.96	670.277
1897_MB169_656	HEQGATHSAQGYAR	1276.96	670.277
1897_MB169_656	ISGSEAIVR	1276.96	670.277
1897_MB169_656	TDVAVLGNSK	1276.96	670.277
1897_MB169_656	NDLYPTK	1276.96	670.277
1897_MB169_656	VIHFEIDPAEIDK	1276.96	670.277
1897_MB169_656	EGLTMAEVLK	1276.96	670.277
1897_MB169_656	YADFNVTK	1276.96	670.277
1897_MB169_656	SYKPVPETDVSK	1276.96	670.277
1897_MB169_656	SNITSGGLGTMGFGLPAAIGAK	1276.96	670.277
1897_MB169_656	FKDLYEIEYEK	1276.96	670.277
1897_MB169_657	SVALITDGR	1136.95	602.088
1897_MB169_657	GDVVVIR	1136.95	602.088
1897_MB169_657	AVVYDGEQAANTGISNGEVHK	1136.95	602.088
1897_MB169_657	TSGNIQILHGNLAEEGAVAK	1136.95	602.088
1897_MB169_657	EGLLFEGK	1136.95	602.088
1897_MB169_659	TGAMSYGSISR	999.175	686.451
1897_MB169_659	NNIIILSDR	999.175	686.451
1897_MB169_659	NLSLNIGGDYR	999.175	686.451
1897_MB169_659	IIEDEEIK	999.175	686.451
1897_MB169_659	TVGAIISNEISK	999.175	686.451
1897_MB169_659	VLPWIADAR	999.175	686.451
1897_MB169_659	EAHENLAIAMNR	999.175	686.451
1897_MB169_659	EAHENLAIAMNR	999.175	686.451
1897_MB169_659	DLQEIDLVTR	999.175	686.451
1897_MB169_659	EGFITGMDEQK	999.175	686.451
1897_MB169_659	AVDNFNTAIGK	999.175	686.451
1897_MB169_659	NIFSITER	999.175	686.451
1897_MB169_659	IQNPVISNADLEK	999.175	686.451
1897_MB169_659	TGDGAGLLIDIPHDYFK	999.175	686.451
1897_MB169_659	SIDIESFK	999.175	686.451
1897_MB169_659	IGISTLHSYR	999.175	686.451
1897_MB169_659	LFPIILPGK	999.175	686.451
1897_MB169_659	TYQEWLDK	999.175	686.451
1897_MB169_659	HLFNPTTVSK	999.175	686.451
1897_MB169_661	GVSYSTSDIQR	1530.77	1057.21
1897_MB169_661	AILEAGSTGEVGDGK	1530.77	1057.21
1897_MB169_661	IFISDIK	1530.77	1057.21
1897_MB169_663	YDTSGDDIIFVGGK	1834.75	1608.69
1897_MB169_663	AGVVADLAFGPR	1834.75	1608.69
1897_MB169_67;2063_MB344_3	SGINFDPNDPR	749.097	375.448
1897_MB169_67;2063_MB344_3	FTVSGPSIGGAK	749.097	375.448
1897_MB169_673	QFELSVGLVEK	166.343	54.993
1897_MB169_673	NMFNVPGVDEK	166.343	54.993
1897_MB169_673	SFQDKDYK	166.343	54.993
1897_MB169_684	NPQTGAEIK	19875.1	9844.36
1897_MB169_684	SDLIDAMAADAGISK	19875.1	9844.36
1897_MB169_684	SDLIDAMAADAGISK	19875.1	9844.36
1897_MB169_684	SDLIDAMAADAGISK	19875.1	9844.36
1897_MB169_684	SDLIDAMAADAGISK	19875.1	9844.36
1897_MB169_684	AALESVTSNVTSTLK	19875.1	9844.36
1897_MB169_684	AALESVTSNVTSTLK	19875.1	9844.36
1897_MB169_684	AGAGLSSAVN	19875.1	9844.36
1897_MB169_684	AGAGLSSAVN	19875.1	9844.36
1897_MB169_684	NGRNPQTGAEIK	19875.1	9844.36
1897_MB169_684	VALVGWGTWSVSR	19875.1	9844.36
1897_MB169_684	VALVGWGTWSVSR	19875.1	9844.36
1897_MB169_692	SEGVISLNEFR	11222	8951.8
1897_MB169_692	YEEGIEAVDESK	11222	8951.8
1897_MB169_692	EIIGQLEK	11222	8951.8
1897_MB169_692	INHPNEVVELDQK	11222	8951.8
1897_MB169_692	INHPNEVVELDQK	11222	8951.8
1897_MB169_692	EDSSGQLVLSHK	11222	8951.8
1897_MB169_692	EDSSGQLVLSHK	11222	8951.8
1897_MB169_692	DVIEGLVIR	11222	8951.8
1897_MB169_692	ITDRDAIIDINSK	11222	8951.8
1897_MB169_692	ITDRDAIIDINSK	11222	8951.8
1897_MB169_692	EESQEDFLK	11222	8951.8
1897_MB169_692	LNVVILDFDDSK	11222	8951.8
1897_MB169_692	GQVLEGIVK	11222	8951.8
1897_MB169_692	VEAQILTLDR	11222	8951.8
1897_MB169_692	DAIIDINSK	11222	8951.8
1897_MB169_692	DAIIDINSK	11222	8951.8
1897_MB169_692	TTLGDIGGLADLK	11222	8951.8
1897_MB169_692	TTLGDIGGLADLK	11222	8951.8
1897_MB169_692	ERDVIEGLVIR	11222	8951.8
1897_MB169_692	ERDVIEGLVIR	11222	8951.8
1897_MB169_692	DYDQYVEK	11222	8951.8
1897_MB169_692	DYDQYVEK	11222	8951.8
1897_MB169_692	GAVVTFADGVEGFAPGR	11222	8951.8
1897_MB169_692	GAVVTFADGVEGFAPGR	11222	8951.8
1897_MB169_692	SAQDFVK	11222	8951.8
1897_MB169_692	SAQDFVK	11222	8951.8
1897_MB169_692	VGDKVEAQILTLDR	11222	8951.8
1897_MB169_692	VGDKVEAQILTLDR	11222	8951.8
1897_MB169_692	QLHPDPWTDITK	11222	8951.8
1897_MB169_692	QLHPDPWTDITK	11222	8951.8
1897_MB169_692	TTLGDIGGLADLKK	11222	8951.8
1897_MB169_692	TTLGDIGGLADLKK	11222	8951.8
1897_MB169_692	ALIEADIEIQK	11222	8951.8
1897_MB169_692	GDTIEFK	11222	8951.8
1897_MB169_692	GDTIEFK	11222	8951.8
1897_MB169_692	QLSSHPWDALNAELK	11222	8951.8
1897_MB169_692	VNNAHETGEVVNGFVK	11222	8951.8
1897_MB169_692	LKEFESALEGTVGFVK	11222	8951.8
1897_MB169_692	QTQDNPWDAHEATFAIDSIHTGTIK	11222	8951.8
1897_MB169_692	IVVSHTSIFK	11222	8951.8
1897_MB169_692	VEAQILTLDRDER	11222	8951.8
1897_MB169_697	GPVIAYAPAVQQK	583.607	344.205
1897_MB169_697	LIYESLLK	583.607	344.205
1897_MB169_697	DLITETAEEK	583.607	344.205
1897_MB169_697	MGGFMIAEVAR	583.607	344.205
1897_MB169_697	MGGFMIAEVAR	583.607	344.205
1897_MB169_697	MGGFMIAEVAR	583.607	344.205
1897_MB169_713	QQSLIYAK	620.142	391.019
1897_MB169_713	VGLTDISVEYSR	620.142	391.019
1897_MB169_713	ITTPQPSPK	620.142	391.019
1897_MB169_713	LEVPTDK	620.142	391.019
1897_MB169_713	VGLTDISVEYSRPGVK	620.142	391.019
1897_MB169_713	MNTQSLAEWK	620.142	391.019
1897_MB169_719	TEGDSIIEISSDQGK	340.901	405.814
1897_MB169_719	SVSLESPSK	340.901	405.814
1897_MB169_719	ASFQNSVR	340.901	405.814
1897_MB169_719	YDMAYFGGDEFPK	340.901	405.814
1897_MB169_719	FIVSSSQLLR	340.901	405.814
1897_MB169_719	TAEFIMPK	340.901	405.814
1897_MB169_734	ELQDIGYTGISK	1324	926.943
1897_MB169_734	QALPYLEK	1324	926.943
1897_MB169_734	IYYATNK	1324	926.943
1897_MB169_734	ATEFTDLYR	1324	926.943
1897_MB169_734	DYDNSLK	1324	926.943
1897_MB169_734	LGLYKDPVNELTESK	1324	926.943
1897_MB169_735	EGDELLEAK	1157.62	782.69
1897_MB169_735	TLNISEK	1157.62	782.69
1897_MB169_735	DSDSIAAVAK	1157.62	782.69
1897_MB169_735	VVVTISNAGYLK	1157.62	782.69
1897_MB169_735	DAIPNIVLNK	1157.62	782.69
1897_MB169_735	MAQNWSVR	1157.62	782.69
1897_MB169_735	MAQNWSVR	1157.62	782.69
1897_MB169_735	YQIITDELVAVR	1157.62	782.69
1897_MB169_735	LTSGDSQVMLALK	1157.62	782.69
1897_MB169_735	AMQNLINIEQDDK	1157.62	782.69
1897_MB169_735	AMQNLINIEQDDK	1157.62	782.69
1897_MB169_735	TAELVNDK	1157.62	782.69
1897_MB169_735	TNLDEYK	1157.62	782.69
1897_MB169_735	DAFHTGR	1157.62	782.69
1897_MB169_735	VYEIPEGGK	1157.62	782.69
1897_MB169_735	TSLEQYSR	1157.62	782.69
1897_MB169_735	QLTGLEQDK	1157.62	782.69
1897_MB169_735	DILDNESR	1157.62	782.69
1897_MB169_735	NVDDSNDLMIINK	1157.62	782.69
1897_MB169_735	VLYGMHELGIK	1157.62	782.69
1897_MB169_735	LNFDDTLHEPTVLPTR	1157.62	782.69
1897_MB169_735	LEGISNIR	1157.62	782.69
1897_MB169_735	AFLVTQDLK	1157.62	782.69
1897_MB169_735	SKLEDYR	1157.62	782.69
1897_MB169_735	AEFDEIMK	1157.62	782.69
1897_MB169_735	KLEGISNIR	1157.62	782.69
1897_MB169_736	AIDALDEAGSR	1954.87	1401.84
1897_MB169_736	LGELPQMIK	1954.87	1401.84
1897_MB169_736	TPVLDNFGR	1954.87	1401.84
1897_MB169_736	SAIAEGLALR	1954.87	1401.84
1897_MB169_736	SFAPEFLNR	1954.87	1401.84
1897_MB169_736	ILDLGYTLK	1954.87	1401.84
1897_MB169_736	LDPVVGR	1954.87	1401.84
1897_MB169_736	VSQILSR	1954.87	1401.84
1897_MB169_736	YIEDALAEEIVNSK	1954.87	1401.84
1897_MB169_736	NTIIIMTSNIGAR	1954.87	1401.84
1897_MB169_736	NNPMLIGEPGVGK	1954.87	1401.84
1897_MB169_736	NNPMLIGEPGVGK	1954.87	1401.84
1897_MB169_736	YDVDYDQAK	1954.87	1401.84
1897_MB169_736	SNPYDQSQK	1954.87	1401.84
1897_MB169_747;5189_MB344_983	KFNPILK	NaN	234.834
1897_MB169_748	GISAVIK	235.645	365.474
1897_MB169_748	FYIPEEDKWVTLK	235.645	365.474
1897_MB169_748	FYIPEEDK	235.645	365.474
1897_MB169_748	FNANLMTK	235.645	365.474
1897_MB169_748	AMVGNNVSHALNR	235.645	365.474
1897_MB169_748	AMVGNNVSHALNR	235.645	365.474
1897_MB169_748	AMVGNNVSHALNR	235.645	365.474
[truncated: 2,647 more rows]
