# Supplementary material for: FISH-FACS proteomics: enhanced label-free quantitative proteome analysis from low cell numbers of uncultured environmental microorganisms
Source: ISME Commun. 2025 Aug 23;5(1):ycaf145. doi: 10.1093/ismeco/ycaf145 (PMC12452284; doi:10.1093/ismeco/ycaf145)
Supplement: Supplementary_Table_05_ycaf145 [file supplementary_table_05_ycaf145.xlsx]

## Sheet: Overview
FISH-FACS Proteomics: Enhanced label-free quantitative proteome analysis from low cell numbers of uncultured environmental microorganisms.
Authors: Vaikhari Kale, G.Y. Grace Ho, Sandra Maaß, Anke Trautwein-Schult, Daniel Bartosik, Thomas Schweder, Bernhard M. Fuchs, Dörte Becher
Overview of supplementary table 5 content:
Sheet	Sheet name	Method	Software	Description
1	Overview			Overview of supplementary table 5 content: Protein and peptide report file from unsorted metaproteomics samples
2	Metaproteomics_quant_proteins	In-gel digestion	Mascot (v2.7.0.1), Scaffold (v5.3.3), X!Tandem Alanine (v2017.2.1.4)	Quantified proteins from metaproteomic analysis of environmental samples collected on May 5, 2020 and May 7, 2020. Proteins are listed with unique identifier (project-internal) based on MAGs derived protein database, classification (assigned taxonomic lineage (separator ";"), bakta protein description (v1.9.2), molecular weight in kDa of the main protein in the cluster, functional annotation base…
2	Metaproteomics_peptides	In-gel digestion	Mascot (v2.7.0.1), Scaffold (v5.3.3), X!Tandem Alanine (v2017.2.1.4)	Identified peptides from metaproteomic analysis of environmental samples collected on May 5, 2020 and May 7, 2020. Peptides are listed with unique identifier (project-internal) based on MAGs derived protein database, stripped peptide sequence, total spectrum count
Abbreviations
MAGs	Metagenome assembled genomes
CAZyme	Carbohydrate active enzyme
TBDR	Ton-B dependent transporters

## Sheet: Metaproteomics_quant_proteins
Protein Accession (MAGs based)	Classification	Bakta_protein_name	Molecular weight (kDa)	Annotation	20200505_Normalised weighted spectra	20200507_Normalised weighted spectra
contig_11348_78_#_77403_#_80543_#_1_#_ID=1087_78	d__Bacteria;p__Bacteroidota;c__Bacteroidia;o__Flavobacteriales;f__Flavobacteriaceae;g__Ulvibacter_B;s__	SusC/RagA family TonB-linked outer membrane protein	113	SusC-like	1.6541	NA
contig_17718_22_#_26940_#_30749_#_-1_#_ID=7108_22	d__Bacteria;p__Bacteroidota;c__Bacteroidia;o__Flavobacteriales;f__Flavobacteriaceae;g__Polaribacter;s__	DNA-directed RNA polymerase subunit beta	143	NA	5.7892	NA
contig_4755_81_#_80523_#_84332_#_1_#_ID=9672_81	d__Bacteria;p__Bacteroidota;c__Bacteroidia;o__Flavobacteriales;f__Flavobacteriaceae;g__Polaribacter;s__	DNA-directed RNA polymerase subunit beta	142	NA	17.368	NA
contig_12304_67_#_62354_#_66652_#_-1_#_ID=1999_67	d__Bacteria;p__Bacteroidota;c__Bacteroidia;o__Flavobacteriales;f__Flavobacteriaceae;g__MAG-120531;s__MAG-120531 sp000173115	DNA-directed RNA polymerase subunit beta'	159	NA	12.405	NA
contig_370_10_#_7028_#_11329_#_-1_#_ID=8923_10	d__Bacteria;p__Bacteroidota;c__Bacteroidia;o__Flavobacteriales;f__Flavobacteriaceae;g__SGZJ01;s__SGZJ01 sp004213995	DNA-directed RNA polymerase subunit beta'	159	NA	7.4433	NA
contig_1139_1_#_2_#_1996_#_1_#_ID=1198_1	d__Bacteria;p__Bacteroidota;c__Bacteroidia;o__Flavobacteriales;f__Flavobacteriaceae;g__HC6-5;s__	Outer membrane insertion C-terminal signal protein	74	NA	2.4811	NA
contig_16152_62_#_72075_#_73262_#_-1_#_ID=5430_62	d__Bacteria;p__Bacteroidota;c__Bacteroidia;o__Flavobacteriales;f__Flavobacteriaceae;g__Polaribacter;s__	elongation factor Tu	43	NA	4.1352	NA
contig_3740_304_#_337740_#_341546_#_1_#_ID=8950_304	d__Bacteria;p__Bacteroidota;c__Bacteroidia;o__Flavobacteriales;f__Flavobacteriaceae;g__MAG-121220-bin8;s__MAG-121220-bin8 sp002700465	DNA-directed RNA polymerase subunit beta	143	NA	3.3081	NA
contig_12304_68_#_66713_#_70522_#_-1_#_ID=1999_68	d__Bacteria;p__Bacteroidota;c__Bacteroidia;o__Flavobacteriales;f__Flavobacteriaceae;g__MAG-120531;s__MAG-120531 sp000173115	DNA-directed RNA polymerase subunit beta	143	NA	4.1352	NA
contig_8453_171_#_149826_#_154082_#_-1_#_ID=12511_171	d__Bacteria;p__Proteobacteria;c__Alphaproteobacteria;o__Rhodobacterales;f__Rhodobacteraceae;g__WLWX01;s__	DNA-directed RNA polymerase subunit beta'	157	NA	5.7892	NA
contig_15977_187_#_149609_#_153790_#_-1_#_ID=5263_187	d__Bacteria;p__Pseudomonadota;c__Alphaproteobacteria;o__Rhodobacterales;f__Rhodobacteraceae;	DNA-directed RNA polymerase subunit beta'	154	NA	10.751	NA
contig_6307_2_#_2544_#_6842_#_1_#_ID=10801_2	d__Bacteria;p__Bacteroidota;c__Bacteroidia;o__Flavobacteriales;f__Flavobacteriaceae;g__GCA-002733185;s__	DNA-directed RNA polymerase subunit beta'	160	NA	3.3081	NA
contig_16691_20_#_17193_#_21476_#_1_#_ID=5991_20	d__Bacteria;p__Proteobacteria;c__Alphaproteobacteria;o__Rhodobacterales;f__Rhodobacteraceae;g__Amylibacter;s__	DNA-directed RNA polymerase subunit beta'	158	NA	4.9622	NA
contig_17711_312_#_324975_#_328784_#_1_#_ID=7102_312	d__Bacteria;p__Bacteroidota;c__Bacteroidia;o__Flavobacteriales;f__Flavobacteriaceae;g__MS024-2A;s__MS024-2A sp000173095	DNA-directed RNA polymerase subunit beta	143	NA	7.4433	NA
contig_4342_177_#_167220_#_168863_#_1_#_ID=9369_177	d__Bacteria;p__Proteobacteria;c__Alphaproteobacteria;o__Rhodobacterales;f__Rhodobacteraceae;g__R2A62;s__R2A62 sp000161835	chaperonin GroEL	57	NA	2.4811	NA
contig_16528_323_#_342916_#_347052_#_1_#_ID=5961_323	d__Bacteria;p__Proteobacteria;c__Alphaproteobacteria;o__Rhodobacterales;f__Rhodobacteraceae;g__Tateyamaria;s__Tateyamaria sp003445215	DNA-directed RNA polymerase subunit beta	153	NA	5.7892	NA
contig_16691_99_#_79504_#_80679_#_1_#_ID=5991_99	d__Bacteria;p__Proteobacteria;c__Alphaproteobacteria;o__Rhodobacterales;f__Rhodobacteraceae;g__Amylibacter;s__	elongation factor Tu	43	NA	2.4811	NA
contig_9960_166_#_160462_#_161724_#_1_#_ID=13738_166	d__Bacteria;p__Bacteroidota;c__Bacteroidia;o__Flavobacteriales;f__Flavobacteriaceae;g__MED-G11;s__	elongation factor Tu	46	NA	6.6162	NA
contig_14748_41_#_43270_#_44457_#_-1_#_ID=4248_41	d__Bacteria;p__Bacteroidota;c__Bacteroidia;o__Flavobacteriales;f__UA16;g__UA16;s__UA16 sp002477505	elongation factor Tu	43	NA	9.0973	NA
contig_14454_558_#_604114_#_608349_#_1_#_ID=3972_558	d__Bacteria;p__Proteobacteria;c__Gammaproteobacteria;o__Pseudomonadales;f__Porticoccaceae;g__HTCC2207;s__	DNA-directed RNA polymerase subunit beta'	156	NA	14.06	NA
contig_16467_284_#_268029_#_269951_#_1_#_ID=5759_284	d__Bacteria;p__Proteobacteria;c__Alphaproteobacteria;o__Rhodobacterales;f__Rhodobacteraceae;g__Amylibacter;s__	molecular chaperone DnaK	69	NA	NA	10.116
contig_14761_84_#_72875_#_77101_#_-1_#_ID=4261_84	d__Bacteria;p__Proteobacteria;c__Gammaproteobacteria;o__Pseudomonadales;f__Porticoccaceae;g__HTCC2207;s__	DNA-directed RNA polymerase subunit beta'	156	NA	3.3081	NA
contig_9015_369_#_351178_#_352689_#_-1_#_ID=12978_369	d__Bacteria;p__Bacteroidota;c__Bacteroidia;o__Flavobacteriales;f__Flavobacteriaceae;g__MAG-121220-bin8;s__MAG-121220-bin8 sp002700465	F0F1 ATP synthase subunit beta	54	NA	3.3081	NA
contig_5109_92_#_108473_#_110599_#_1_#_ID=9926_92	d__Bacteria;p__Bacteroidota;c__Bacteroidia;o__Flavobacteriales;f__Flavobacteriaceae;g__CAU-1491;s__	elongation factor G	78	NA	3.3081	NA
contig_11926_48_#_51362_#_55588_#_1_#_ID=1685_48	d__Bacteria;p__Proteobacteria;c__Gammaproteobacteria;o__Pseudomonadales;f__Porticoccaceae;g__HTCC2207;s__HTCC2207 sp002685195	DNA-directed RNA polymerase subunit beta'	156	NA	NA	6.3223
contig_4476_71_#_84389_#_86026_#_-1_#_ID=9459_71	d__Bacteria;p__Bacteroidota;c__Bacteroidia;o__Flavobacteriales;f__Flavobacteriaceae;g__Polaribacter;s__	chaperonin GroEL	57	NA	7.4433	NA
contig_17863_37_#_75225_#_79529_#_1_#_ID=7255_37	d__Bacteria;p__Bacteroidota;c__Bacteroidia;o__Flavobacteriales;f__UA16;g__UBA8752;s__	DNA-directed RNA polymerase subunit beta'	160	NA	8.2703	NA
contig_3658_33_#_29687_#_31189_#_-1_#_ID=8891_33	d__Bacteria;p__Bacteroidota;c__Bacteroidia;o__Flavobacteriales;f__Crocinitomicaceae;g__UBA952;s__	F0F1 ATP synthase subunit beta	54	NA	4.1352	NA
contig_14897_49_#_39798_#_44036_#_-1_#_ID=4387_49	d__Bacteria;p__Proteobacteria;c__Gammaproteobacteria;o__Pseudomonadales;f__Pseudohongiellaceae;g__OM182;s__OM182 sp001438145	DNA-directed RNA polymerase subunit beta'	155	NA	3.3081	NA
contig_17101_456_#_461287_#_462711_#_1_#_ID=6491_456	d__Bacteria;p__Proteobacteria;c__Alphaproteobacteria;o__Rhodobacterales;f__Rhodobacteraceae;g__WLWX01;s__	F0F1 ATP synthase subunit beta	50	NA	1.6541	NA
contig_6830_36_#_21788_#_23905_#_-1_#_ID=11187_36	d__Bacteria;p__Bacteroidota;c__Bacteroidia;o__Flavobacteriales;f__Flavobacteriaceae;g__Polaribacter;s__	elongation factor G	78	NA	17.368	NA
contig_11620_396_#_503467_#_505005_#_-1_#_ID=1407_396	d__Bacteria;p__Proteobacteria;c__Alphaproteobacteria;o__Rhodobacterales;f__Rhodobacteraceae;g__Tateyamaria;s__Tateyamaria sp003445215	F0F1 ATP synthase subunit alpha	55	NA	1.6541	NA
contig_17718_110_#_117311_#_119218_#_1_#_ID=7108_110	d__Bacteria;p__Bacteroidota;c__Bacteroidia;o__Flavobacteriales;f__Flavobacteriaceae;g__Polaribacter;s__	molecular chaperone DnaK	68	NA	8.2703	NA
contig_14455_116_#_111355_#_112530_#_-1_#_ID=3973_116	d__Bacteria;p__Pseudomonadota;c__Alphaproteobacteria;o__Rhodobacterales;f__Rhodobacteraceae;	elongation factor Tu	43	NA	19.022	NA
contig_13773_8_#_4645_#_5418_#_1_#_ID=3195_8	d__Bacteria;p__Pseudomonadota;c__Alphaproteobacteria;o__Rhodobacterales;f__Rhodobacteraceae;	protein-secreting ATPase	28	NA	NA	27.818
contig_15830_5_#_13990_#_16143_#_-1_#_ID=5311_5	d__Bacteria;p__Bacteroidota;c__Bacteroidia;o__Flavobacteriales;f__Flavobacteriaceae;	DNA-directed RNA polymerase	79	NA	NA	2.5289
contig_14380_486_#_452881_#_454791_#_-1_#_ID=3907_486	d__Bacteria;p__Proteobacteria;c__Alphaproteobacteria;o__Rhodobacterales;f__Rhodobacteraceae;g__R2A62;s__R2A62 sp000161835	molecular chaperone DnaK	68	NA	NA	5.0578
contig_15070_100_#_86257_#_87447_#_-1_#_ID=4564_100	d__Bacteria;p__Bacteroidota;c__Rhodothermia;o__Rhodothermales;f__UBA10348;g__;s__	elongation factor Tu	44	NA	3.3081	NA
contig_4299_20_#_17481_#_19058_#_1_#_ID=9329_20	d__Bacteria;p__Bacteroidota;c__Bacteroidia;o__Flavobacteriales;f__Flavobacteriaceae;g__Polaribacter;s__	F0F1 ATP synthase subunit alpha	56	NA	23.984	NA
contig_16573_123_#_101172_#_105353_#_-1_#_ID=6005_123	d__Bacteria;p__Proteobacteria;c__Gammaproteobacteria;o__SAR86;f__D2472;g__D2472;s__	DNA-directed RNA polymerase subunit beta'	154	NA	12.405	NA
contig_7171_9_#_9975_#_12179_#_1_#_ID=9927_9	d__Bacteria;p__Bacteroidota;c__Bacteroidia;o__Flavobacteriales;f__Flavobacteriaceae;g__UBA7428;s__UBA7428 sp002477625	polyribonucleotide nucleotidyltransferase	81	NA	12.405	NA
contig_17794_5_#_5928_#_7838_#_-1_#_ID=7185_5	d__Bacteria;p__Bacteroidota;c__Bacteroidia;o__Flavobacteriales;f__Flavobacteriaceae;g__UBA7428;s__	molecular chaperone DnaK	68	NA	6.6162	NA
contig_11224_562_#_645000_#_646577_#_1_#_ID=1053_562	d__Bacteria;p__Bacteroidota;c__Bacteroidia;o__Flavobacteriales;f__Flavobacteriaceae;g__Polaribacter;s__	F0F1 ATP synthase subunit alpha	56	NA	NA	18.967
contig_6876_11_#_13637_#_15766_#_1_#_ID=11224_11	d__Bacteria;p__Bacteroidota;c__Bacteroidia;o__Flavobacteriales;f__Flavobacteriaceae;g__SGZJ01;s__SGZJ01 sp004213995	elongation factor G	78	NA	1.6541	NA
contig_17863_36_#_71372_#_75187_#_1_#_ID=7255_36	d__Bacteria;p__Bacteroidota;c__Bacteroidia;o__Flavobacteriales;f__UA16;g__UBA8752;s__	DNA-directed RNA polymerase subunit beta	142	NA	9.9244	NA
contig_15062_19_#_18500_#_19999_#_-1_#_ID=4556_19	d__Bacteria;p__Bacteroidota;c__Bacteroidia;o__Cytophagales;f__Cyclobacteriaceae;g__UBA4465;s__UBA4465 sp002292365	F0F1 ATP synthase subunit beta	54	NA	NA	3.7934
contig_5109_658_#_745895_#_747802_#_1_#_ID=9926_658	d__Bacteria;p__Bacteroidota;c__Bacteroidia;o__Flavobacteriales;f__Flavobacteriaceae;g__CAU-1491;s__	Chaperone protein DnaK	69	NA	3.3081	NA
contig_17209_139_#_149187_#_153542_#_-1_#_ID=6591_139	d__Bacteria;p__Bacteroidota;c__Bacteroidia;	DNA-directed RNA polymerase subunit beta'	162	NA	NA	3.7934
contig_12805_7_#_3534_#_4964_#_-1_#_ID=2464_7	d__Bacteria;p__Proteobacteria;c__Alphaproteobacteria;o__Rhodobacterales;f__Rhodobacteraceae;g__Yoonia;s__	chaperonin GroEL	49	NA	7.4433	NA
contig_13692_392_#_406538_#_409567_#_1_#_ID=3274_392	d__Bacteria;p__Bacteroidota;c__Bacteroidia;o__Flavobacteriales;f__Flavobacteriaceae;g__Ulvibacter_B;s__	SusC/RagA family protein	110	SusC-like	NA	5.0578
contig_15123_78_#_79737_#_84020_#_1_#_ID=4613_78	d__Bacteria;p__Bacteroidota;c__Rhodothermia;o__Rhodothermales;f__UBA10348;g__;s__	DNA-directed RNA polymerase subunit beta'	158	NA	1.6541	NA
contig_10801_345_#_376555_#_378681_#_-1_#_ID=686_345	d__Bacteria;p__Bacteroidota;c__Bacteroidia;o__Flavobacteriales;f__Flavobacteriaceae;g__MS024-2A;s__MS024-2A sp000173095	elongation factor G	78	NA	4.1352	NA
contig_10388_115_#_93954_#_95864_#_-1_#_ID=327_115	d__Bacteria;p__Proteobacteria;c__Alphaproteobacteria;o__Rhodobacterales;f__Rhodobacteraceae;g__Planktotalea;s__Planktotalea sp000156115	molecular chaperone DnaK	69	NA	1.6541	NA
contig_15854_163_#_198763_#_200268_#_1_#_ID=5336_163	d__Bacteria;p__Bacteroidota;c__Bacteroidia;o__NS11-12g;f__UBA9320;g__UBA987;s__	hypothetical protein	54	NA	24.811	NA
contig_14747_134_#_106733_#_108244_#_1_#_ID=4247_134	d__Bacteria;p__Proteobacteria;c__Alphaproteobacteria;o__Caulobacterales;f__Maricaulaceae;g__Hellea;s__	F0F1 ATP synthase subunit beta	54	NA	NA	5.0578
contig_17374_92_#_103934_#_106060_#_1_#_ID=6756_92	d__Bacteria;p__Bacteroidota;c__Bacteroidia;o__Flavobacteriales;f__Flavobacteriaceae;g__MAG-120531;s__MAG-120531 sp000173115	elongation factor G	78	NA	2.4811	NA
contig_3815_248_#_250137_#_254327_#_1_#_ID=9008_248	d__Bacteria;p__Proteobacteria;c__Alphaproteobacteria;o__Rhizobiales;f__Rhizobiaceae;g__R2A130;s__	DNA-directed RNA polymerase subunit beta	156	NA	2.4811	NA
contig_6830_8_#_7952_#_8944_#_-1_#_ID=11187_8	d__Bacteria;p__Bacteroidota;c__Bacteroidia;o__Flavobacteriales;f__Flavobacteriaceae;g__Polaribacter;s__	DNA-directed RNA polymerase subunit alpha	37	NA	4.9622	NA
contig_14216_10_#_12821_#_16639_#_-1_#_ID=3622_10	d__Bacteria;p__Bacteroidota;c__Bacteroidia;o__Flavobacteriales;f__UA16;g__UA16;s__UA16 sp002390405	DNA-directed RNA polymerase subunit beta	143	NA	7.4433	NA
contig_16234_33_#_36183_#_38075_#_1_#_ID=5711_33	d__Bacteria;p__Bacteroidota;c__Bacteroidia;o__Flavobacteriales;f__UBA7430;g__UBA7430;s__UBA7430 sp002478765	molecular chaperone DnaK	68	NA	4.1352	NA
contig_13155_215_#_216757_#_217980_#_1_#_ID=2778_215	d__Bacteria;p__Proteobacteria;c__Gammaproteobacteria;o__Pseudomonadales;f__Halieaceae;g__Luminiphilus;s__	elongation factor Tu	44	NA	NA	7.5867
contig_12304_167_#_163930_#_166140_#_1_#_ID=1999_167	d__Bacteria;p__Bacteroidota;c__Bacteroidia;o__Flavobacteriales;f__Flavobacteriaceae;g__MAG-120531;s__MAG-120531 sp000173115	polyribonucleotide nucleotidyltransferase	81	NA	7.4433	NA
contig_14747_132_#_104267_#_105799_#_1_#_ID=4247_132	d__Bacteria;p__Proteobacteria;c__Alphaproteobacteria;o__Caulobacterales;f__Maricaulaceae;g__Hellea;s__	F0F1 ATP synthase subunit alpha	55	NA	4.1352	NA
contig_17338_80_#_83677_#_87963_#_-1_#_ID=6719_80	d__Bacteria;p__Proteobacteria;c__Alphaproteobacteria;o__UBA7985;f__UBA7985;g__UBA7985;s__	DNA-directed RNA polymerase subunit beta	159	NA	2.4811	NA
contig_16697_99_#_89936_#_91585_#_1_#_ID=6115_99	d__Bacteria;p__Proteobacteria;c__Gammaproteobacteria;o__SAR86;f__D2472;g__D2472;s__	chaperonin GroEL	58	NA	1.6541	NA
contig_18145_39_#_33478_#_37560_#_1_#_ID=7547_39	d__Bacteria;p__Proteobacteria;c__Alphaproteobacteria;o__Caulobacterales;f__Maricaulaceae;g__Hellea;s__	DNA-directed RNA polymerase subunit beta	151	NA	8.2703	NA
contig_13537_1524_#_1751929_#_1756545_#_-1_#_ID=3131_1524	d__Bacteria;p__Proteobacteria;c__Gammaproteobacteria;o__Enterobacterales;f__Alteromonadaceae;g__Glaciecola;s__Glaciecola sp002292215	glycoside hydrolase family 16 protein	161	CAZyme	13.232	NA
contig_7816_169_#_162676_#_164796_#_-1_#_ID=11964_169	d__Bacteria;p__Proteobacteria;c__Alphaproteobacteria;o__Rhodobacterales;f__Rhodobacteraceae;g__Ascidiaceihabitans;s__	elongation factor G	78	NA	10.751	NA
contig_7717_200_#_201279_#_203135_#_-1_#_ID=11881_200	d__Bacteria;p__Bacteroidota;c__Bacteroidia;o__Flavobacteriales;f__Flavobacteriaceae;g__Polaribacter;s__	30S ribosomal protein S1	70	NA	1.6541	NA
contig_11647_1181_#_1354303_#_1355844_#_-1_#_ID=1431_1181	d__Bacteria;p__Proteobacteria;c__Gammaproteobacteria;o__Arenicellales;f__Arenicellaceae;g__Arenicella;s__Arenicella sp002470515	F0F1 ATP synthase subunit alpha	55	NA	2.4811	NA
contig_15854_379_#_417396_#_421199_#_-1_#_ID=5336_379	d__Bacteria;p__Bacteroidota;c__Bacteroidia;o__NS11-12g;f__UBA9320;g__UBA987;s__UBA987 sp002292105	DNA-directed RNA polymerase subunit beta	142	NA	3.3081	NA
contig_17711_472_#_498855_#_500762_#_1_#_ID=7102_472	d__Bacteria;p__Bacteroidota;c__Bacteroidia;o__Flavobacteriales;f__Flavobacteriaceae;g__MS024-2A;s__MS024-2A sp000173095	molecular chaperone DnaK	68	NA	NA	3.7934
contig_13017_75_#_104946_#_106520_#_-1_#_ID=2647_75	d__Bacteria;p__Bacteroidota;c__Bacteroidia;o__Flavobacteriales;f__Crocinitomicaceae;g__UBA952;s__	F0F1 ATP synthase subunit alpha	57	NA	NA	8.8512
contig_13382_11_#_10741_#_12651_#_-1_#_ID=2992_11	d__Bacteria;p__Bacteroidota;c__Bacteroidia;o__Flavobacteriales;f__Flavobacteriaceae;g__UBA7428;s__	Chaperone protein DnaK	68	NA	4.1352	NA
contig_8628_12_#_10889_#_13429_#_-1_#_ID=10982_12	d__Bacteria;p__Bacteroidota;c__Bacteroidia;o__Flavobacteriales;f__Flavobacteriaceae;	TonB-dependent receptor plug	93	NA	4.9622	NA
contig_5634_121_#_132075_#_133073_#_1_#_ID=10324_121	d__Bacteria;p__Bacteroidota;c__Bacteroidia;o__Flavobacteriales;f__Flavobacteriaceae;	hypothetical protein	36	NA	2.4811	NA
contig_13537_1586_#_1821931_#_1823571_#_-1_#_ID=3131_1586	d__Bacteria;p__Proteobacteria;c__Gammaproteobacteria;o__Enterobacterales;f__Alteromonadaceae;g__Glaciecola;s__Glaciecola sp002292215	chaperonin GroEL	57	NA	20.676	NA
contig_16439_101_#_106714_#_108135_#_-1_#_ID=5730_101	d__Bacteria;p__Verrucomicrobiota;c__Verrucomicrobiae;o__Opitutales;f__DSM-45221;g__BACL24;s__BACL24 sp002292345	F0F1 ATP synthase subunit beta	51	NA	7.4433	NA
contig_6995_691_#_801855_#_803045_#_-1_#_ID=9805_691	d__Bacteria;p__Proteobacteria;c__Alphaproteobacteria;o__Pelagibacterales;f__Pelagibacteraceae;g__Pelagibacter;s__	elongation factor Tu	43	NA	9.0973	NA
contig_16001_99_#_81703_#_84093_#_-1_#_ID=5290_99	d__Bacteria;p__Bacteroidota;c__Bacteroidia;o__Flavobacteriales;f__Flavobacteriaceae;	DNA-directed RNA polymerase	88	NA	4.1352	NA
contig_17295_49_#_52849_#_56910_#_1_#_ID=6674_49	d__Bacteria;p__Proteobacteria;c__Gammaproteobacteria;o__SAR86;f__D2472;g__SCGC-AAA076-P13;s__	DNA-directed RNA polymerase subunit beta	151	NA	8.2703	NA
contig_11268_1_#_2_#_2404_#_-1_#_ID=1014_1	d__Bacteria;p__Bacteroidota;c__Bacteroidia;o__Flavobacteriales;f__Flavobacteriaceae;	Iron complex outermembrane recepter protein	86	other TBDR	6.6162	NA
contig_11918_5_#_5494_#_8370_#_-1_#_ID=1558_5	d__Bacteria;p__Bacteroidota;c__Bacteroidia;	TonB-dependent receptor	104	SusC-like	10.751	NA
contig_10052_83_#_74645_#_76240_#_1_#_ID=44_83	d__Bacteria;p__Actinobacteriota;c__Acidimicrobiia;o__Acidimicrobiales;f__Ilumatobacteraceae;g__Ilumatobacter_A;s__	F0F1 ATP synthase subunit alpha	56	NA	NA	2.5289
contig_14547_82_#_85140_#_86681_#_1_#_ID=4062_82	d__Bacteria;p__Pseudomonadota;c__Gammaproteobacteria;	ATP synthase subunit alpha	55	NA	4.1352	NA
contig_16658_84_#_85239_#_87842_#_1_#_ID=6081_84	d__Bacteria;p__Bacteroidota;c__Bacteroidia;o__Flavobacteriales;f__Flavobacteriaceae;g__Polaribacter;s__	TonB-dependent receptor	96	NA	7.4433	NA
contig_5109_119_#_123189_#_124181_#_1_#_ID=9926_119	d__Bacteria;p__Bacteroidota;c__Bacteroidia;o__Flavobacteriales;f__Flavobacteriaceae;g__CAU-1491;s__	DNA-directed RNA polymerase subunit alpha	37	NA	NA	3.7934
contig_1584_67_#_58151_#_58867_#_-1_#_ID=5321_67	d__Bacteria;p__Bacteroidota;c__Bacteroidia;o__Flavobacteriales;f__Flavobacteriaceae;g__UBA7433;s__UBA7433 sp002477565	30S ribosomal protein S3	27	NA	1.6541	NA
contig_17119_225_#_246180_#_247817_#_-1_#_ID=6508_225	d__Bacteria;p__Bacteroidota;c__Bacteroidia;o__NS11-12g;f__UBA955;g__;s__	Chaperonin GroEL	58	NA	2.4811	NA
contig_11926_198_#_191569_#_193503_#_1_#_ID=1685_198	d__Bacteria;p__Proteobacteria;c__Gammaproteobacteria;o__Pseudomonadales;f__Porticoccaceae;g__HTCC2207;s__HTCC2207 sp002685195	molecular chaperone DnaK	69	NA	1.6541	NA
contig_12712_44_#_36426_#_38507_#_-1_#_ID=2244_44	d__Bacteria;p__Proteobacteria;c__Gammaproteobacteria;o__Pseudomonadales;f__Porticoccaceae;g__HTCC2207;s__	molecular chaperone DnaK	74	NA	2.4811	NA
contig_1543_21_#_18329_#_19888_#_-1_#_ID=4917_21	d__Bacteria;p__Bacteroidota;c__Bacteroidia;o__Flavobacteriales;f__Flavobacteriaceae;	Gliding motility protein GldM	56	NA	9.0973	NA
contig_5557_34_#_38099_#_41206_#_1_#_ID=10258_34	d__Bacteria;p__Bacteroidota;c__Bacteroidia;o__Flavobacteriales;f__Flavobacteriaceae;g__SCGC-AAA160-P02;s__	Menaquinone reductase, iron-sulfur cluster-binding subunit	114	NA	1.6541	NA
contig_16047_60_#_54952_#_56871_#_1_#_ID=5527_60	d__Bacteria;p__Proteobacteria;c__Gammaproteobacteria;o__Pseudomonadales;f__Porticoccaceae;g__HTCC2207;s__	molecular chaperone DnaK	68	NA	4.9622	NA
contig_11647_308_#_352796_#_356884_#_-1_#_ID=1431_308	d__Bacteria;p__Proteobacteria;c__Gammaproteobacteria;o__Arenicellales;f__Arenicellaceae;g__Arenicella;s__Arenicella sp002470515	DNA-directed RNA polymerase subunit beta	152	NA	4.1352	NA
contig_9015_316_#_302971_#_305388_#_-1_#_ID=12978_316	d__Bacteria;p__Bacteroidota;c__Bacteroidia;o__Flavobacteriales;f__Flavobacteriaceae;g__MAG-121220-bin8;s__MAG-121220-bin8 sp002700465	sodium-translocating pyrophosphatase	84	NA	NA	2.5289
contig_15854_94_#_105098_#_106747_#_1_#_ID=5336_94	d__Bacteria;p__Bacteroidota;c__Bacteroidia;o__NS11-12g;f__UBA9320;g__UBA987;s__UBA987 sp002292105	Chaperonin GroEL	58	NA	3.3081	NA
contig_14295_92_#_100829_#_102961_#_-1_#_ID=3697_92	d__Bacteria;p__Proteobacteria;c__Alphaproteobacteria;o__Rhodobacterales;f__Rhodobacteraceae;g__Tateyamaria;s__Tateyamaria sp003445215	Polyribonucleotide nucleotidyltransferase	77	NA	NA	3.7934
contig_13497_6_#_5636_#_8131_#_1_#_ID=3093_6	d__Bacteria;p__Bacteroidota;c__Bacteroidia;o__Flavobacteriales;f__Crocinitomicaceae;g__UBA952;s__	sodium-translocating pyrophosphatase	87	NA	3.3081	NA
contig_8967_3_#_1558_#_3450_#_1_#_ID=12934_3	d__Bacteria;p__Bacteroidota;c__Bacteroidia;o__Flavobacteriales;f__Flavobacteriaceae;g__Ulvibacter_B;s__	Chaperone/heat shock protein	72	NA	NA	3.7934
contig_9394_1_#_1_#_651_#_1_#_ID=11604_1	d__Bacteria;p__Bacteroidota;c__Bacteroidia;o__Flavobacteriales;f__Flavobacteriaceae;	hypothetical protein	23	NA	NA	7.5867
contig_10632_34_#_33234_#_36266_#_1_#_ID=535_34	d__Bacteria;p__Bacteroidota;c__Bacteroidia;o__Flavobacteriales;f__Flavobacteriaceae;g__Polaribacter;s__	TonB-dependent receptor	109	SusC-like	2.4811	NA
contig_15176_65_#_74287_#_76194_#_1_#_ID=4535_65	d__Bacteria;p__Bacteroidota;c__Bacteroidia;o__Flavobacteriales;f__Flavobacteriaceae;g__Polaribacter;s__	molecular chaperone HtpG	72	NA	9.9244	NA
contig_11665_213_#_205127_#_206146_#_-1_#_ID=1450_213	d__Bacteria;p__Proteobacteria;c__Alphaproteobacteria;o__Rhizobiales;f__Rhizobiaceae;g__R2A130;s__	C4-dicarboxylate ABC transporter substrate-binding protein	37	NA	NA	2.5289
contig_1521_18_#_18839_#_20227_#_1_#_ID=4699_18	d__Bacteria;p__Bacteroidota;c__Bacteroidia;o__Flavobacteriales;f__Flavobacteriaceae;g__Ulvibacter_B;s__	Phosphoglycerate kinase	49	NA	5.7892	NA
contig_16630_56_#_59782_#_61710_#_-1_#_ID=5930_56	d__Bacteria;p__Proteobacteria;c__Gammaproteobacteria;o__Pseudomonadales;f__Nitrincolaceae;g__ASP10-02a;s__ASP10-02a sp002335115	molecular chaperone DnaK	68	NA	4.1352	NA
contig_15968_21_#_25205_#_28663_#_-1_#_ID=5448_21	d__Bacteria;p__Verrucomicrobiota;c__Verrucomicrobiae;	DNA-directed RNA polymerase subunit beta'	127	NA	4.9622	NA
contig_17642_110_#_118172_#_119812_#_1_#_ID=7036_110	d__Bacteria;p__Bacteroidota;c__Rhodothermia;o__Rhodothermales;f__UBA10348;g__;s__	Chaperonin GroEL	58	NA	3.3081	NA
contig_13815_77_#_72351_#_75563_#_-1_#_ID=3236_77	d__Bacteria;p__Verrucomicrobiota;c__Verrucomicrobiae;o__Opitutales;f__DSM-45221;g__BACL24;s__BACL24 sp002292345	DNA-directed RNA polymerase subunit beta'	119	NA	7.4433	NA
contig_5559_34_#_38106_#_41213_#_1_#_ID=10259_34	d__Bacteria;p__Bacteroidota;c__Bacteroidia;o__Flavobacteriales;f__Flavobacteriaceae;g__SCGC-AAA160-P02;s__	Menaquinone reductase, iron-sulfur cluster-binding subunit	114	NA	8.2703	NA
contig_3552_365_#_397344_#_398072_#_-1_#_ID=8823_365	d__Bacteria;p__Bacteroidota;c__Bacteroidia;o__Flavobacteriales;f__Flavobacteriaceae;g__Polaribacter;s__Polaribacter sp900106075	30S ribosomal protein S3	27	NA	4.9622	NA
contig_5587_326_#_306508_#_310443_#_-1_#_ID=8812_326	d__Bacteria;p__Actinobacteriota;c__Acidimicrobiia;o__Acidimicrobiales;f__Ilumatobacteraceae;g__Ilumatobacter_A;s__	DNA-directed RNA polymerase subunit beta'	148	NA	3.3081	NA
contig_11730_34_#_25928_#_28456_#_-1_#_ID=1509_34	d__Bacteria;p__Bacteroidota;c__Bacteroidia;o__Flavobacteriales;f__Flavobacteriaceae;g__Polaribacter;s__	DNA gyrase subunit A	95	NA	10.751	NA
contig_14655_108_#_123292_#_124869_#_-1_#_ID=4168_108	d__Bacteria;p__Bacteroidota;c__Bacteroidia;o__Flavobacteriales;f__UBA7430;g__UBA7430;s__UBA7430 sp002478765	F0F1 ATP synthase subunit alpha	56	NA	2.4811	NA
contig_12274_108_#_108821_#_110968_#_-1_#_ID=1973_108	d__Bacteria;p__Proteobacteria;c__Alphaproteobacteria;o__Rhodobacterales;f__Rhodobacteraceae;g__Lentibacter;s__Lentibacter algarum	polyribonucleotide nucleotidyltransferase	77	NA	3.3081	NA
contig_4412_54_#_54229_#_56619_#_-1_#_ID=7970_54	d__Bacteria;p__Bacteroidota;c__Bacteroidia;o__Flavobacteriales;f__Flavobacteriaceae;g__SCGC-AAA160-P02;s__	3-hydroxyacyl-CoA dehydrogenase	89	NA	1.6541	NA
contig_11630_119_#_111854_#_115783_#_-1_#_ID=1415_119	d__Bacteria;p__Actinobacteriota;c__Acidimicrobiia;o__Acidimicrobiales;f__UBA10347;g__UBA10347;s__UBA10347 sp003485885	DNA-directed RNA polymerase subunit beta'	146	NA	3.3081	NA
contig_12441_18_#_17114_#_19909_#_-1_#_ID=2136_18	d__Bacteria;p__Bacteroidota;c__Bacteroidia;o__Flavobacteriales;f__Flavobacteriaceae;g__Ulvibacter_B;s__	TonB-dependent receptor	104	NA	NA	2.5289
contig_1471_153_#_173668_#_175509_#_-1_#_ID=4103_153	d__Bacteria;p__Bacteroidota;c__Bacteroidia;o__Flavobacteriales;f__Flavobacteriaceae;g__SCGC-AAA160-P02;s__	Succinate dehydrogenase/fumarate reductase, flavoprotein subunit	68	NA	NA	2.5289
contig_14297_20_#_15500_#_16909_#_-1_#_ID=3830_20	d__Bacteria;p__Proteobacteria;c__Gammaproteobacteria;o__Burkholderiales;f__Burkholderiaceae;g__RS62;s__RS62 sp002340675	F0F1 ATP synthase subunit beta	51	NA	NA	56.9
contig_14230_13_#_10190_#_13531_#_-1_#_ID=3764_13	d__Bacteria;p__Bacteroidota;c__Bacteroidia;o__Flavobacteriales;f__Flavobacteriaceae;g__SCGC-AAA160-P02;s__	preprotein translocase subunit SecA	127	NA	12.405	NA
contig_15467_136_#_151004_#_152833_#_-1_#_ID=4951_136	d__Bacteria;p__Bacteroidota;c__Bacteroidia;o__Flavobacteriales;f__Flavobacteriaceae;g__MAG-120531;s__MAG-120531 sp000173115	30S ribosomal protein S1	68	NA	2.4811	NA
contig_6234_1_#_1_#_1761_#_1_#_ID=10740_1	d__Bacteria;p__Bacteroidota;c__Bacteroidia;o__Flavobacteriales;f__Flavobacteriaceae;	SusC outer membrane protein	65	SusC-like	2.4811	NA
contig_16078_24_#_20467_#_22374_#_1_#_ID=5559_24	d__Bacteria;p__Bacteroidota;c__Bacteroidia;o__Flavobacteriales;f__koll-22;g__UBA1494_A;s__	Chaperone protein DnaK	68	NA	NA	5.0578
scaffold_4761_202_#_232153_#_233925_#_-1_#_ID=13786_202	d__Bacteria;p__Bacteroidota;c__Bacteroidia;o__Flavobacteriales;f__Flavobacteriaceae;g__Polaribacter;s__	translational GTPase TypA	66	NA	6.6162	NA
contig_15482_115_#_107329_#_108726_#_1_#_ID=4966_115	d__Bacteria;p__Proteobacteria;c__Gammaproteobacteria;o__Pseudomonadales;f__Porticoccaceae;g__HTCC2207;s__HTCC2207 sp002335945	F0F1 ATP synthase subunit beta	50	NA	NA	5.0578
contig_17219_21_#_20750_#_22519_#_1_#_ID=6599_21	d__Bacteria;p__Bacteroidota;c__Bacteroidia;o__Flavobacteriales;f__Flavobacteriaceae;g__UBA7433;s__UBA7433 sp002477565	translational GTPase TypA	66	NA	2.4811	NA
scaffold_6389_233_#_265519_#_266520_#_1_#_ID=13796_233	d__Bacteria;p__Bacteroidota;c__Bacteroidia;o__Flavobacteriales;f__Flavobacteriaceae;g__Polaribacter;s__Polaribacter sp900106075	type I glyceraldehyde-3-phosphate dehydrogenase	36	NA	11.578	NA
contig_15854_385_#_424359_#_425546_#_-1_#_ID=5336_385	d__Bacteria;p__Bacteroidota;c__Bacteroidia;o__NS11-12g;f__UBA9320;g__UBA987;s__UBA987 sp002292105	Elongation factor Tu	43	NA	NA	3.7934
contig_15165_31_#_31271_#_32908_#_-1_#_ID=4657_31	d__Bacteria;p__Bacteroidota;c__Bacteroidia;o__Flavobacteriales;f__Crocinitomicaceae;g__UBA952;s__	chaperonin GroEL	58	NA	NA	2.5289
contig_12480_9_#_12507_#_13958_#_1_#_ID=2169_9	d__Bacteria;p__Bacteroidota;c__Bacteroidia;o__Flavobacteriales;f__Flavobacteriaceae;g__Ulvibacter_B;s__	Phosphoglycerate kinase	52	NA	NA	3.7934
contig_5268_23_#_19099_#_21792_#_1_#_ID=10052_23	d__Bacteria;p__Proteobacteria;c__Alphaproteobacteria;o__Rhodobacterales;f__Rhodobacteraceae;g__Amylibacter;s__Amylibacter sp000153745	aconitate hydratase AcnA	97	NA	14.887	NA
contig_10596_178_#_200525_#_202918_#_-1_#_ID=508_178	d__Bacteria;p__Bacteroidota;c__Bacteroidia;o__Flavobacteriales;f__Flavobacteriaceae;g__Polaribacter;s__	ribonucleoside-diphosphate reductase subunit alpha	91	NA	23.157	NA
contig_12727_103_#_84263_#_86674_#_-1_#_ID=2253_103	d__Bacteria;p__Proteobacteria;c__Alphaproteobacteria;o__Rhodobacterales;f__Rhodobacteraceae;g__Ascidiaceihabitans;s__	endopeptidase La	88	NA	1.6541	NA
contig_13727_23_#_15724_#_17649_#_1_#_ID=3148_23	d__Bacteria;p__Proteobacteria;c__Gammaproteobacteria;o__Pseudomonadales;f__Halieaceae;g__Luminiphilus;s__Luminiphilus sp002390485	molecular chaperone DnaK	69	NA	1.6541	NA
contig_13655_296_#_232117_#_234135_#_-1_#_ID=3076_296	Eukaryota;	hypothetical protein	74	NA	NA	25.289
contig_15136_48_#_53456_#_54904_#_1_#_ID=4625_48	d__Bacteria;p__Proteobacteria;c__Gammaproteobacteria;o__Pseudomonadales;f__Halieaceae;g__Luminiphilus;s__Luminiphilus sp002389505	hypothetical protein	50	NA	4.9622	NA
contig_1445_193_#_231069_#_233192_#_1_#_ID=3968_193	d__Bacteria;p__Bacteroidota;c__Bacteroidia;o__Flavobacteriales;f__Flavobacteriaceae;g__Ulvibacter_B;s__	Peptidylprolyl isomerase	78	NA	4.9622	NA
contig_17677_349_#_355797_#_357194_#_-1_#_ID=7070_349	d__Bacteria;p__Proteobacteria;c__Gammaproteobacteria;o__Pseudomonadales;f__Halieaceae;g__Luminiphilus;s__	F0F1 ATP synthase subunit beta	50	NA	NA	2.5289
contig_7717_274_#_275966_#_276517_#_-1_#_ID=11881_274	d__Bacteria;p__Bacteroidota;c__Bacteroidia;o__Flavobacteriales;f__Flavobacteriaceae;g__Polaribacter;s__	50S ribosomal protein L5	20	NA	NA	3.7934
contig_8406_10_#_8298_#_10283_#_1_#_ID=12471_10	d__Bacteria;p__Proteobacteria;c__Alphaproteobacteria;o__Rhodobacterales;f__Rhodobacteraceae;g__Tateyamaria;s__	RNA polymerase sigma factor RpoD	75	NA	1.6541	NA
contig_12930_71_#_63612_#_64301_#_1_#_ID=2567_71	d__Bacteria;p__Bacteroidota;c__Bacteroidia;o__Flavobacteriales;f__Flavobacteriaceae;g__Polaribacter;s__	50S ribosomal protein L1	24	NA	7.4433	NA
contig_10596_250_#_270821_#_271828_#_-1_#_ID=508_250	d__Bacteria;p__Bacteroidota;c__Bacteroidia;o__Flavobacteriales;f__Flavobacteriaceae;g__Polaribacter;s__	recombinase RecA	36	NA	4.1352	NA
contig_8575_99_#_79780_#_80346_#_1_#_ID=12617_99	d__Bacteria;p__Proteobacteria;c__Alphaproteobacteria;o__Rhodobacterales;f__Rhodobacteraceae;g__Lentibacter;s__Lentibacter algarum	30S ribosomal protein S5	20	NA	2.4811	NA
contig_5337_2_#_726_#_3542_#_1_#_ID=8625_2	d__Bacteria;p__Bacteroidota;c__Bacteroidia;o__Flavobacteriales;f__Flavobacteriaceae;	TonB-dependent receptor	104	other TBDR	NA	2.5289
contig_18130_88_#_85214_#_87034_#_-1_#_ID=7533_88	d__Bacteria;p__Bacteroidota;c__Bacteroidia;o__Flavobacteriales;f__Flavobacteriaceae;g__UBA7428;s__	30S ribosomal protein S1	68	NA	2.4811	NA
contig_16896_167_#_176437_#_179292_#_-1_#_ID=6295_167	d__Bacteria;p__Bacteroidota;c__Bacteroidia;o__Flavobacteriales;f__Flavobacteriaceae;g__Polaribacter;s__	carbamoyl-phosphate synthase large subunit	106	NA	9.0973	NA
contig_9279_24_#_20732_#_21739_#_1_#_ID=13188_24	d__Bacteria;p__Bacteroidota;c__Bacteroidia;o__Flavobacteriales;f__Flavobacteriaceae;g__MS024-2A;s__	recombinase RecA	36	NA	NA	2.5289
contig_13573_19_#_19054_#_20997_#_1_#_ID=2995_19	d__Bacteria;p__Verrucomicrobiota;c__Verrucomicrobiae;o__Opitutales;f__DSM-45221;g__BACL24;s__BACL24 sp002292345	molecular chaperone DnaK	69	NA	NA	3.7934
contig_12735_16_#_8911_#_9633_#_1_#_ID=2258_16	d__Bacteria;p__Bacteroidota;c__Bacteroidia;o__Flavobacteriales;f__Flavobacteriaceae;g__MS024-2A;s__	30S ribosomal protein S3	27	NA	1.6541	NA
contig_13573_21_#_21424_#_23073_#_1_#_ID=2995_21	d__Bacteria;p__Verrucomicrobiota;c__Verrucomicrobiae;o__Opitutales;f__DSM-45221;g__BACL24;s__BACL24 sp002292345	chaperonin GroEL	58	NA	NA	16.438
contig_16815_16_#_14967_#_17156_#_-1_#_ID=6223_16	d__Bacteria;p__Pseudomonadota;c__Alphaproteobacteria;	Catalase-peroxidase	79	CAZyme	7.4433	NA
contig_18046_56_#_59374_#_61302_#_1_#_ID=7445_56	d__Bacteria;p__Proteobacteria;c__Gammaproteobacteria;o__Pseudomonadales;f__UBA7434;g__UBA7434;s__UBA7434 sp003492055	molecular chaperone DnaK	68	NA	2.4811	NA
contig_16755_11_#_14568_#_16100_#_-1_#_ID=6168_11	d__Bacteria;p__Verrucomicrobiota;c__Verrucomicrobiae;o__Verrucomicrobiales;f__Akkermansiaceae;g__UBA985;s__UBA985 sp002292185	F0F1 ATP synthase subunit alpha	55	NA	NA	2.5289
contig_4430_31_#_19814_#_21409_#_1_#_ID=9426_31	d__Bacteria;p__Proteobacteria;c__Alphaproteobacteria;o__Pelagibacterales;f__Pelagibacteraceae;g__Pelagibacter;s__	DNA-directed RNA polymerase subunit beta	58	NA	27.292	NA
contig_3422_91_#_101932_#_104778_#_1_#_ID=8714_91	d__Bacteria;p__Bacteroidota;c__Bacteroidia;o__Flavobacteriales;f__Flavobacteriaceae;g__SCGC-AAA160-P02;s__	Translation initiation factor IF-2	104	NA	9.9244	NA
contig_11620_407_#_517825_#_518445_#_-1_#_ID=1407_407	d__Bacteria;p__Proteobacteria;c__Alphaproteobacteria;o__Rhodobacterales;f__Rhodobacteraceae;g__Tateyamaria;s__Tateyamaria sp003445215	30S ribosomal protein S4	24	NA	1.6541	NA
contig_13210_14_#_13543_#_15177_#_-1_#_ID=2833_14	d__Bacteria;p__Proteobacteria;c__Alphaproteobacteria;o__Rhodobacterales;f__Rhodobacteraceae;g__Tateyamaria;s__	ABC-type glycerol-3-phosphate transport system, periplasmic component	59	NA	NA	8.8512
contig_17101_506_#_508513_#_510288_#_1_#_ID=6491_506	d__Bacteria;p__Proteobacteria;c__Alphaproteobacteria;o__Rhodobacterales;f__Rhodobacteraceae;g__WLWX01;s__	Sulfoacetaldehyde acetyltransferase	64	NA	3.3081	NA
contig_5261_29_#_28060_#_30030_#_1_#_ID=10049_29	d__Bacteria;p__Proteobacteria;c__Alphaproteobacteria;o__Rhodobacterales;f__Rhodobacteraceae;g__Amylibacter;s__Amylibacter sp900197625	RNA polymerase sigma factor RpoD	75	NA	14.06	NA
contig_13537_676_#_783109_#_785031_#_-1_#_ID=3131_676	d__Bacteria;p__Proteobacteria;c__Gammaproteobacteria;o__Enterobacterales;f__Alteromonadaceae;g__Glaciecola;s__Glaciecola sp002292215	molecular chaperone DnaK	69	NA	11.578	NA
contig_12394_19_#_15366_#_16955_#_1_#_ID=2092_19	d__Bacteria;p__Pseudomonadota;c__Alphaproteobacteria;o__Rhodobacterales;f__Rhodobacteraceae;	hypothetical protein	58	NA	1.6541	NA
contig_361_5_#_1690_#_3579_#_1_#_ID=8870_5	d__Bacteria;p__Bacteroidota;c__Bacteroidia;o__Flavobacteriales;f__Flavobacteriaceae;g__;s__	molecular chaperone HtpG	72	NA	1.6541	NA
contig_14897_46_#_36325_#_38412_#_-1_#_ID=4387_46	d__Bacteria;p__Proteobacteria;c__Gammaproteobacteria;o__Pseudomonadales;f__Pseudohongiellaceae;g__OM182;s__OM182 sp001438145	elongation factor G	77	NA	35.562	NA
contig_13054_25_#_24101_#_25105_#_1_#_ID=2683_25	d__Bacteria;p__Bacteroidota;c__Bacteroidia;o__Flavobacteriales;f__Flavobacteriaceae;g__Hel1-33-131;s__	recombinase RecA	36	NA	1.6541	NA
scaffold_5855_1135_#_1294894_#_1297458_#_-1_#_ID=13792_1135	d__Bacteria;p__Bacteroidota;c__Bacteroidia;o__Flavobacteriales;f__Flavobacteriaceae;g__Polaribacter;s__Polaribacter sp900106075	ATP-dependent Clp protease, ATP-binding subunit ClpA	96	NA	2.4811	NA
contig_11620_557_#_684924_#_686705_#_1_#_ID=1407_557	d__Bacteria;p__Proteobacteria;c__Alphaproteobacteria;o__Rhodobacterales;f__Rhodobacteraceae;g__Tateyamaria;s__Tateyamaria sp003445215	sulfoacetaldehyde acetyltransferase	64	NA	2.4811	NA
contig_17485_132_#_97045_#_97725_#_-1_#_ID=6872_132	d__Bacteria;p__Proteobacteria;c__Alphaproteobacteria;o__Rhodobacterales;f__Rhodobacteraceae;g__Planktotalea;s__Planktotalea sp000156115	30S ribosomal protein S3	26	NA	NA	2.5289
contig_11841_20_#_16609_#_19464_#_-1_#_ID=1610_20	d__Bacteria;p__Bacteroidota;c__Bacteroidia;o__Flavobacteriales;f__Flavobacteriaceae;g__Polaribacter;s__	carbamoyl-phosphate synthase large subunit	106	NA	6.6162	NA
contig_15647_55_#_63014_#_64504_#_1_#_ID=4968_55	d__Bacteria;p__Bacteroidota;c__Bacteroidia;o__Flavobacteriales;f__Flavobacteriaceae;g__Ulvibacter_B;s__	RagB/SusD family nutrient uptake outer membrane protein	55	SusD-like	NA	3.7934
contig_12252_2_#_1379_#_4723_#_-1_#_ID=1837_2	d__Bacteria;p__Bacteroidota;c__Bacteroidia;o__Cytophagales;f__Cyclobacteriaceae;g__UBA4465;s__UBA4465 sp002292365	SusC/RagA family TonB-linked outer membrane protein	121	SusC-like	NA	8.8512
contig_14454_240_#_273778_#_275184_#_-1_#_ID=3972_240	d__Bacteria;p__Proteobacteria;c__Gammaproteobacteria;o__Pseudomonadales;f__Porticoccaceae;g__HTCC2207;s__	glutamate--ammonia ligase	52	NA	4.1352	NA
contig_10820_64_#_53779_#_57120_#_1_#_ID=703_64	d__Bacteria;p__Bacteroidota;c__Bacteroidia;o__Flavobacteriales;f__Flavobacteriaceae;g__Polaribacter;s__	preprotein translocase subunit SecA	127	NA	23.984	NA
contig_2618_1_#_2_#_2539_#_-1_#_ID=8186_1	d__Bacteria;p__Bacteroidota;c__Bacteroidia;o__Flavobacteriales;f__Flavobacteriaceae;g__SCGC-AAA160-P02;s__	protein translocase subunit SecDF	93	NA	NA	2.5289
contig_10712_23_#_21498_#_22499_#_-1_#_ID=610_23	d__Bacteria;p__Pseudomonadota;c__Alphaproteobacteria;o__Rhodobacterales;f__Rhodobacteraceae;	C4-dicarboxylate ABC transporter	36	NA	3.3081	NA
contig_5587_491_#_467858_#_469723_#_-1_#_ID=8812_491	d__Bacteria;p__Actinobacteriota;c__Acidimicrobiia;o__Acidimicrobiales;f__Ilumatobacteraceae;g__Ilumatobacter_A;s__	molecular chaperone DnaK	66	NA	NA	5.0578
contig_15179_14_#_16061_#_17185_#_1_#_ID=4671_14	d__Bacteria;p__Pseudomonadota;c__Alphaproteobacteria;	hypothetical protein	40	NA	1.6541	NA
contig_13836_174_#_155588_#_159007_#_-1_#_ID=3396_174	d__Bacteria;p__Actinobacteriota;c__Acidimicrobiia;o__Actinomarinales;f__Actinomarinaceae;g__Actinomarina;s__Actinomarina sp014384285	DNA-directed RNA polymerase subunit beta	127	NA	1.6541	NA
contig_12304_71_#_71619_#_72305_#_-1_#_ID=1999_71	d__Bacteria;p__Bacteroidota;c__Bacteroidia;o__Flavobacteriales;f__Flavobacteriaceae;g__MAG-120531;s__MAG-120531 sp000173115	50S ribosomal protein L1	24	NA	4.1352	NA
contig_8933_17_#_14094_#_17741_#_1_#_ID=12909_17	d__Bacteria;p__Proteobacteria;c__Alphaproteobacteria;o__Rhodobacterales;f__Rhodobacteraceae;g__Planktomarina;s__	Vitamin B12-dependent ribonucleotide reductase	132	NA	9.0973	NA
contig_1445_336_#_378095_#_380365_#_1_#_ID=3968_336	d__Bacteria;p__Bacteroidota;c__Bacteroidia;o__Flavobacteriales;f__Flavobacteriaceae;g__Ulvibacter_B;s__	aconitate hydratase	81	NA	4.9622	NA
contig_17485_135_#_98420_#_99262_#_-1_#_ID=6872_135	d__Bacteria;p__Proteobacteria;c__Alphaproteobacteria;o__Rhodobacterales;f__Rhodobacteraceae;g__Planktotalea;s__Planktotalea sp000156115	50S ribosomal protein L2	30	NA	2.4811	NA
contig_11016_73_#_91020_#_92933_#_1_#_ID=876_73	d__Bacteria;p__Bacteroidota;c__Bacteroidia;o__Flavobacteriales;f__Flavobacteriaceae;g__Hel1-33-131;s__Hel1-33-131 sp001735745	molecular chaperone HtpG	73	NA	4.9622	NA
contig_13750_39_#_42038_#_43816_#_1_#_ID=3324_39	d__Bacteria;p__Proteobacteria;c__Alphaproteobacteria;o__UBA7985;f__UBA7985;g__UBA7985;s__	sulfoacetaldehyde acetyltransferase	64	NA	NA	6.3223
contig_17110_38_#_40822_#_42909_#_-1_#_ID=6500_38	d__Bacteria;p__Proteobacteria;c__Gammaproteobacteria;o__Pseudomonadales;f__Nitrincolaceae;g__ASP10-02a;s__ASP10-02a sp002335115	elongation factor G	76	NA	4.1352	NA
contig_13836_169_#_147410_#_148594_#_-1_#_ID=3396_169	d__Bacteria;p__Actinobacteriota;c__Acidimicrobiia;o__Actinomarinales;f__Actinomarinaceae;g__Actinomarina;s__Actinomarina sp014384285	elongation factor Tu	43	NA	1.6541	NA
contig_14893_6_#_6198_#_7382_#_1_#_ID=4294_6	d__Bacteria;p__Verrucomicrobiota;c__Verrucomicrobiae;o__Verrucomicrobiales;	elongation factor Tu	43	NA	1.6541	NA
contig_10015_15_#_19826_#_22684_#_1_#_ID=18_15	d__Bacteria;p__Bacteroidota;c__Bacteroidia;o__Flavobacteriales;f__Flavobacteriaceae;g__Polaribacter;s__	translation initiation factor IF-2	105	NA	4.1352	NA
contig_11843_59_#_64959_#_66740_#_1_#_ID=1612_59	d__Bacteria;p__Bacteroidota;c__Bacteroidia;o__Flavobacteriales;f__Flavobacteriaceae;g__HC6-5;s__	Long-chain-fatty-acid-CoA ligase	67	NA	3.3081	NA
scaffold_5855_669_#_719554_#_722397_#_1_#_ID=13792_669	d__Bacteria;p__Bacteroidota;c__Bacteroidia;o__Flavobacteriales;f__Flavobacteriaceae;g__Polaribacter;s__Polaribacter sp900106075	translation initiation factor IF-2	104	NA	4.9622	NA
contig_8855_112_#_122690_#_124783_#_1_#_ID=12844_112	d__Bacteria;p__Proteobacteria;c__Gammaproteobacteria;o__Nitrosococcales;f__Methylophagaceae;g__;s__	Elongation factor G 1	77	NA	NA	25.289
contig_7717_261_#_269828_#_270433_#_-1_#_ID=11881_261	d__Bacteria;p__Bacteroidota;c__Bacteroidia;o__Flavobacteriales;f__Flavobacteriaceae;g__Polaribacter;s__	30S ribosomal protein S4	23	NA	2.4811	NA
contig_4430_34_#_22433_#_22894_#_1_#_ID=9426_34	d__Bacteria;p__Pseudomonadota;c__Alphaproteobacteria;o__Pelagibacterales;f__Pelagibacteraceae;g__Pelagibacter;	hypothetical protein	17	NA	35.562	NA
contig_16349_146_#_153077_#_154603_#_-1_#_ID=5634_146	d__Bacteria;p__Proteobacteria;c__Gammaproteobacteria;o__Pseudomonadales;f__Porticoccaceae;g__HTCC2207;s__HTCC2207 sp002378645	aconitate hydratase	55	NA	NA	2.5289
contig_13426_9_#_6823_#_9423_#_1_#_ID=3036_9	d__Bacteria;p__Proteobacteria;c__Gammaproteobacteria;o__Pseudomonadales;f__Pseudohongiellaceae;g__OM182;s__OM182 sp001438145	bifunctional aconitate hydratase 2/2-methylisocitrate dehydratase	93	NA	2.4811	NA
contig_12157_43_#_43235_#_45334_#_1_#_ID=1874_43	d__Bacteria;p__Bacteroidota;c__Bacteroidia;o__Flavobacteriales;f__UA16;g__UA16;s__UA16 sp002477505	elongation factor G	77	NA	4.1352	NA
contig_13692_393_#_409572_#_411062_#_1_#_ID=3274_393	d__Bacteria;p__Bacteroidota;c__Bacteroidia;o__Flavobacteriales;f__Flavobacteriaceae;g__Ulvibacter_B;s__	RagB/SusD family nutrient uptake outer membrane protein	55	SusD-like	NA	3.7934
scaffold_4761_404_#_481176_#_483752_#_1_#_ID=13786_404	d__Bacteria;p__Bacteroidota;c__Bacteroidia;o__Flavobacteriales;f__Flavobacteriaceae;g__Polaribacter;s__	Clp protease ClpC	97	NA	1.6541	NA
contig_14563_160_#_171633_#_172574_#_1_#_ID=4078_160	d__Bacteria;p__Proteobacteria;c__Alphaproteobacteria;o__Rhodobacterales;f__Rhodobacteraceae;g__Ascidiaceihabitans;s__	Glycine/betaine ABC transporter substrate-binding protein	34	NA	2.4811	NA
contig_8294_28_#_42816_#_45176_#_1_#_ID=10738_28	d__Bacteria;p__Proteobacteria;c__Gammaproteobacteria;o__Pseudomonadales;f__Porticoccaceae;g__HTCC2207;s__HTCC2207 sp002685195	hypothetical protein	84	other TBDR	1.6541	NA
contig_10658_56_#_42930_#_44834_#_-1_#_ID=521_56	d__Bacteria;p__Proteobacteria;c__Alphaproteobacteria;o__Caulobacterales;f__Maricaulaceae;g__Hellea;s__	molecular chaperone DnaK	68	NA	2.4811	NA
contig_11973_66_#_57481_#_59670_#_-1_#_ID=1718_66	d__Bacteria;p__Proteobacteria;c__Alphaproteobacteria;o__Rhodobacterales;f__Rhodobacteraceae;g__Planktomarina;s__	Catalase-peroxidase	79	CAZyme	1.6541	NA
contig_1302_152_#_184317_#_185285_#_1_#_ID=2650_152	d__Bacteria;p__Bacteroidota;c__Bacteroidia;o__Flavobacteriales;f__Flavobacteriaceae;g__Ulvibacter_B;s__	translation elongation factor Ts	35	NA	1.6541	NA
contig_11955_58_#_46146_#_47438_#_1_#_ID=1707_58	d__Bacteria;p__Bacteroidota;c__Bacteroidia;o__Flavobacteriales;f__Flavobacteriaceae;g__Hel1-33-131;s__	phosphopyruvate hydratase	46	NA	1.6541	NA
contig_14875_11_#_9020_#_12136_#_1_#_ID=4364_11	d__Bacteria;p__Bacteroidota;c__Bacteroidia;o__Flavobacteriales;f__Flavobacteriaceae;g__Polaribacter;s__	Glycosidase	116	NA	1.6541	NA
contig_17697_185_#_196711_#_198270_#_1_#_ID=7088_185	d__Bacteria;p__Bacteroidota;c__Bacteroidia;o__Flavobacteriales;f__Flavobacteriaceae;g__Polaribacter;s__	ribonuclease Y	58	NA	6.6162	NA
contig_15467_111_#_124068_#_126623_#_1_#_ID=4951_111	d__Bacteria;p__Bacteroidota;c__Bacteroidia;o__Flavobacteriales;f__Flavobacteriaceae;g__MAG-120531;s__MAG-120531 sp000173115	ATP-dependent Clp protease ATP-binding subunit	95	NA	1.6541	NA
contig_3606_59_#_59831_#_61507_#_1_#_ID=8869_59	d__Bacteria;p__Proteobacteria;c__Alphaproteobacteria;o__Rhodobacterales;f__Rhodobacteraceae;g__Tateyamaria;s__	formate--tetrahydrofolate ligase	60	NA	NA	2.5289
contig_10015_10_#_13393_#_14868_#_1_#_ID=18_10	d__Bacteria;p__Bacteroidota;c__Bacteroidia;o__Flavobacteriales;f__Flavobacteriaceae;g__Polaribacter;s__	ketol-acid reductoisomerase	54	NA	4.1352	NA
contig_17374_122_#_121507_#_122799_#_1_#_ID=6756_122	d__Bacteria;p__Bacteroidota;c__Bacteroidia;o__Flavobacteriales;f__Flavobacteriaceae;g__MAG-120531;s__MAG-120531 sp000173115	phosphopyruvate hydratase	46	NA	3.3081	NA
contig_14549_113_#_95764_#_96951_#_1_#_ID=4064_113	d__Bacteria;p__Proteobacteria;c__Alphaproteobacteria;o__Rhodobacterales;f__Rhodobacteraceae;g__Planktotalea;s__Planktotalea sp000156115	ABC-type branched-chain amino acid transport system, periplasmic component	42	NA	1.6541	NA
contig_16609_86_#_62814_#_63905_#_-1_#_ID=6038_86	d__Bacteria;p__Proteobacteria;c__Alphaproteobacteria;o__Rhodobacterales;f__Rhodobacteraceae;g__Amylibacter;s__	Extracellular solute-binding protein	39	NA	NA	3.7934
contig_17900_50_#_49543_#_50835_#_-1_#_ID=7291_50	d__Bacteria;p__Proteobacteria;c__Alphaproteobacteria;o__Rhodobacterales;f__Rhodobacteraceae;g__Ascidiaceihabitans;s__	transcription termination factor Rho	48	NA	NA	2.5289
contig_10774_24_#_20731_#_23190_#_1_#_ID=663_24	d__Bacteria;p__Proteobacteria;c__Alphaproteobacteria;o__Rhodobacterales;f__Rhodobacteraceae;g__Amylibacter;s__Amylibacter sp000153745	translation initiation factor IF-2	88	NA	2.4811	NA
contig_17063_3_#_1803_#_3740_#_-1_#_ID=6452_3	d__Bacteria;p__Bacteroidota;c__Bacteroidia;o__Flavobacteriales;f__Flavobacteriaceae;g__SCGC-AAA160-P02;s__	DNA topoisomerase (ATP-hydrolyzing) subunit B	72	NA	NA	7.5867
contig_14486_28_#_20727_#_21152_#_-1_#_ID=4002_28	d__Bacteria;p__Proteobacteria;c__Alphaproteobacteria;o__Rhodobacterales;f__Rhodobacteraceae;g__Amylibacter;s__	50S ribosomal protein L11	15	NA	5.7892	NA
contig_13297_466_#_479473_#_482592_#_1_#_ID=2751_466	d__Bacteria;p__Bacteroidota;c__Bacteroidia;o__Flavobacteriales;f__Flavobacteriaceae;g__Hel1-33-131;s__	Quinol-cytochrome C oxidoreductase	114	NA	3.3081	NA
contig_5109_94_#_111040_#_111657_#_1_#_ID=9926_94	d__Bacteria;p__Bacteroidota;c__Bacteroidia;o__Flavobacteriales;f__Flavobacteriaceae;g__CAU-1491;s__	50S ribosomal protein L3	22	NA	NA	5.0578
contig_5258_45_#_35909_#_36760_#_-1_#_ID=8559_45	d__Bacteria;p__Proteobacteria;c__Alphaproteobacteria;o__Rhodobacterales;f__Rhodobacteraceae;g__Tateyamaria;s__	50S ribosomal protein L2	31	NA	3.3081	NA
contig_4799_139_#_140956_#_142221_#_-1_#_ID=9705_139	d__Bacteria;p__Proteobacteria;c__Alphaproteobacteria;o__Rhodobacterales;f__Rhodobacteraceae;g__Tateyamaria;s__	ATP-dependent Clp protease ATP-binding subunit ClpX	46	NA	1.6541	NA
contig_14454_589_#_627765_#_628760_#_1_#_ID=3972_589	d__Bacteria;p__Proteobacteria;c__Gammaproteobacteria;o__Pseudomonadales;f__Porticoccaceae;g__HTCC2207;s__	DNA-directed RNA polymerase subunit alpha	37	NA	1.6541	NA
scaffold_15655_85_#_82137_#_83264_#_1_#_ID=12093_85	d__Bacteria;p__Proteobacteria;c__Alphaproteobacteria;o__Rhodobacterales;f__Rhodobacteraceae;g__Planktomarina;s__	ABC-type sugar transport system, periplasmic component, contains N-terminal xre family HTH domain	40	NA	4.1352	NA
contig_12196_160_#_182863_#_183804_#_-1_#_ID=1912_160	d__Bacteria;p__Proteobacteria;c__Alphaproteobacteria;o__Rhodobacterales;f__Rhodobacteraceae;g__Tateyamaria;s__Tateyamaria sp003445215	ABC transporter substrate-binding protein	34	NA	NA	5.0578
contig_17711_324_#_342886_#_344769_#_-1_#_ID=7102_324	d__Bacteria;p__Bacteroidota;c__Bacteroidia;o__Flavobacteriales;f__Flavobacteriaceae;g__MS024-2A;s__MS024-2A sp000173095	molecular chaperone HtpG	71	NA	2.4811	NA
contig_4604_109_#_94409_#_95473_#_-1_#_ID=9549_109	d__Bacteria;p__Bacteroidota;c__Bacteroidia;o__Flavobacteriales;f__Flavobacteriaceae;g__Polaribacter;s__	DUF5017 domain-containing protein	40	NA	6.6162	NA
contig_6876_25_#_21630_#_22181_#_1_#_ID=11224_25	d__Bacteria;p__Bacteroidota;c__Bacteroidia;o__Flavobacteriales;f__Flavobacteriaceae;g__SGZJ01;s__SGZJ01 sp004213995	50S ribosomal protein L5	20	NA	2.4811	NA
contig_13537_196_#_232650_#_233645_#_-1_#_ID=3131_196	d__Bacteria;p__Proteobacteria;c__Gammaproteobacteria;o__Enterobacterales;f__Alteromonadaceae;g__Glaciecola;s__Glaciecola sp002292215	type I glyceraldehyde-3-phosphate dehydrogenase	35	NA	6.6162	NA
contig_3552_279_#_317996_#_319969_#_-1_#_ID=8823_279	d__Bacteria;p__Bacteroidota;c__Bacteroidia;o__Flavobacteriales;f__Flavobacteriaceae;g__Polaribacter;s__Polaribacter sp900106075	ATP-dependent zinc metalloprotease FtsH	73	NA	6.6162	NA
contig_11393_14_#_11374_#_12063_#_1_#_ID=1202_14	d__Bacteria;p__Bacteroidota;c__Bacteroidia;o__Flavobacteriales;f__UBA7430;g__UBA7430;s__UBA7430 sp002478765	50S ribosomal protein L1	24	NA	2.4811	NA
contig_10537_7_#_7439_#_8464_#_-1_#_ID=457_7	d__Bacteria;p__Bacteroidota;c__Bacteroidia;o__Flavobacteriales;f__Flavobacteriaceae;g__Polaribacter;s__	Glutamine synthetase	38	NA	4.1352	NA
contig_12925_71_#_83135_#_84811_#_-1_#_ID=2423_71	d__Bacteria;p__Proteobacteria;c__Alphaproteobacteria;o__UBA7985;f__UBA7985;g__UBA7985;s__	formate--tetrahydrofolate ligase	60	NA	NA	2.5289
contig_8837_24_#_22307_#_23725_#_1_#_ID=12826_24	d__Bacteria;p__Actinobacteriota;c__Acidimicrobiia;o__Actinomarinales;f__Actinomarinaceae;g__Actinomarina;s__Actinomarina sp014384285	F0F1 ATP synthase subunit beta	52	NA	NA	6.3223
contig_15795_9_#_9678_#_10451_#_1_#_ID=5275_9	d__Bacteria;p__Bacteroidota;c__Bacteroidia;o__Flavobacteriales;f__Flavobacteriaceae;g__Polaribacter;s__	fructose-6-phosphate aldolase	28	NA	1.6541	NA
contig_11133_518_#_589285_#_590121_#_1_#_ID=978_518	d__Bacteria;p__Bacteroidota;c__Bacteroidia;o__Flavobacteriales;f__Flavobacteriaceae;g__CAU-1491;s__	hypothetical protein	31	NA	NA	2.5289
contig_3457_26_#_36353_#_37957_#_-1_#_ID=7242_26	d__Bacteria;p__Bacteroidota;c__Bacteroidia;o__Flavobacteriales;f__Flavobacteriaceae;g__UBA7428;s__	Transcription termination factor Rho	61	NA	3.3081	NA
contig_40_275_#_275527_#_277446_#_1_#_ID=9144_275	d__Bacteria;p__Proteobacteria;c__Alphaproteobacteria;o__Rhodobacterales;f__Rhodobacteraceae;g__Amylibacter;s__Amylibacter sp000153745	ATP-dependent zinc metalloprotease FtsH	70	NA	1.6541	NA
contig_13132_10_#_7813_#_9798_#_1_#_ID=2759_10	d__Bacteria;p__Bacteroidota;c__Bacteroidia;o__Flavobacteriales;f__Flavobacteriaceae;g__Polaribacter;s__	ATP-dependent zinc metalloprotease FtsH	73	NA	7.4433	NA
contig_17986_38_#_36517_#_37785_#_-1_#_ID=7381_38	d__Bacteria;p__Proteobacteria;c__Alphaproteobacteria;o__Rhodobacterales;f__Rhodobacteraceae;g__Ascidiaceihabitans;s__	Carbohydrate ABC transporter substrate-binding protein, CUT1 family	47	NA	NA	3.7934
contig_16601_24_#_16483_#_17889_#_1_#_ID=5899_24	d__Bacteria;p__Pseudomonadota;c__Alphaproteobacteria;o__Rhodobacterales;f__Rhodobacteraceae;	type I glutamate--ammonia ligase	52	NA	2.4811	NA
contig_14007_2_#_2154_#_2534_#_1_#_ID=3424_2	d__Bacteria;p__Bacteroidota;c__Bacteroidia;o__Flavobacteriales;f__UA16;g__UA16;s__UA16 sp002390615	30S ribosomal protein S12	14	NA	3.3081	NA
contig_6388_3_#_5207_#_8545_#_-1_#_ID=10857_3	d__Bacteria;p__Bacteroidota;c__Bacteroidia;o__Flavobacteriales;f__Flavobacteriaceae;g__Polaribacter;s__Polaribacter sp900106075	preprotein translocase subunit SecA	127	NA	8.2703	NA
contig_1_1222_#_1271288_#_1273429_#_1_#_ID=1_1222	d__Bacteria;p__Proteobacteria;c__Gammaproteobacteria;o__Pseudomonadales;f__Porticoccaceae;g__HTCC2207;s__	polyribonucleotide nucleotidyltransferase	77	NA	19.022	NA
contig_10801_331_#_370248_#_370799_#_-1_#_ID=686_331	d__Bacteria;p__Bacteroidota;c__Bacteroidia;o__Flavobacteriales;f__Flavobacteriaceae;g__MS024-2A;s__MS024-2A sp000173095	50S ribosomal protein L5	20	NA	3.3081	NA
contig_10779_1_#_190_#_1578_#_-1_#_ID=667_1	d__Bacteria;p__Proteobacteria;c__Alphaproteobacteria;o__Rhodobacterales;f__Rhodobacteraceae;g__Ascidiaceihabitans;s__	adenosylhomocysteinase	50	NA	2.4811	NA
contig_11078_27_#_26449_#_27492_#_-1_#_ID=864_27	d__Bacteria;p__Proteobacteria;c__Gammaproteobacteria;o__Pseudomonadales;f__Porticoccaceae;g__HTCC2207;s__HTCC2207 sp002378645	recombinase RecA	37	NA	NA	3.7934
contig_15765_4_#_1960_#_4419_#_-1_#_ID=5244_4	d__Bacteria;p__Bacteroidota;c__Bacteroidia;o__Flavobacteriales;f__Flavobacteriaceae;g__Polaribacter;s__	endopeptidase La	92	NA	11.578	NA
contig_12359_421_#_372331_#_372720_#_1_#_ID=1931_421	d__Bacteria;p__Proteobacteria;c__Alphaproteobacteria;o__Rhodobacterales;f__Rhodobacteraceae;g__Ascidiaceihabitans;s__	30S ribosomal protein S11	14	NA	4.1352	NA
contig_8873_25_#_14962_#_15351_#_1_#_ID=12864_25	d__Bacteria;p__Proteobacteria;c__Alphaproteobacteria;o__Rhodobacterales;f__Rhodobacteraceae;g__Tateyamaria;s__	30S ribosomal protein S11	14	NA	4.1352	NA
contig_16643_398_#_503957_#_506059_#_-1_#_ID=6067_398	d__Archaea;p__Thermoplasmatota;c__Poseidoniia_A;o__Poseidoniales;f__Poseidoniaceae;g__MGIIa-L1;s__MGIIa-L1 sp002506275	Putative K(+)-stimulated pyrophosphate-energized sodium pump	70	NA	NA	11.38
contig_9015_134_#_127376_#_129958_#_-1_#_ID=12978_134	d__Bacteria;p__Bacteroidota;c__Bacteroidia;o__Flavobacteriales;f__Flavobacteriaceae;g__MAG-121220-bin8;s__MAG-121220-bin8 sp002700465	carbamoyl-phosphate synthase large subunit	96	NA	4.1352	NA
contig_5109_598_#_679128_#_680960_#_1_#_ID=9926_598	d__Bacteria;p__Bacteroidota;c__Bacteroidia;o__Flavobacteriales;f__Flavobacteriaceae;g__CAU-1491;s__	30S ribosomal protein S1	69	NA	2.4811	NA
contig_363_204_#_209598_#_211442_#_1_#_ID=8877_204	d__Bacteria;p__Bacteroidota;c__Bacteroidia;o__Flavobacteriales;f__Flavobacteriaceae;g__SGZJ01;s__SGZJ01 sp004213995	30S ribosomal protein S1	69	NA	1.6541	NA
contig_9661_45_#_44155_#_45435_#_1_#_ID=13491_45	d__Bacteria;p__Bacteroidota;c__Bacteroidia;o__Flavobacteriales;f__Flavobacteriaceae;g__Polaribacter;s__	O-acetylhomoserine aminocarboxypropyltransferase/cysteine synthase	45	NA	43.006	NA
contig_12569_11_#_8567_#_11827_#_-1_#_ID=2244_11	d__Bacteria;p__Bacteroidota;c__Bacteroidia;o__Flavobacteriales;f__Schleiferiaceae;g__UBA10364;s__UBA10364 sp003045825	SusC/RagA family TonB-linked outer membrane protein	118	SusC-like	NA	12.645
contig_14543_59_#_55594_#_56931_#_-1_#_ID=4058_59	d__Bacteria;p__Proteobacteria;c__Alphaproteobacteria;o__Rhodobacterales;f__Rhodobacteraceae;g__Tateyamaria;s__Tateyamaria sp003445215	ABC-type branched-chain amino acid transport system, periplasmic component	47	NA	NA	2.5289
contig_9590_1_#_1_#_897_#_1_#_ID=11759_1	d__Bacteria;p__Pseudomonadota;c__Gammaproteobacteria;o__Pseudomonadales;	hypothetical protein	33	NA	5.7892	NA
contig_7003_35_#_29119_#_31056_#_-1_#_ID=11332_35	d__Bacteria;p__Verrucomicrobiota;c__Verrucomicrobiae;o__Verrucomicrobiales;f__Akkermansiaceae;g__UBA985;s__	Chaperone protein DnaK	69	NA	3.3081	NA
contig_8931_383_#_355215_#_356606_#_-1_#_ID=11239_383	d__Bacteria;p__Proteobacteria;c__Alphaproteobacteria;o__Rhodobacterales;f__Rhodobacteraceae;g__Ascidiaceihabitans;s__	adenosylhomocysteinase	51	NA	NA	2.5289
contig_1434_50_#_49408_#_51033_#_1_#_ID=3870_50	d__Bacteria;p__Bacteroidota;c__Bacteroidia;o__Flavobacteriales;f__Flavobacteriaceae;g__SCGC-AAA160-P02;s__	L-glutamate gamma-semialdehyde dehydrogenase	60	NA	NA	3.7934
contig_11647_1034_#_1203982_#_1205391_#_-1_#_ID=1431_1034	d__Bacteria;p__Proteobacteria;c__Gammaproteobacteria;o__Arenicellales;f__Arenicellaceae;g__Arenicella;s__Arenicella sp002470515	glutamate--ammonia ligase	52	NA	1.6541	NA
contig_9420_189_#_184498_#_185928_#_-1_#_ID=11628_189	d__Bacteria;p__Actinobacteriota;c__Acidimicrobiia;o__Acidimicrobiales;f__Ilumatobacteraceae;g__Ilumatobacter_A;s__	F0F1 ATP synthase subunit beta	52	NA	1.6541	NA
contig_3552_352_#_392224_#_392673_#_-1_#_ID=8823_352	d__Bacteria;p__Bacteroidota;c__Bacteroidia;o__Flavobacteriales;f__Flavobacteriaceae;g__Polaribacter;s__Polaribacter sp900106075	50S ribosomal protein L15	16	NA	NA	2.5289
contig_13855_10_#_5690_#_6703_#_-1_#_ID=3416_10	d__Bacteria;p__Bacteroidota;c__Bacteroidia;o__Flavobacteriales;f__Flavobacteriaceae;g__MAG-120531;s__MAG-120531 sp000173115	Glutamine synthetase	38	NA	11.578	NA
contig_3978_8_#_11279_#_14746_#_-1_#_ID=7627_8	d__Bacteria;p__Bacteroidota;c__Bacteroidia;o__Flavobacteriales;f__Flavobacteriaceae;g__Polaribacter;s__	Cellobiose phosphorylase	131	CAZyme	32.254	NA
contig_14361_26_#_20502_#_20972_#_-1_#_ID=3756_26	d__Bacteria;p__Bacteroidota;c__Bacteroidia;o__Flavobacteriales;f__Flavobacteriaceae;	Ribosomal protein	17	NA	5.7892	NA
contig_4316_2_#_2476_#_8631_#_-1_#_ID=9346_2	d__Bacteria;p__Bacteroidota;c__Bacteroidia;o__Flavobacteriales;f__Flavobacteriaceae;g__SCGC-AAA160-P02;s__	hypothetical protein	221	NA	9.9244	NA
contig_8104_42_#_42815_#_45049_#_-1_#_ID=12211_42	d__Bacteria;p__Bacteroidota;c__Bacteroidia;o__Flavobacteriales;f__Flavobacteriaceae;g__UBA7433;s__UBA7433 sp002477565	Isocitrate dehydrogenase [NADP]	81	NA	1.6541	NA
contig_7742_449_#_530451_#_533438_#_1_#_ID=11900_449	d__Bacteria;p__Bacteroidota;c__Bacteroidia;o__Flavobacteriales;f__Schleiferiaceae;g__UBA10364;s__UBA10364 sp002387615	protein translocase subunit SecDF	108	NA	9.0973	NA
contig_16873_1_#_172_#_2181_#_1_#_ID=6273_1	d__Bacteria;p__Bacteroidota;c__Bacteroidia;o__Flavobacteriales;f__Flavobacteriaceae;g__HC6-5;s__	Dihydrofolate reductase	75	NA	NA	2.5289
contig_3658_210_#_240492_#_242504_#_1_#_ID=8891_210	d__Bacteria;p__Bacteroidota;c__Bacteroidia;o__Flavobacteriales;f__Crocinitomicaceae;g__UBA952;s__	Fumarate reductase/succinate dehydrogenase flavoprotein subunit	75	NA	NA	2.5289
contig_5958_37_#_56753_#_57685_#_1_#_ID=9038_37	d__Bacteria;p__Bacteroidota;c__Bacteroidia;o__Flavobacteriales;f__Flavobacteriaceae;g__Ulvibacter_B;s__	DUF6268 domain-containing protein	35	NA	NA	6.3223
contig_14744_30_#_23350_#_24822_#_1_#_ID=4244_30	Unclassified	DUF4815 domain-containing protein	52	NA	NA	12.645
contig_15825_6_#_4441_#_7224_#_-1_#_ID=5307_6	d__Bacteria;p__Proteobacteria;c__Alphaproteobacteria;o__Rhodobacterales;f__Rhodobacteraceae;g__Planktomarina;s__	hypothetical protein	102	NA	3.3081	NA
contig_12304_233_#_245068_#_245796_#_-1_#_ID=1999_233	d__Bacteria;p__Bacteroidota;c__Bacteroidia;o__Flavobacteriales;f__Flavobacteriaceae;g__MAG-120531;s__MAG-120531 sp000173115	Flagellar motor protein MotA	26	NA	3.3081	NA
contig_14214_108_#_132607_#_134412_#_1_#_ID=3748_108	d__Bacteria;p__Proteobacteria;c__Alphaproteobacteria;o__Rhodobacterales;f__Rhodobacteraceae;g__Tateyamaria;s__Tateyamaria sp003445215	succinate dehydrogenase flavoprotein subunit	65	NA	NA	3.7934
contig_12253_6_#_4908_#_5966_#_1_#_ID=1956_6	d__Bacteria;p__Proteobacteria;c__Alphaproteobacteria;o__Rhodobacterales;f__Rhodobacteraceae;g__Planktomarina;s__	Spermidine/putrescine ABC transporter, periplasmic substrate-binding protein	38	NA	1.6541	NA
contig_4476_147_#_168886_#_170823_#_-1_#_ID=9459_147	d__Bacteria;p__Bacteroidota;c__Bacteroidia;o__Flavobacteriales;f__Flavobacteriaceae;g__Polaribacter;s__	DNA topoisomerase (ATP-hydrolyzing) subunit B	72	NA	2.4811	NA
contig_14096_10_#_8550_#_10508_#_1_#_ID=3635_10	d__Bacteria;p__Proteobacteria;c__Alphaproteobacteria;o__Rhodobacterales;f__Rhodobacteraceae;g__Planktomarina;s__Planktomarina temperata	Aldehyde, CO or xanthine dehydrogenase, Mo-binding subunit	69	NA	NA	3.7934
contig_1461_846_#_900031_#_902247_#_1_#_ID=4123_846	d__Bacteria;p__Bacteroidota;c__Bacteroidia;o__Flavobacteriales;f__Flavobacteriaceae;g__Polaribacter;s__	NADP-dependent isocitrate dehydrogenase	81	NA	14.06	NA
contig_17614_112_#_109077_#_110357_#_1_#_ID=7006_112	d__Bacteria;p__Bacteroidota;c__Bacteroidia;o__Flavobacteriales;f__Flavobacteriaceae;g__Polaribacter;s__	O-acetylhomoserine aminocarboxypropyltransferase/cysteine synthase	45	NA	1.6541	NA
contig_7742_677_#_791891_#_793078_#_1_#_ID=11900_677	d__Bacteria;p__Bacteroidota;c__Bacteroidia;o__Flavobacteriales;f__Schleiferiaceae;g__UBA10364;s__UBA10364 sp002387615	ADP-forming succinate--CoA ligase subunit beta	43	NA	NA	7.5867
contig_16787_177_#_167302_#_167922_#_-1_#_ID=6198_177	d__Bacteria;p__Proteobacteria;c__Gammaproteobacteria;o__Pseudomonadales;f__Porticoccaceae;g__HTCC2207;s__HTCC2207 sp002378645	30S ribosomal protein S4	24	NA	2.4811	NA
contig_10596_240_#_261287_#_262630_#_-1_#_ID=508_240	d__Bacteria;p__Bacteroidota;c__Bacteroidia;o__Flavobacteriales;f__Flavobacteriaceae;g__Polaribacter;s__	NADP-specific glutamate dehydrogenase	49	NA	2.4811	NA
contig_11849_40_#_41030_#_43501_#_-1_#_ID=1617_40	d__Bacteria;p__Bacteroidota;c__Bacteroidia;o__Flavobacteriales;f__Flavobacteriaceae;g__Polaribacter;s__Polaribacter sp900106075	endopeptidase La	93	NA	3.3081	NA
contig_15493_12_#_14621_#_15688_#_1_#_ID=4976_12	d__Bacteria;p__Proteobacteria;c__Gammaproteobacteria;o__Pseudomonadales;f__Nitrincolaceae;g__ASP10-02a;s__ASP10-02a sp002335115	TRAP transporter substrate-binding protein DctP	38	NA	NA	3.7934
contig_12326_20_#_15090_#_18083_#_-1_#_ID=2022_20	d__Bacteria;p__Bacteroidota;c__Bacteroidia;o__Flavobacteriales;f__Flavobacteriaceae;g__Hel1-33-131;s__	protein translocase subunit SecDF	110	NA	NA	7.5867
contig_13826_9_#_3260_#_3835_#_1_#_ID=3386_9	d__Bacteria;p__Proteobacteria;c__Alphaproteobacteria;o__Rhodobacterales;f__Rhodobacteraceae;g__HIMB11;s__HIMB11 sp001642945	30S ribosomal protein S5	21	NA	5.7892	NA
contig_12323_38_#_20629_#_22386_#_1_#_ID=1898_38	d__Bacteria;p__Proteobacteria;c__Alphaproteobacteria;o__Pelagibacterales;f__Pelagibacteraceae;g__Pelagibacter;s__	sulfoacetaldehyde acetyltransferase	64	NA	5.7892	NA
contig_10537_139_#_153680_#_154747_#_-1_#_ID=457_139	d__Bacteria;p__Bacteroidota;c__Bacteroidia;o__Flavobacteriales;f__Flavobacteriaceae;g__Polaribacter;s__	class II fructose-bisphosphate aldolase	39	NA	3.3081	NA
contig_15874_25_#_32930_#_33613_#_1_#_ID=5355_25	d__Bacteria;p__Proteobacteria;c__Gammaproteobacteria;o__Pseudomonadales;f__Porticoccaceae;g__HTCC2207;s__	30S ribosomal protein S3	25	NA	1.6541	NA
contig_16863_262_#_251920_#_253329_#_1_#_ID=6263_262	d__Bacteria;p__Proteobacteria;c__Gammaproteobacteria;o__Nitrosococcales;f__Methylophagaceae;g__;s__	glutamate--ammonia ligase	52	NA	NA	2.5289
contig_13537_2386_#_2678366_#_2679958_#_-1_#_ID=3131_2386	d__Bacteria;p__Proteobacteria;c__Gammaproteobacteria;o__Enterobacterales;f__Alteromonadaceae;g__Glaciecola;s__Glaciecola sp002292215	isocitrate lyase	58	NA	4.9622	NA
contig_3552_366_#_398084_#_398488_#_-1_#_ID=8823_366	d__Bacteria;p__Bacteroidota;c__Bacteroidia;o__Flavobacteriales;f__Flavobacteriaceae;g__Polaribacter;s__Polaribacter sp900106075	50S ribosomal protein L22	15	NA	2.4811	NA
contig_1385_39_#_32566_#_32976_#_1_#_ID=3269_39	d__Bacteria;p__Bacteroidota;c__Bacteroidia;o__Flavobacteriales;f__Flavobacteriaceae;	Small ribosomal subunit protein uS2	15	NA	NA	2.5289
contig_17386_21_#_18532_#_19329_#_1_#_ID=6768_21	d__Bacteria;p__Proteobacteria;c__Alphaproteobacteria;o__Puniceispirillales;f__Puniceispirillaceae;g__UBA3439;s__	hypothetical protein	28	NA	1.6541	NA
contig_12274_16_#_18122_#_19195_#_1_#_ID=1973_16	d__Bacteria;p__Proteobacteria;c__Alphaproteobacteria;o__Rhodobacterales;f__Rhodobacteraceae;g__Lentibacter;s__Lentibacter algarum	Nucleoside-binding protein	38	NA	2.4811	NA
contig_12304_223_#_234818_#_235747_#_1_#_ID=1999_223	d__Bacteria;p__Bacteroidota;c__Bacteroidia;o__Flavobacteriales;f__Flavobacteriaceae;	30S ribosomal protein S2	34	NA	5.7892	NA
contig_6092_228_#_238913_#_239878_#_-1_#_ID=9144_228	d__Bacteria;p__Bacteroidota;c__Bacteroidia;o__Flavobacteriales;f__Flavobacteriaceae;	30S ribosomal protein S2	35	NA	5.7892	NA
contig_4799_65_#_60859_#_64530_#_-1_#_ID=9705_65	d__Bacteria;p__Proteobacteria;c__Alphaproteobacteria;o__Rhodobacterales;f__Rhodobacteraceae;g__Tateyamaria;s__	vitamin B12-dependent ribonucleotide reductase	133	NA	1.6541	NA
contig_10537_89_#_95988_#_96914_#_-1_#_ID=457_89	d__Bacteria;p__Bacteroidota;c__Bacteroidia;o__Flavobacteriales;f__Flavobacteriaceae;g__Polaribacter;s__	malate dehydrogenase	32	NA	1.6541	NA
contig_9559_2_#_124_#_876_#_1_#_ID=13409_2	d__Bacteria;p__Bacteroidota;c__Bacteroidia;o__Flavobacteriales;f__Flavobacteriaceae;g__SCGC-AAA160-P02;s__	hypothetical protein	29	NA	NA	3.7934
contig_1531_250_#_264571_#_267657_#_-1_#_ID=4800_250	d__Bacteria;p__Bacteroidota;c__Bacteroidia;o__Flavobacteriales;f__Flavobacteriaceae;g__Hel1-33-131;s__	Putative outer membrane protein probably involved in nutrient binding	111	SusC-like	NA	2.5289
contig_1445_254_#_303000_#_305849_#_-1_#_ID=3968_254	d__Bacteria;p__Bacteroidota;c__Bacteroidia;o__Flavobacteriales;f__Flavobacteriaceae;g__Ulvibacter_B;s__	aminomethyl-transferring glycine dehydrogenase	104	NA	16.541	NA
contig_17144_18_#_16002_#_16487_#_-1_#_ID=6531_18	d__Bacteria;p__Bacteroidota;c__Bacteroidia;o__Flavobacteriales;f__Flavobacteriaceae;g__SCGC-AAA160-P02;s__	Large ribosomal subunit protein bL17	18	NA	3.3081	NA
contig_10438_24_#_16886_#_17254_#_-1_#_ID=373_24	d__Bacteria;p__Bacteroidota;c__Bacteroidia;o__Flavobacteriales;f__Flavobacteriaceae;g__SCGC-AAA160-P02;s__	50S ribosomal protein L14	14	NA	NA	13.909
contig_5571_28_#_25684_#_28533_#_-1_#_ID=10271_28	d__Bacteria;p__Proteobacteria;c__Gammaproteobacteria;o__Pseudomonadales;f__Halieaceae;g__Luminiphilus;s__	TonB-dependent receptor	102	other TBDR	1.6541	NA
contig_10015_51_#_64736_#_65707_#_-1_#_ID=18_51	d__Bacteria;p__Bacteroidota;c__Bacteroidia;o__Flavobacteriales;f__Flavobacteriaceae;g__Polaribacter;s__	Elongation factor Ts	35	NA	11.578	NA
contig_11926_59_#_64851_#_65672_#_1_#_ID=1685_59	d__Bacteria;p__Proteobacteria;c__Gammaproteobacteria;o__Pseudomonadales;f__Porticoccaceae;g__HTCC2207;s__HTCC2207 sp002685195	50S ribosomal protein L2	30	NA	NA	8.8512
contig_8254_5_#_6059_#_6985_#_1_#_ID=12344_5	d__Bacteria;p__Bacteroidota;c__Bacteroidia;o__Flavobacteriales;f__Flavobacteriaceae;g__UBA7433;s__UBA7433 sp002477565	malate dehydrogenase	32	NA	NA	2.5289
contig_16773_96_#_107622_#_108626_#_-1_#_ID=6185_96	d__Bacteria;p__Proteobacteria;c__Gammaproteobacteria;o__Pseudomonadales;f__Halieaceae;g__Luminiphilus;s__	DNA-directed RNA polymerase subunit alpha	36	NA	2.4811	NA
contig_8883_3_#_1884_#_2567_#_1_#_ID=11202_3	d__Bacteria;p__Pseudomonadota;	hypothetical protein	24	NA	4.1352	NA
contig_15996_30_#_17113_#_17565_#_1_#_ID=5476_30	d__Bacteria;p__Bacteroidota;c__Bacteroidia;o__Flavobacteriales;f__Flavobacteriaceae;g__UBA7428;s__UBA7428 sp002477625	50S ribosomal protein L15	16	NA	1.6541	NA
contig_8966_53_#_51277_#_53079_#_1_#_ID=12933_53	d__Bacteria;p__Bacteroidota;c__Bacteroidia;o__Flavobacteriales;f__Flavobacteriaceae;g__HC6-5;s__	Acyl-CoA dehydrogenase	66	NA	NA	3.7934
contig_15161_113_#_125242_#_125718_#_1_#_ID=4653_113	d__Bacteria;p__Bacteroidota;c__Bacteroidia;o__Flavobacteriales;f__Flavobacteriaceae;g__UBA7428;s__	30S ribosomal protein S7	18	NA	1.6541	NA
contig_1534_33_#_51669_#_52670_#_1_#_ID=4830_33	d__Bacteria;p__Bacteroidota;c__Bacteroidia;o__Flavobacteriales;f__Flavobacteriaceae;g__CAU-1491;s__	Glyceraldehyde-3-phosphate dehydrogenase A	36	NA	NA	2.5289
contig_13618_6_#_2848_#_3828_#_1_#_ID=3204_6	d__Bacteria;p__Proteobacteria;c__Alphaproteobacteria;o__Rhodobacterales;f__Rhodobacteraceae;g__Amylibacter;s__Amylibacter sp000153745	Bacterial extracellular solute-binding protein, family 7	35	NA	NA	2.5289
contig_11620_299_#_400579_#_402498_#_-1_#_ID=1407_299	d__Bacteria;p__Proteobacteria;c__Alphaproteobacteria;o__Rhodobacterales;f__Rhodobacteraceae;g__Tateyamaria;s__Tateyamaria sp003445215	ATP-dependent zinc metalloprotease FtsH	69	NA	9.0973	NA
contig_13565_23_#_18896_#_20938_#_-1_#_ID=3156_23	d__Bacteria;p__Bacteroidota;c__Bacteroidia;o__Flavobacteriales;f__Flavobacteriaceae;g__BACL21;s__BACL21 sp002335345	ATP-dependent zinc metalloprotease FtsH	75	NA	NA	2.5289
contig_5985_64_#_72397_#_73950_#_1_#_ID=10566_64	d__Bacteria;p__Bacteroidota;c__Bacteroidia;o__Flavobacteriales;f__Flavobacteriaceae;g__Ulvibacter_B;s__	Acyl-CoA reductase or other NAD-dependent aldehyde dehydrogenase	55	NA	NA	2.5289
contig_14011_89_#_82368_#_83333_#_-1_#_ID=3561_89	d__Bacteria;p__Bacteroidota;c__Bacteroidia;o__Flavobacteriales;f__Flavobacteriaceae;g__Hel1-33-131;s__	translation elongation factor Ts	35	NA	4.9622	NA
contig_1461_123_#_109391_#_109828_#_1_#_ID=4123_123	d__Bacteria;p__Bacteroidota;c__Bacteroidia;o__Flavobacteriales;f__Flavobacteriaceae;g__Polaribacter;s__	50S ribosomal protein L11	15	NA	4.9622	NA
contig_10448_32_#_29671_#_30387_#_1_#_ID=379_32	d__Bacteria;p__Bacteroidota;c__Bacteroidia;o__Flavobacteriales;f__Flavobacteriaceae;g__SCGC-AAA160-P02;s__	Rhodopsin	26	NA	NA	20.231
contig_16551_39_#_36201_#_37838_#_-1_#_ID=5846_39	d__Bacteria;p__Actinobacteriota;c__Actinomycetia;o__Nanopelagicales;f__S36-B12;g__S36-B12;s__S36-B12 sp002729215	chaperonin GroEL	57	NA	1.6541	NA
contig_10820_104_#_98562_#_99758_#_-1_#_ID=703_104	d__Bacteria;p__Bacteroidota;c__Bacteroidia;o__Flavobacteriales;f__Flavobacteriaceae;g__Polaribacter;s__	ADP-forming succinate--CoA ligase subunit beta	43	NA	6.6162	NA
contig_8105_10_#_9912_#_13247_#_1_#_ID=12212_10	d__Bacteria;p__Bacteroidota;c__Bacteroidia;o__Flavobacteriales;f__Flavobacteriaceae;g__UBA7433;s__UBA7433 sp002477565	preprotein translocase subunit SecA	127	NA	3.3081	NA
contig_15037_68_#_57997_#_59007_#_1_#_ID=4530_68	d__Bacteria;p__Proteobacteria;c__Alphaproteobacteria;o__Rhodobacterales;f__Rhodobacteraceae;g__Planktotalea;s__Planktotalea sp000156115	Trap dicarboxylate transporter-dctp subunit	36	NA	NA	5.0578
contig_12170_4_#_4968_#_6443_#_1_#_ID=1888_4	d__Bacteria;	hypothetical protein	52	NA	18.195	NA
contig_17153_18_#_18340_#_21195_#_-1_#_ID=6540_18	d__Bacteria;p__Bacteroidota;c__Bacteroidia;o__Flavobacteriales;f__Flavobacteriaceae;g__UBA7433;s__UBA7433 sp002477565	carbamoyl-phosphate synthase large subunit	106	NA	2.4811	NA
contig_15192_59_#_51489_#_52487_#_1_#_ID=4681_59	d__Bacteria;p__Bacteroidota;c__Bacteroidia;o__Flavobacteriales;f__Flavobacteriaceae;g__UBA7428;s__	type I glyceraldehyde-3-phosphate dehydrogenase	36	NA	2.4811	NA
contig_1584_77_#_65092_#_65466_#_-1_#_ID=5321_77	d__Bacteria;p__Bacteroidota;c__Bacteroidia;o__Flavobacteriales;f__Flavobacteriaceae;g__UBA7433;s__UBA7433 sp002477565	30S ribosomal protein S12	14	NA	NA	7.5867
scaffold_4761_322_#_358583_#_361924_#_1_#_ID=13786_322	d__Bacteria;p__Bacteroidota;c__Bacteroidia;o__Flavobacteriales;f__Flavobacteriaceae;g__Polaribacter;s__	preprotein translocase subunit SecA	127	NA	2.4811	NA
contig_3740_267_#_306122_#_308050_#_-1_#_ID=8950_267	d__Bacteria;p__Bacteroidota;c__Bacteroidia;o__Flavobacteriales;f__Flavobacteriaceae;g__MAG-121220-bin8;s__MAG-121220-bin8 sp002700465	ATP-dependent zinc metalloprotease FtsH	71	NA	NA	2.5289
contig_7139_492_#_603874_#_605220_#_1_#_ID=11439_492	d__Bacteria;p__Bacteroidota;c__Bacteroidia;o__Flavobacteriales;f__UA16;g__UBA8752;s__UBA8752 sp002336475	NADP-specific glutamate dehydrogenase	49	NA	NA	3.7934
contig_4755_358_#_403490_#_404686_#_1_#_ID=9672_358	d__Bacteria;p__Bacteroidota;c__Bacteroidia;o__Flavobacteriales;f__Flavobacteriaceae;g__Polaribacter;s__	ADP-forming succinate--CoA ligase subunit beta	43	NA	4.1352	NA
contig_15349_18_#_12831_#_13643_#_-1_#_ID=4837_18	d__Bacteria;p__Bacteroidota;c__Bacteroidia;o__Flavobacteriales;f__Flavobacteriaceae;g__Hel1-33-131;s__	Peptidase	30	NA	NA	2.5289
contig_671_138_#_152886_#_156086_#_-1_#_ID=9578_138	d__Bacteria;p__Bacteroidota;c__Bacteroidia;o__Flavobacteriales;f__Flavobacteriaceae;g__SCGC-AAA160-P02;s__	hypothetical protein	117	NA	7.4433	NA
contig_16847_12_#_10603_#_13101_#_1_#_ID=6249_12	d__Bacteria;p__Bacteroidota;c__Bacteroidia;o__Flavobacteriales;f__Flavobacteriaceae;g__SCGC-AAA160-P02;s__	DNA topoisomerase 1	95	NA	9.0973	NA
contig_8176_93_#_59635_#_61071_#_1_#_ID=12270_93	Unclassified	DUF4815 domain-containing protein	52	NA	NA	3.7934
contig_11167_2_#_1245_#_2789_#_1_#_ID=1005_2	d__Bacteria;p__Proteobacteria;c__Alphaproteobacteria;o__Rhodobacterales;f__Rhodobacteraceae;g__LGRT01;s__LGRT01 sp001642945	Periplasmic dipeptide transport protein	56	NA	NA	7.5867
contig_14935_36_#_40094_#_40711_#_1_#_ID=4427_36	d__Bacteria;p__Bacteroidota;c__Bacteroidia;o__Flavobacteriales;f__UBA7430;g__UBA7430;s__UBA7430 sp002478765	50S ribosomal protein L3	22	NA	NA	3.7934
contig_17059_4_#_4608_#_6146_#_1_#_ID=6448_4	d__Bacteria;p__Proteobacteria;c__Alphaproteobacteria;o__UBA7985;f__UBA7985;g__UBA7985;s__	ABC transporter substrate-binding protein	57	NA	NA	2.5289
contig_11620_200_#_283760_#_286447_#_1_#_ID=1407_200	d__Bacteria;p__Proteobacteria;c__Alphaproteobacteria;o__Rhodobacterales;f__Rhodobacteraceae;g__Tateyamaria;s__Tateyamaria sp003445215	aconitate hydratase AcnA	98	NA	4.1352	NA
contig_15161_128_#_133589_#_134140_#_1_#_ID=4653_128	d__Bacteria;p__Bacteroidota;c__Bacteroidia;o__Flavobacteriales;f__Flavobacteriaceae;g__UBA7428;s__	hypothetical protein	20	NA	NA	3.7934
contig_10219_2_#_1702_#_3702_#_-1_#_ID=187_2	d__Bacteria;p__Bacteroidota;c__Bacteroidia;o__Flavobacteriales;f__Flavobacteriaceae;	hypothetical protein	73	other TBDR	4.9622	NA
contig_6182_226_#_217160_#_217618_#_1_#_ID=10703_226	d__Bacteria;p__Proteobacteria;c__Alphaproteobacteria;o__Rhodobacterales;f__Rhodobacteraceae;g__Planktomarina;s__	50S ribosomal protein L13	17	NA	NA	11.38
contig_6360_513_#_562652_#_563344_#_1_#_ID=10836_513	d__Bacteria;p__Bacteroidota;c__Bacteroidia;o__Flavobacteriales;f__Schleiferiaceae;g__UBA10364;s__UBA10364 sp003045825	50S ribosomal protein L1	24	NA	NA	3.7934
contig_5778_77_#_87676_#_89247_#_-1_#_ID=10422_77	d__Bacteria;p__Bacteroidota;c__Bacteroidia;o__Flavobacteriales;f__Flavobacteriaceae;g__UBA7433;s__UBA7433 sp002477565	Ribonuclease Y	59	NA	NA	3.7934
contig_10448_60_#_61225_#_62511_#_-1_#_ID=379_60	d__Bacteria;p__Bacteroidota;c__Bacteroidia;o__Flavobacteriales;f__Flavobacteriaceae;g__SCGC-AAA160-P02;s__	citrate synthase	47	NA	3.3081	NA
contig_16753_2_#_1784_#_4399_#_1_#_ID=6166_2	d__Bacteria;p__Proteobacteria;c__Alphaproteobacteria;o__Rhodobacterales;f__Rhodobacteraceae;g__Tateyamaria;s__	ATP-dependent chaperone ClpB	95	NA	2.4811	NA
contig_12227_27_#_26650_#_28590_#_-1_#_ID=1934_27	d__Bacteria;p__Actinobacteriota;c__Acidimicrobiia;o__Acidimicrobiales;f__UBA10347;g__UBA10347;s__UBA10347 sp003485885	Fumarate reductase/succinate dehydrogenase flavoprotein subunit	71	NA	NA	2.5289
contig_17614_124_#_124546_#_125631_#_1_#_ID=7006_124	d__Bacteria;p__Bacteroidota;c__Bacteroidia;o__Flavobacteriales;f__Flavobacteriaceae;g__Polaribacter;s__	3-deoxy-D-arabino-heptulosonate 7-phosphate (DAHP) synthase	41	NA	9.0973	NA
contig_11293_31_#_31676_#_32131_#_-1_#_ID=1114_31	d__Bacteria;p__Proteobacteria;c__Alphaproteobacteria;o__Rhodobacterales;f__Rhodobacteraceae;g__Planktomarina;s__	SHSP domain-containing protein	17	NA	2.4811	NA
contig_11706_24_#_20631_#_20870_#_1_#_ID=1487_24	d__Bacteria;p__Bacteroidota;c__Bacteroidia;o__Flavobacteriales;f__Flavobacteriaceae;g__Polaribacter;s__	50S ribosomal protein L28	9	NA	10.751	NA
contig_3552_149_#_170529_#_172748_#_1_#_ID=8823_149	d__Bacteria;p__Bacteroidota;c__Bacteroidia;o__Flavobacteriales;f__Flavobacteriaceae;g__Polaribacter;s__Polaribacter sp900106075	NADP-dependent isocitrate dehydrogenase	81	NA	7.4433	NA
contig_14454_568_#_617572_#_618393_#_1_#_ID=3972_568	d__Bacteria;p__Proteobacteria;c__Gammaproteobacteria;o__Pseudomonadales;f__Porticoccaceae;g__HTCC2207;s__	50S ribosomal protein L2	30	NA	NA	3.7934
contig_6119_100_#_98515_#_100644_#_-1_#_ID=10674_100	d__Bacteria;p__Proteobacteria;c__Alphaproteobacteria;o__Rhodobacterales;f__Rhodobacteraceae;g__Amylibacter;s__Amylibacter sp000153745	malate synthase G	78	NA	9.0973	NA
contig_12842_10_#_10336_#_11451_#_-1_#_ID=2497_10	d__Bacteria;p__Bacteroidota;c__Bacteroidia;o__Flavobacteriales;f__Flavobacteriaceae;g__SCGC-AAA160-P02;s__	Beta sliding clamp	41	NA	NA	2.5289
contig_1445_517_#_579382_#_580035_#_1_#_ID=3968_517	d__Bacteria;p__Bacteroidota;c__Bacteroidia;o__Flavobacteriales;f__Flavobacteriaceae;g__Ulvibacter_B;s__	fructose-6-phosphate aldolase	24	NA	NA	2.5289
contig_1365_5_#_7685_#_13573_#_1_#_ID=3072_5	d__Bacteria;p__Bacteroidota;c__Bacteroidia;o__Flavobacteriales;f__Flavobacteriaceae;	hypothetical protein	215	NA	6.6162	NA
contig_17621_38_#_30448_#_30915_#_-1_#_ID=7013_38	d__Bacteria;p__Proteobacteria;c__Alphaproteobacteria;o__Rhodobacterales;f__Rhodobacteraceae;g__Planktomarina;s__	50S ribosomal protein L15	16	NA	1.6541	NA
contig_9664_16_#_12891_#_13973_#_1_#_ID=13494_16	d__Bacteria;p__Bacteroidota;c__Bacteroidia;o__Flavobacteriales;f__Flavobacteriaceae;g__Polaribacter;s__	3-deoxy-D-arabino-heptulosonate 7-phosphate (DAHP) synthase	41	NA	14.887	NA
contig_17972_60_#_41666_#_42286_#_1_#_ID=7367_60	d__Bacteria;p__Proteobacteria;c__Gammaproteobacteria;o__Pseudomonadales;f__UBA7434;g__UBA7434;s__UBA7434 sp003492055	30S ribosomal protein S4	23	NA	2.4811	NA
contig_40_437_#_448402_#_449679_#_-1_#_ID=9144_437	d__Bacteria;p__Proteobacteria;c__Alphaproteobacteria;o__Rhodobacterales;f__Rhodobacteraceae;g__Amylibacter;s__Amylibacter sp000153745	phosphopyruvate hydratase	45	NA	3.3081	NA
contig_12403_77_#_68437_#_68988_#_-1_#_ID=2102_77	d__Bacteria;p__Bacteroidota;c__Bacteroidia;o__Flavobacteriales;f__Flavobacteriaceae;	30S ribosomal protein S16	20	NA	3.3081	NA
contig_14460_41_#_50110_#_50481_#_1_#_ID=3978_41	d__Bacteria;p__Proteobacteria;c__Alphaproteobacteria;o__UBA7985;f__UBA7985;g__UBA7985;s__UBA7985 sp002705565	30S ribosomal protein S12	14	NA	NA	2.5289
contig_17374_106_#_111974_#_112525_#_1_#_ID=6756_106	d__Bacteria;p__Bacteroidota;c__Bacteroidia;o__Flavobacteriales;f__Flavobacteriaceae;g__MAG-120531;s__MAG-120531 sp000173115	50S ribosomal protein L5	20	NA	3.3081	NA
contig_4974_378_#_408615_#_410498_#_1_#_ID=9823_378	d__Bacteria;p__Bacteroidota;c__Bacteroidia;o__Flavobacteriales;f__Flavobacteriaceae;g__Polaribacter;s__	glutamine--fructose-6-phosphate transaminase (isomerizing)	69	NA	2.4811	NA
contig_3815_273_#_286502_#_288952_#_1_#_ID=9008_273	d__Bacteria;p__Proteobacteria;c__Alphaproteobacteria;o__Rhizobiales;f__Rhizobiaceae;g__R2A130;s__	Lon protease 1	90	NA	4.9622	NA
contig_15599_124_#_130070_#_130714_#_-1_#_ID=4924_124	d__Bacteria;p__Proteobacteria;c__Gammaproteobacteria;o__Pseudomonadales;f__Halieaceae;g__Luminiphilus;s__	30S ribosomal protein S3	24	NA	NA	2.5289
contig_14462_47_#_42550_#_42951_#_1_#_ID=3980_47	d__Bacteria;p__Bacteroidota;c__Bacteroidia;o__Flavobacteriales;f__Flavobacteriaceae;g__UBA7428;s__	30S ribosomal protein S8	15	NA	NA	3.7934
scaffold_3_303_#_314681_#_315955_#_-1_#_ID=13779_303	d__Bacteria;p__Proteobacteria;c__Alphaproteobacteria;o__Rhodobacterales;f__Rhodobacteraceae;g__Amylibacter;s__Amylibacter sp900197625	Aminotransferase, putative	46	NA	86.011	NA
contig_14538_16_#_20226_#_20471_#_1_#_ID=4053_16	Eukaryota;	photosystem I iron-sulfur center protein PsaC	9	NA	NA	3.7934
contig_3552_472_#_515369_#_516679_#_-1_#_ID=8823_472	d__Bacteria;p__Bacteroidota;c__Bacteroidia;o__Flavobacteriales;f__Flavobacteriaceae;g__Polaribacter;s__Polaribacter sp900106075	NADH:ubiquinone reductase (Na(+)-transporting) subunit F	48	NA	2.4811	NA
contig_15161_121_#_130873_#_131277_#_1_#_ID=4653_121	d__Bacteria;p__Bacteroidota;c__Bacteroidia;o__Flavobacteriales;f__Flavobacteriaceae;g__UBA7428;s__	Large ribosomal subunit protein uL22	15	NA	1.6541	NA
contig_16485_3_#_2905_#_3978_#_-1_#_ID=5934_3	d__Bacteria;p__Proteobacteria;c__Alphaproteobacteria;o__Rhodobacterales;f__Rhodobacteraceae;g__WLWX01;s__	TRAP-type C4-dicarboxylate transport system, periplasmic component	38	NA	NA	2.5289
contig_10596_67_#_72123_#_72626_#_-1_#_ID=508_67	d__Bacteria;p__Bacteroidota;c__Bacteroidia;o__Flavobacteriales;f__Flavobacteriaceae;g__Polaribacter;s__	50S ribosomal protein L21	18	NA	4.1352	NA
contig_2656_56_#_55200_#_55964_#_-1_#_ID=8208_56	d__Bacteria;p__Bacteroidota;c__Bacteroidia;o__Flavobacteriales;f__Flavobacteriaceae;g__SCGC-AAA160-P02;s__	hypothetical protein	29	NA	2.4811	NA
contig_3552_499_#_550073_#_551155_#_-1_#_ID=8823_499	d__Bacteria;p__Bacteroidota;c__Bacteroidia;o__Flavobacteriales;f__Flavobacteriaceae;g__Polaribacter;s__Polaribacter sp900106075	3-deoxy-7-phosphoheptulonate synthase	41	NA	NA	2.5289
contig_14204_7_#_2857_#_3420_#_1_#_ID=3737_7	d__Bacteria;p__Proteobacteria;c__Alphaproteobacteria;o__Rhodobacterales;f__Rhodobacteraceae;g__Tateyamaria;s__	50S ribosomal protein L5	21	NA	NA	7.5867
contig_3163_62_#_54993_#_55394_#_1_#_ID=7019_62	d__Bacteria;p__Pseudomonadota;c__Alphaproteobacteria;o__Rhodobacterales;f__Rhodobacteraceae;	hypothetical protein	15	NA	7.4433	NA
contig_7061_73_#_77992_#_79518_#_-1_#_ID=11377_73	d__Bacteria;p__Bacteroidota;c__Bacteroidia;o__Flavobacteriales;f__Flavobacteriaceae;g__SCGC-AAA160-P02;s__	Bifunctional purine biosynthesis protein PurH	56	NA	NA	2.5289
scaffold_4761_98_#_128652_#_129926_#_1_#_ID=13786_98	d__Bacteria;p__Bacteroidota;c__Bacteroidia;o__Flavobacteriales;f__Flavobacteriaceae;g__Polaribacter;s__	Serine hydroxymethyltransferase	46	NA	3.3081	NA
contig_5109_416_#_469209_#_471431_#_1_#_ID=9926_416	d__Bacteria;p__Bacteroidota;c__Bacteroidia;o__Flavobacteriales;f__Flavobacteriaceae;g__CAU-1491;s__	aconitate hydratase	81	NA	NA	2.5289
contig_11457_201_#_160384_#_161652_#_1_#_ID=1262_201	d__Bacteria;p__Proteobacteria;c__Alphaproteobacteria;o__Pelagibacterales;f__Pelagibacteraceae;g__Pelagibacter;s__	transcription termination factor Rho	47	NA	2.4811	NA
contig_10801_318_#_364265_#_364870_#_-1_#_ID=686_318	d__Bacteria;p__Bacteroidota;c__Bacteroidia;o__Flavobacteriales;f__Flavobacteriaceae;g__MS024-2A;s__MS024-2A sp000173095	30S ribosomal protein S4	23	NA	NA	2.5289
contig_12570_280_#_275565_#_278417_#_1_#_ID=2246_280	d__Bacteria;p__Bacteroidota;c__Bacteroidia;o__Flavobacteriales;f__Schleiferiaceae;g__UBA10364;s__UBA10364 sp003045825	carbamoyl-phosphate synthase large subunit	106	NA	4.1352	NA
contig_13441_8_#_6283_#_7830_#_1_#_ID=2876_8	d__Bacteria;p__Bacteroidota;c__Bacteroidia;o__Flavobacteriales;f__Flavobacteriaceae;g__SCGC-AAA160-P02;s__	Bifunctional purine biosynthesis protein PurH	57	NA	2.4811	NA
contig_15161_133_#_135764_#_136288_#_1_#_ID=4653_133	d__Bacteria;p__Bacteroidota;c__Bacteroidia;o__Flavobacteriales;f__Flavobacteriaceae;g__UBA7428;s__	30S ribosomal protein S5	18	NA	NA	2.5289
contig_14574_39_#_36143_#_38287_#_1_#_ID=4088_39	d__Bacteria;p__Proteobacteria;c__Alphaproteobacteria;o__Rhodobacterales;f__Rhodobacteraceae;g__Ascidiaceihabitans;s__	catalase/peroxidase HPI	77	CAZyme	11.578	NA
contig_17374_157_#_161299_#_162225_#_1_#_ID=6756_157	d__Bacteria;p__Bacteroidota;c__Bacteroidia;o__Flavobacteriales;f__Flavobacteriaceae;g__MAG-120531;s__MAG-120531 sp000173115	malate dehydrogenase	32	NA	1.6541	NA
contig_9764_12_#_13703_#_16834_#_-1_#_ID=13561_12	d__Bacteria;p__Bacteroidota;c__Bacteroidia;o__Flavobacteriales;f__Flavobacteriaceae;g__SGZJ01;s__SGZJ01 sp004213995	Quinol:cytochrome C oxidoreductase	117	NA	1.6541	NA
contig_10929_1_#_1_#_306_#_1_#_ID=735_1	d__Bacteria;p__Bacteroidota;c__Bacteroidia;o__Flavobacteriales;f__Flavobacteriaceae;	Small ribosomal subunit protein uS5	10	NA	4.9622	NA
contig_17374_111_#_114198_#_114722_#_1_#_ID=6756_111	d__Bacteria;p__Bacteroidota;c__Bacteroidia;o__Flavobacteriales;f__Flavobacteriaceae;g__MAG-120531;s__MAG-120531 sp000173115	30S ribosomal protein S5	18	NA	6.6162	NA
contig_10596_179_#_203018_#_204007_#_-1_#_ID=508_179	d__Bacteria;p__Bacteroidota;c__Bacteroidia;o__Flavobacteriales;f__Flavobacteriaceae;g__Polaribacter;s__	Ribonucleotide reductase beta subunit, ferritin-like domain	38	NA	7.4433	NA
contig_12804_3_#_679_#_3129_#_-1_#_ID=2316_3	d__Bacteria;p__Bacteroidota;c__Bacteroidia;o__Flavobacteriales;f__Flavobacteriaceae;g__Ulvibacter_B;s__	hypothetical protein	86	NA	NA	2.5289
contig_16713_5_#_5622_#_5822_#_-1_#_ID=6012_5	Eukaryota;	hypothetical protein	8	NA	NA	49.314
contig_7187_14_#_13188_#_14615_#_1_#_ID=11484_14	d__Bacteria;p__Bacteroidota;c__Bacteroidia;o__Flavobacteriales;f__Flavobacteriaceae;g__SCGC-AAA160-P02;s__	pyruvate kinase	53	NA	1.6541	NA
contig_16528_320_#_340239_#_340937_#_1_#_ID=5961_320	d__Bacteria;p__Proteobacteria;c__Alphaproteobacteria;o__Rhodobacterales;f__Rhodobacteraceae;g__Tateyamaria;s__Tateyamaria sp003445215	50S ribosomal protein L1	24	NA	NA	2.5289
contig_40_368_#_373620_#_375989_#_1_#_ID=9144_368	d__Bacteria;p__Proteobacteria;c__Alphaproteobacteria;o__Rhodobacterales;f__Rhodobacteraceae;g__Amylibacter;s__Amylibacter sp000153745	Putative aminomethyltransferase protein	88	NA	3.3081	NA
contig_17153_30_#_30271_#_32247_#_1_#_ID=6540_30	d__Bacteria;p__Bacteroidota;c__Bacteroidia;o__Flavobacteriales;f__Flavobacteriaceae;g__UBA7433;s__UBA7433 sp002477565	Multifunctional fusion protein	73	NA	4.9622	NA
contig_14546_363_#_338778_#_339056_#_1_#_ID=4061_363	d__Bacteria;p__Bacteroidota;c__Bacteroidia;o__Flavobacteriales;f__Flavobacteriaceae;g__Polaribacter;s__	30S ribosomal protein S19	10	NA	3.3081	NA
contig_14772_11_#_10395_#_12311_#_-1_#_ID=4271_11	d__Bacteria;p__Bacteroidota;c__Rhodothermia;o__Rhodothermales;f__UBA10348;g__;s__	Chaperone protein DnaK	69	NA	12.405	NA
contig_4244_68_#_76868_#_77875_#_-1_#_ID=7838_68	d__Bacteria;p__Bacteroidota;c__Bacteroidia;o__Flavobacteriales;f__UBA7430;g__UBA7430;s__UBA7430 sp002478765	Glutamine synthetase	37	NA	4.1352	NA
contig_10303_6_#_4986_#_6914_#_1_#_ID=260_6	d__Bacteria;p__Pseudomonadota;c__Alphaproteobacteria;o__Rhodobacterales;f__Rhodobacteraceae;	hypothetical protein	69	NA	7.4433	NA
contig_16143_67_#_59017_#_59727_#_1_#_ID=5623_67	d__Bacteria;p__Proteobacteria;c__Alphaproteobacteria;o__Rhizobiales;f__Rhizobiaceae;g__R2A130;s__	Small ribosomal subunit protein uS3	26	NA	1.6541	NA
contig_8966_176_#_190182_#_191690_#_-1_#_ID=12933_176	d__Bacteria;p__Bacteroidota;c__Bacteroidia;o__Flavobacteriales;f__Flavobacteriaceae;g__Ulvibacter_B;s__	IMP dehydrogenase	54	NA	2.4811	NA
scaffold_5855_848_#_946999_#_948048_#_1_#_ID=13792_848	d__Bacteria;p__Bacteroidota;c__Bacteroidia;o__Flavobacteriales;f__Flavobacteriaceae;g__Polaribacter;s__Polaribacter sp900106075	tRNA preQ1(34) S-adenosylmethionine ribosyltransferase-isomerase QueA	40	NA	1.6541	NA
contig_7742_760_#_874188_#_876731_#_-1_#_ID=11900_760	d__Bacteria;p__Bacteroidota;c__Bacteroidia;o__Flavobacteriales;f__Schleiferiaceae;g__UBA10364;s__UBA10364 sp002387615	DNA gyrase subunit A	95	NA	1.6541	NA
contig_9958_9_#_5541_#_7103_#_-1_#_ID=12054_9	d__Bacteria;p__Bacteroidota;c__Bacteroidia;o__Flavobacteriales;f__Flavobacteriaceae;g__UBA7433;s__UBA7433 sp002477565	RagB/SusD family nutrient uptake outer membrane protein	58	SusD-like	2.4811	NA
contig_14563_145_#_155295_#_156623_#_-1_#_ID=4078_145	d__Bacteria;p__Proteobacteria;c__Alphaproteobacteria;o__Rhodobacterales;f__Rhodobacteraceae;g__Ascidiaceihabitans;s__	type III glutamate--ammonia ligase	49	NA	16.541	NA
contig_14269_33_#_26210_#_26719_#_-1_#_ID=3804_33	d__Bacteria;p__Pseudomonadota;c__Alphaproteobacteria;o__Rhizobiales;	hypothetical protein	18	NA	NA	3.7934
K1HB_HUMAN	#N/A	NA	46	NA	1.6541	NA
contig_12687_42_#_35812_#_37623_#_1_#_ID=2356_42	d__Bacteria;p__Proteobacteria;c__Gammaproteobacteria;o__Pseudomonadales;f__Porticoccaceae;g__HTCC2207;s__HTCC2207 sp002685195	translational GTPase TypA	66	NA	2.4811	NA
contig_7183_96_#_110042_#_111124_#_-1_#_ID=11480_96	d__Bacteria;p__Bacteroidota;c__Bacteroidia;o__Flavobacteriales;f__Flavobacteriaceae;g__Polaribacter;s__	3-deoxy-7-phosphoheptulonate synthase	40	NA	4.1352	NA
contig_17469_19_#_18166_#_19434_#_1_#_ID=6854_19	d__Bacteria;p__Pseudomonadota;c__Alphaproteobacteria;	ABC-type glycerol-3-phosphate transport system, periplasmic component	45	NA	NA	5.0578
contig_6830_3_#_2423_#_3709_#_-1_#_ID=11187_3	d__Bacteria;p__Bacteroidota;c__Bacteroidia;o__Flavobacteriales;f__Flavobacteriaceae;g__Polaribacter;s__	citrate synthase	48	NA	1.6541	NA
contig_14411_57_#_58784_#_59773_#_-1_#_ID=3931_57	d__Bacteria;p__Proteobacteria;c__Gammaproteobacteria;o__Pseudomonadales;f__Nitrincolaceae;g__ASP10-02a;s__ASP10-02a sp002335115	DNA-directed RNA polymerase subunit alpha	36	NA	NA	2.5289
contig_12570_332_#_340923_#_343193_#_1_#_ID=2246_332	d__Bacteria;p__Bacteroidota;c__Bacteroidia;o__Flavobacteriales;f__Schleiferiaceae;g__UBA10364;s__UBA10364 sp003045825	aconitate hydratase	81	NA	4.9622	NA
contig_15918_16_#_14108_#_15742_#_-1_#_ID=5396_16	d__Bacteria;p__Proteobacteria;c__Alphaproteobacteria;o__Rhodobacterales;f__Rhodobacteraceae;g__HIMB11;s__HIMB11 sp001642945	Bacterial extracellular solute-binding protein	59	NA	NA	3.7934
contig_17434_34_#_36512_#_41020_#_-1_#_ID=6816_34	d__Bacteria;p__Bacteroidota;c__Bacteroidia;o__Flavobacteriales;f__Flavobacteriaceae;g__Polaribacter;s__	glutamate synthase large subunit	166	NA	36.389	NA
contig_15599_118_#_127828_#_128367_#_-1_#_ID=4924_118	d__Bacteria;p__Proteobacteria;c__Gammaproteobacteria;o__Pseudomonadales;f__Halieaceae;g__Luminiphilus;s__	50S ribosomal protein L5	20	NA	NA	3.7934
contig_6197_105_#_100312_#_103287_#_-1_#_ID=10713_105	d__Bacteria;p__Proteobacteria;c__Alphaproteobacteria;o__Rhodobacterales;f__Rhodobacteraceae;g__Ascidiaceihabitans;s__	Ribonuclease E	108	NA	17.368	NA
contig_3926_133_#_144412_#_145614_#_-1_#_ID=9084_133	d__Bacteria;p__Bacteroidota;c__Bacteroidia;o__Flavobacteriales;f__Flavobacteriaceae;g__SCGC-AAA160-P02;s__	Acyl-CoA dehydrogenase related to the alkylation response protein AidB	44	NA	NA	2.5289
contig_1712_37_#_42635_#_43156_#_1_#_ID=6509_37	d__Bacteria;p__Bacteroidota;c__Bacteroidia;o__Flavobacteriales;f__Flavobacteriaceae;	hypothetical protein	19	NA	8.2703	NA
contig_14514_13_#_14148_#_15620_#_1_#_ID=3903_13	d__Bacteria;p__Proteobacteria;c__Gammaproteobacteria;o__Pseudomonadales;f__UBA7434;g__UBA7434;s__UBA7434 sp003492055	ketol-acid reductoisomerase	54	NA	3.3081	NA
contig_14116_30_#_26653_#_28791_#_1_#_ID=3658_30	d__Bacteria;p__Proteobacteria;c__Gammaproteobacteria;o__Pseudomonadales;f__Porticoccaceae;g__HTCC2207;s__HTCC2207 sp002685195	catalase/peroxidase HPI	78	CAZyme	NA	2.5289
contig_10240_18_#_18490_#_20103_#_-1_#_ID=208_18	d__Bacteria;p__Bacteroidota;c__Bacteroidia;o__Flavobacteriales;f__Flavobacteriaceae;g__Polaribacter;s__	CTP synthase	60	NA	7.4433	NA
contig_8575_76_#_67370_#_68110_#_1_#_ID=12617_76	d__Bacteria;p__Proteobacteria;c__Alphaproteobacteria;o__Rhodobacterales;f__Rhodobacteraceae;g__Lentibacter;s__Lentibacter algarum	50S ribosomal protein L3	26	NA	4.1352	NA
contig_11659_36_#_40285_#_42417_#_-1_#_ID=1444_36	d__Bacteria;p__Proteobacteria;c__Alphaproteobacteria;o__Rhodobacterales;f__Rhodobacteraceae;g__Amylibacter;s__Amylibacter sp000153745	catalase/peroxidase HPI	78	CAZyme	3.3081	NA
contig_8714_76_#_77292_#_79157_#_1_#_ID=11055_76	d__Bacteria;p__Bacteroidota;c__Bacteroidia;o__Flavobacteriales;f__Flavobacteriaceae;g__SCGC-AAA160-P02;s__	DEAD/DEAH box helicase	69	NA	1.6541	NA
scaffold_4761_424_#_499464_#_499817_#_1_#_ID=13786_424	d__Bacteria;p__Bacteroidota;c__Bacteroidia;o__Flavobacteriales;f__Flavobacteriaceae;g__Polaribacter;s__	50S ribosomal protein L19	14	NA	3.3081	NA
contig_14209_110_#_99453_#_99680_#_1_#_ID=3742_110	d__Bacteria;p__Proteobacteria;c__Alphaproteobacteria;o__Rhodobacterales;f__Rhodobacteraceae;g__Planktomarina;s__Planktomarina temperata	30S ribosomal protein S18	9	NA	9.9244	NA
contig_3660_128_#_143216_#_146056_#_-1_#_ID=7391_128	d__Bacteria;p__Bacteroidota;c__Bacteroidia;o__Flavobacteriales;f__Flavobacteriaceae;	TonB-dependent receptor plug domain-containing protein	103	NA	NA	6.3223
contig_14283_15_#_17043_#_19979_#_1_#_ID=3818_15	d__Bacteria;p__Bacteroidota;c__Bacteroidia;o__Flavobacteriales;f__Flavobacteriaceae;g__UBA7428;s__	protein translocase subunit SecDF	107	NA	NA	5.0578
contig_4127_519_#_563900_#_566341_#_-1_#_ID=9221_519	d__Bacteria;p__Bacteroidota;c__Bacteroidia;o__Flavobacteriales;f__Flavobacteriaceae;g__SCGC-AAA160-P02;s__	Bifunctional aspartate kinase/homoserine dehydrogenase I	90	NA	2.4811	NA
contig_16799_493_#_539007_#_541193_#_-1_#_ID=6207_493	d__Bacteria;p__Bacteroidota;c__Bacteroidia;o__Flavobacteriales;f__Schleiferiaceae;g__UBA10364;s__UBA10364 sp002387615	ATP-dependent zinc metalloprotease FtsH	81	NA	7.4433	NA
contig_11224_378_#_434020_#_434406_#_1_#_ID=1053_378	d__Bacteria;p__Bacteroidota;c__Bacteroidia;o__Flavobacteriales;f__Flavobacteriaceae;g__Polaribacter;s__	30S ribosomal protein S9	14	NA	1.6541	NA
contig_6433_44_#_28745_#_30214_#_1_#_ID=10898_44	Unclassified	DUF4815 domain-containing protein	52	NA	NA	10.116
contig_17457_33_#_27857_#_28408_#_-1_#_ID=6841_33	d__Bacteria;p__Bacteroidota;c__Bacteroidia;o__Flavobacteriales;f__Flavobacteriaceae;g__MED-G11;s__MED-G11 sp004214015	50S ribosomal protein L5	20	NA	1.6541	NA
contig_12850_280_#_262176_#_263405_#_1_#_ID=2505_280	d__Bacteria;p__Proteobacteria;c__Alphaproteobacteria;o__Rhodobacterales;f__Rhodobacteraceae;g__Amylibacter;s__Amylibacter sp000153745	tryptophan synthase subunit beta	45	NA	1.6541	NA
contig_739_253_#_277764_#_278582_#_1_#_ID=10064_253	d__Bacteria;p__Bacteroidota;c__Bacteroidia;o__Flavobacteriales;f__Flavobacteriaceae;g__HC6-5;s__	Secretion system C-terminal sorting domain-containing protein	28	NA	41.352	NA
contig_3550_53_#_55474_#_56346_#_-1_#_ID=8821_53	d__Bacteria;p__Bacteroidota;c__Bacteroidia;o__Flavobacteriales;f__Flavobacteriaceae;g__Polaribacter;s__Polaribacter sp900106075	succinate--CoA ligase subunit alpha	30	NA	8.2703	NA
contig_16528_261_#_286575_#_286961_#_-1_#_ID=5961_261	d__Bacteria;p__Proteobacteria;c__Alphaproteobacteria;o__Rhodobacterales;f__Rhodobacteraceae;g__Tateyamaria;s__Tateyamaria sp003445215	50S ribosomal protein L19	14	NA	NA	6.3223
contig_14056_5_#_4520_#_9019_#_1_#_ID=3602_5	d__Bacteria;p__Bacteroidota;c__Bacteroidia;o__Flavobacteriales;f__Flavobacteriaceae;g__;s__	glutamate synthase large subunit	168	NA	5.7892	NA
contig_14383_8_#_3774_#_4760_#_1_#_ID=3778_8	d__Bacteria;p__Pseudomonadota;c__Alphaproteobacteria;o__Rhodobacterales;f__Rhodobacteraceae;	hypothetical protein	36	NA	NA	2.5289
contig_6269_126_#_116698_#_123135_#_-1_#_ID=10770_126	d__Bacteria;p__Bacteroidota;c__Bacteroidia;o__Flavobacteriales;f__Flavobacteriaceae;	hypothetical protein	234	NA	2.4811	NA
contig_16784_35_#_26290_#_27591_#_-1_#_ID=6195_35	d__Bacteria;p__Bacteroidota;c__Bacteroidia;o__Flavobacteriales;f__UA16;g__UBA8752;s__UBA8752 sp002389295	citrate synthase	49	NA	NA	2.5289
contig_14214_62_#_84624_#_85610_#_-1_#_ID=3748_62	d__Bacteria;p__Proteobacteria;c__Alphaproteobacteria;o__Rhodobacterales;f__Rhodobacteraceae;g__Tateyamaria;s__Tateyamaria sp003445215	Tripartite tricarboxylate transporter substrate-binding protein	34	NA	NA	3.7934
contig_17964_32_#_28313_#_28822_#_-1_#_ID=7358_32	d__Bacteria;p__Proteobacteria;c__Gammaproteobacteria;o__Pseudomonadales;f__Porticoccaceae;g__HTCC2207;s__	30S ribosomal protein S5	18	NA	1.6541	NA
contig_17374_103_#_111018_#_111275_#_1_#_ID=6756_103	d__Bacteria;p__Bacteroidota;c__Bacteroidia;o__Flavobacteriales;f__Flavobacteriaceae;g__MAG-120531;s__MAG-120531 sp000173115	30S ribosomal protein S17	10	NA	NA	2.5289
contig_10801_333_#_371127_#_371495_#_-1_#_ID=686_333	d__Bacteria;p__Bacteroidota;c__Bacteroidia;o__Flavobacteriales;f__Flavobacteriaceae;g__MS024-2A;s__MS024-2A sp000173095	50S ribosomal protein L14	13	NA	4.9622	NA
contig_15957_43_#_34382_#_35650_#_-1_#_ID=5436_43	d__Bacteria;p__Proteobacteria;c__Gammaproteobacteria;o__Pseudomonadales;f__Halieaceae;g__Halioglobus;s__	transcription termination factor Rho	47	NA	2.4811	NA
contig_17176_15_#_14972_#_16519_#_-1_#_ID=6561_15	d__Bacteria;p__Bacteroidota;c__Bacteroidia;o__Flavobacteriales;f__Flavobacteriaceae;g__SCGC-AAA160-P02;s__	Bifunctional purine biosynthesis protein PurH	57	NA	1.6541	NA
contig_8753_43_#_38281_#_38631_#_1_#_ID=12761_43	d__Bacteria;p__Bacteroidota;c__Bacteroidia;o__Flavobacteriales;f__Flavobacteriaceae;g__;s__	Large ribosomal subunit protein bL19	13	NA	NA	3.7934
contig_15961_162_#_173634_#_175127_#_-1_#_ID=5246_162	d__Bacteria;p__Proteobacteria;c__Alphaproteobacteria;o__Rhodobacterales;f__Rhodobacteraceae;g__Ascidiaceihabitans;s__	Dihydrolipoyllysine-residue succinyltransferase component of 2-oxoglutarate dehydrogenase complex	52	NA	NA	7.5867
contig_10801_324_#_367441_#_367893_#_-1_#_ID=686_324	d__Bacteria;p__Bacteroidota;c__Bacteroidia;o__Flavobacteriales;f__Flavobacteriaceae;g__MS024-2A;s__MS024-2A sp000173095	50S ribosomal protein L15	16	NA	NA	2.5289
contig_13363_69_#_47627_#_50494_#_1_#_ID=2974_69	d__Bacteria;p__Pseudomonadota;c__Gammaproteobacteria;	TonB-dependent receptor	102	other TBDR	1.6541	NA
contig_17574_25_#_24648_#_27008_#_1_#_ID=6964_25	d__Bacteria;p__Proteobacteria;c__Alphaproteobacteria;o__Rhodobacterales;f__Rhodobacteraceae;g__Planktomarina;s__	Aldehyde, CO or xanthine dehydrogenase, Mo-binding subunit	83	NA	8.2703	NA
contig_4305_2_#_522_#_2702_#_1_#_ID=7895_2	d__Bacteria;p__Pseudomonadota;	Putative TonB-dependent receptor	80	other TBDR	NA	6.3223
contig_15549_18_#_17456_#_17926_#_1_#_ID=5027_18	d__Bacteria;p__Proteobacteria;c__Gammaproteobacteria;o__Pseudomonadales;f__Halieaceae;g__Luminiphilus;s__Luminiphilus sp002390485	30S ribosomal protein S7	18	NA	3.3081	NA
contig_10223_112_#_124676_#_125689_#_-1_#_ID=191_112	d__Bacteria;p__Bacteroidota;c__Bacteroidia;o__Flavobacteriales;f__Flavobacteriaceae;g__Polaribacter;s__	glutamine synthetase beta-grasp domain-containing protein	38	NA	3.3081	NA
contig_3550_74_#_73506_#_73847_#_-1_#_ID=8821_74	d__Bacteria;p__Bacteroidota;c__Bacteroidia;o__Flavobacteriales;f__Flavobacteriaceae;g__Polaribacter;s__Polaribacter sp900106075	30S ribosomal protein S6	13	NA	6.6162	NA
contig_17792_23_#_12982_#_13524_#_1_#_ID=7183_23	d__Bacteria;p__Bacteroidota;c__Bacteroidia;o__Flavobacteriales;f__Flavobacteriaceae;g__Hel1-33-131;s__	50S ribosomal protein L6	20	NA	1.6541	NA
contig_9406_4_#_2981_#_5065_#_1_#_ID=13290_4	d__Bacteria;p__Pseudomonadota;c__Gammaproteobacteria;o__Pseudomonadales;	TonB-dependent receptor	77	NA	NA	11.38
contig_15527_4_#_1082_#_1633_#_-1_#_ID=5007_4	d__Bacteria;p__Bacteroidota;c__Bacteroidia;o__Flavobacteriales;f__UA16;g__UA16;s__UA16 sp002390405	50S ribosomal protein L5	21	NA	2.4811	NA
scaffold_6389_339_#_385613_#_387088_#_1_#_ID=13796_339	d__Bacteria;p__Bacteroidota;c__Bacteroidia;o__Flavobacteriales;f__Flavobacteriaceae;g__Polaribacter;s__Polaribacter sp900106075	IMP dehydrogenase	52	NA	4.1352	NA
contig_14935_55_#_48457_#_48906_#_1_#_ID=4427_55	d__Bacteria;p__Bacteroidota;c__Bacteroidia;o__Flavobacteriales;f__UBA7430;g__UBA7430;s__UBA7430 sp002478765	Large ribosomal subunit protein uL15	16	NA	1.6541	NA
contig_7143_1_#_3_#_2420_#_1_#_ID=11443_1	d__Bacteria;p__Bacteroidota;c__Bacteroidia;o__Flavobacteriales;f__Flavobacteriaceae;	TonB-dependent receptor-like beta-barrel domain-containing protein	88	SusC-like	1.6541	NA
contig_13826_14_#_7321_#_7689_#_1_#_ID=3386_14	d__Bacteria;p__Proteobacteria;c__Alphaproteobacteria;o__Rhodobacterales;f__Rhodobacteraceae;g__HIMB11;s__HIMB11 sp001642945	30S ribosomal protein S13	14	NA	3.3081	NA
contig_14433_17_#_15226_#_16491_#_-1_#_ID=3819_17	d__Bacteria;p__Bacteroidota;c__Bacteroidia;o__Flavobacteriales;f__Flavobacteriaceae;g__UBA7428;s__UBA7428 sp002477625	O-acetylhomoserine aminocarboxypropyltransferase	45	NA	1.6541	NA
contig_17374_118_#_117954_#_118559_#_1_#_ID=6756_118	d__Bacteria;p__Bacteroidota;c__Bacteroidia;o__Flavobacteriales;f__Flavobacteriaceae;g__MAG-120531;s__MAG-120531 sp000173115	30S ribosomal protein S4	23	NA	1.6541	NA
contig_370_14_#_16247_#_16933_#_-1_#_ID=8923_14	d__Bacteria;p__Bacteroidota;c__Bacteroidia;o__Flavobacteriales;f__Flavobacteriaceae;g__SGZJ01;s__SGZJ01 sp004213995	50S ribosomal protein L1	24	NA	2.4811	NA
contig_3552_188_#_211586_#_213190_#_1_#_ID=8823_188	d__Bacteria;p__Bacteroidota;c__Bacteroidia;o__Flavobacteriales;f__Flavobacteriaceae;g__Polaribacter;s__Polaribacter sp900106075	pyruvate dehydrogenase complex dihydrolipoamide acetyltransferase	57	NA	2.4811	NA
contig_16749_263_#_274570_#_275628_#_1_#_ID=6163_263	d__Bacteria;p__Proteobacteria;c__Alphaproteobacteria;o__Rhizobiales;f__Rhizobiaceae;g__R2A130;s__	TRAP-type C4-dicarboxylate transport system, periplasmic component	38	NA	3.3081	NA
scaffold_4761_83_#_110932_#_112203_#_-1_#_ID=13786_83	d__Bacteria;p__Bacteroidota;c__Bacteroidia;o__Flavobacteriales;f__Flavobacteriaceae;g__Polaribacter;s__	adenylosuccinate synthase	47	NA	1.6541	NA
contig_17896_22_#_18745_#_22188_#_-1_#_ID=7286_22	d__Bacteria;p__Proteobacteria;c__Alphaproteobacteria;o__Rhodobacterales;f__Rhodobacteraceae;g__Ascidiaceihabitans;s__	pyruvate carboxylase	126	NA	6.6162	NA
contig_6119_163_#_168480_#_170261_#_-1_#_ID=10674_163	d__Bacteria;p__Proteobacteria;c__Alphaproteobacteria;o__Rhodobacterales;f__Rhodobacteraceae;g__Amylibacter;s__Amylibacter sp900197625	aspartate--tRNA ligase	67	NA	NA	3.7934
contig_11393_13_#_10921_#_11361_#_1_#_ID=1202_13	d__Bacteria;p__Bacteroidota;c__Bacteroidia;o__Flavobacteriales;f__UBA7430;g__UBA7430;s__UBA7430 sp002478765	50S ribosomal protein L11	16	NA	4.1352	NA
contig_11133_181_#_195511_#_198486_#_-1_#_ID=978_181	d__Bacteria;p__Bacteroidota;c__Bacteroidia;o__Flavobacteriales;f__Flavobacteriaceae;g__CAU-1491;s__	protein translocase subunit SecDF	108	NA	1.6541	NA
contig_10596_517_#_579780_#_581306_#_-1_#_ID=508_517	d__Bacteria;p__Bacteroidota;c__Bacteroidia;o__Flavobacteriales;f__Flavobacteriaceae;g__Polaribacter;s__	bifunctional phosphoribosylaminoimidazolecarboxamide formyltransferase/IMP cyclohydrolase	56	NA	15.714	NA
K1H6_HUMAN	#N/A	NA	52	NA	3.3081	NA
contig_15310_42_#_46689_#_48449_#_1_#_ID=4801_42	d__Bacteria;p__Bacteroidota;c__Bacteroidia;o__NS11-12g;f__UBA9320;g__UBA987;s__UBA987 sp002292105	Large ribosomal subunit assembly factor BipA	66	NA	9.0973	NA
contig_12289_784_#_790265_#_792382_#_1_#_ID=1983_784	d__Bacteria;p__Proteobacteria;c__Alphaproteobacteria;o__Rhizobiales;f__Rhizobiaceae;g__R2A130;s__	polyribonucleotide nucleotidyltransferase	76	NA	2.4811	NA
contig_17374_158_#_162363_#_165305_#_1_#_ID=6756_158	d__Bacteria;p__Bacteroidota;c__Bacteroidia;o__Flavobacteriales;f__Flavobacteriaceae;g__MAG-120531;s__MAG-120531 sp000173115	protein translocase subunit SecDF	106	NA	9.0973	NA
scaffold_5855_279_#_316012_#_319419_#_-1_#_ID=13792_279	d__Bacteria;p__Bacteroidota;c__Bacteroidia;o__Flavobacteriales;f__Flavobacteriaceae;g__Polaribacter;s__Polaribacter sp900106075	isoleucine--tRNA ligase	130	NA	3.3081	NA
contig_16788_75_#_75778_#_77073_#_1_#_ID=6199_75	d__Bacteria;p__Proteobacteria;c__Alphaproteobacteria;o__Rhodobacterales;f__Rhodobacteraceae;g__Ascidiaceihabitans;s__	Serine hydroxymethyltransferase	46	NA	4.1352	NA
contig_14007_12_#_8569_#_9294_#_1_#_ID=3424_12	d__Bacteria;p__Bacteroidota;c__Bacteroidia;o__Flavobacteriales;f__UA16;g__UA16;s__UA16 sp002390615	30S ribosomal protein S3	27	NA	NA	2.5289
contig_3951_31_#_24550_#_25539_#_1_#_ID=9103_31	d__Bacteria;p__Bacteroidota;c__Bacteroidia;o__Flavobacteriales;f__Flavobacteriaceae;g__SCGC-AAA160-P02;s__	MoxR-like ATPase	37	NA	4.9622	NA
contig_16606_294_#_320323_#_321945_#_-1_#_ID=6035_294	d__Bacteria;p__Bacteroidota;c__Bacteroidia;o__Flavobacteriales;f__Flavobacteriaceae;g__Polaribacter;s__	pyruvate dehydrogenase complex dihydrolipoamide acetyltransferase	57	NA	10.751	NA
contig_1461_452_#_476905_#_477777_#_1_#_ID=4123_452	d__Bacteria;p__Bacteroidota;c__Bacteroidia;o__Flavobacteriales;f__Flavobacteriaceae;g__Polaribacter;s__	succinate--CoA ligase subunit alpha	30	NA	5.7892	NA
contig_14984_102_#_81583_#_82599_#_-1_#_ID=4477_102	d__Bacteria;p__Proteobacteria;c__Alphaproteobacteria;o__Rhodobacterales;f__Rhodobacteraceae;g__Ascidiaceihabitans;s__	Outer membrane transporter protein TsaT	37	NA	NA	3.7934
K1H5_HUMAN	#N/A	NA	48	NA	2.4811	NA
contig_8575_108_#_85963_#_86352_#_1_#_ID=12617_108	d__Bacteria;p__Proteobacteria;c__Alphaproteobacteria;o__Rhodobacterales;f__Rhodobacteraceae;g__Lentibacter;s__Lentibacter algarum	30S ribosomal protein S11	14	NA	3.3081	NA
contig_13916_16_#_16223_#_18358_#_-1_#_ID=3472_16	d__Bacteria;p__Proteobacteria;c__Gammaproteobacteria;o__Pseudomonadales;f__UBA7434;g__UBA7434;s__UBA7434 sp003492055	polyribonucleotide nucleotidyltransferase	76	NA	NA	3.7934
contig_17601_31_#_18227_#_19696_#_1_#_ID=6993_31	Unclassified	DUF4815 domain-containing protein	53	NA	NA	2.5289
contig_10594_307_#_293014_#_296361_#_-1_#_ID=506_307	d__Bacteria;p__Proteobacteria;c__Alphaproteobacteria;o__Rhodobacterales;f__Rhodobacteraceae;g__Ascidiaceihabitans;s__	Carbamoyl-phosphate synthase large chain	121	NA	11.578	NA
contig_3740_300_#_335568_#_336005_#_1_#_ID=8950_300	d__Bacteria;p__Bacteroidota;c__Bacteroidia;o__Flavobacteriales;f__Flavobacteriaceae;g__MAG-121220-bin8;s__MAG-121220-bin8 sp002700465	50S ribosomal protein L11	15	NA	2.4811	NA
contig_13826_6_#_1938_#_2330_#_1_#_ID=3386_6	d__Bacteria;p__Proteobacteria;c__Alphaproteobacteria;o__Rhodobacterales;f__Rhodobacteraceae;g__HIMB11;s__HIMB11 sp001642945	30S ribosomal protein S8	14	NA	4.1352	NA
contig_10438_3_#_2089_#_3393_#_-1_#_ID=373_3	d__Bacteria;p__Bacteroidota;c__Bacteroidia;o__Flavobacteriales;f__Flavobacteriaceae;g__SCGC-AAA160-P02;s__	Citrate synthase	49	NA	1.6541	NA
contig_40_82_#_89180_#_90613_#_-1_#_ID=9144_82	d__Bacteria;p__Proteobacteria;c__Alphaproteobacteria;o__Rhodobacterales;f__Rhodobacteraceae;g__Amylibacter;s__Amylibacter sp000153745	Aldehyde dehydrogenase family protein	51	NA	3.3081	NA
contig_6197_49_#_46333_#_47832_#_-1_#_ID=10713_49	d__Bacteria;p__Proteobacteria;c__Alphaproteobacteria;o__Rhodobacterales;f__Rhodobacteraceae;g__Ascidiaceihabitans;s__	Fe-S cluster assembly protein SufB	56	NA	1.6541	NA
contig_14748_38_#_41799_#_42236_#_-1_#_ID=4248_38	d__Bacteria;p__Bacteroidota;c__Bacteroidia;o__Flavobacteriales;f__UA16;g__UA16;s__UA16 sp002477505	50S ribosomal protein L11	15	NA	7.4433	NA
contig_126_65_#_56087_#_56497_#_-1_#_ID=2273_65	d__Bacteria;p__Proteobacteria;c__Alphaproteobacteria;o__Rhodobacterales;f__Rhodobacteraceae;g__Planktomarina;s__	50S ribosomal protein L17	16	NA	14.887	NA
contig_2394_11_#_10874_#_12307_#_1_#_ID=6478_11	d__Bacteria;p__Bacteroidota;c__Bacteroidia;o__Flavobacteriales;f__Flavobacteriaceae;g__HC6-5;s__	hypothetical protein	53	NA	4.1352	NA
scaffold_15348_414_#_419434_#_422790_#_1_#_ID=13775_414	d__Bacteria;p__Bacteroidota;c__Bacteroidia;o__Flavobacteriales;f__Flavobacteriaceae;g__Hel1-33-131;s__	preprotein translocase subunit SecA	127	NA	2.4811	NA
contig_40_391_#_400819_#_403707_#_1_#_ID=9144_391	d__Bacteria;p__Proteobacteria;c__Alphaproteobacteria;o__Rhodobacterales;f__Rhodobacteraceae;g__Amylibacter;s__Amylibacter sp000153745	isoleucine--tRNA ligase	110	NA	6.6162	NA
contig_1453_436_#_433997_#_434539_#_1_#_ID=4044_436	d__Bacteria;p__Bacteroidota;c__Bacteroidia;o__Flavobacteriales;f__Flavobacteriaceae;g__Hel1-33-131;s__	50S ribosomal protein L6	20	NA	1.6541	NA
contig_14761_88_#_82657_#_83352_#_-1_#_ID=4261_88	d__Bacteria;p__Proteobacteria;c__Gammaproteobacteria;o__Pseudomonadales;f__Porticoccaceae;g__HTCC2207;s__	Large ribosomal subunit protein uL1	24	NA	NA	5.0578
contig_5109_96_#_112294_#_112584_#_1_#_ID=9926_96	d__Bacteria;p__Bacteroidota;c__Bacteroidia;o__Flavobacteriales;f__Flavobacteriaceae;g__CAU-1491;s__	50S ribosomal protein L23	11	NA	NA	2.5289
scaffold_3_302_#_313470_#_314669_#_-1_#_ID=13779_302	d__Bacteria;p__Proteobacteria;c__Alphaproteobacteria;o__Rhodobacterales;f__Rhodobacteraceae;g__Amylibacter;s__Amylibacter sp900197625	malate--CoA ligase subunit beta	43	NA	56.238	NA
contig_13537_1080_#_1233050_#_1234093_#_-1_#_ID=3131_1080	d__Bacteria;p__Proteobacteria;c__Gammaproteobacteria;o__Enterobacterales;f__Alteromonadaceae;g__Glaciecola;s__Glaciecola sp002292215	recombinase RecA	37	NA	3.3081	NA
contig_18034_14_#_16950_#_17420_#_1_#_ID=7432_14	d__Bacteria;p__Proteobacteria;c__Gammaproteobacteria;o__Pseudomonadales;f__UBA7434;g__UBA7434;s__UBA7434 sp003492055	30S ribosomal protein S7	17	NA	2.4811	NA
contig_3617_51_#_28875_#_30332_#_1_#_ID=7350_51	Unclassified	DUF4815 domain-containing protein	52	NA	NA	2.5289
contig_11395_5_#_3018_#_3770_#_1_#_ID=1203_5	d__Bacteria;p__Bacteroidota;c__Bacteroidia;o__Flavobacteriales;f__Flavobacteriaceae;g__SCGC-AAA160-P02;s__	3-oxoacyl-acyl-carrier-protein reductase	27	NA	NA	2.5289
contig_1534_292_#_361355_#_362008_#_-1_#_ID=4830_292	d__Bacteria;p__Bacteroidota;c__Bacteroidia;o__Flavobacteriales;f__Flavobacteriaceae;g__CAU-1491;s__	putative transaldolase	23	NA	2.4811	NA
contig_14161_15_#_14020_#_15018_#_-1_#_ID=3569_15	d__Bacteria;p__Proteobacteria;c__Gammaproteobacteria;o__Pseudomonadales;f__HTCC2089;g__UBA4421;s__UBA4421 sp002390555	DNA-directed RNA polymerase subunit alpha	37	NA	NA	3.7934
contig_2473_186_#_193534_#_193761_#_-1_#_ID=8077_186	d__Bacteria;p__Proteobacteria;c__Alphaproteobacteria;o__Rhodobacterales;f__Rhodobacteraceae;g__Amylibacter;s__Amylibacter sp000153745	30S ribosomal protein S18	9	NA	6.6162	NA
contig_7780_79_#_84420_#_85436_#_1_#_ID=11930_79	d__Bacteria;p__Proteobacteria;c__Alphaproteobacteria;o__Rhodobacterales;f__Rhodobacteraceae;g__Tateyamaria;s__	C4-dicarboxylate TRAP transporter substrate-binding protein	36	NA	NA	3.7934
contig_16779_394_#_359657_#_360664_#_1_#_ID=6191_394	d__Bacteria;p__Proteobacteria;c__Alphaproteobacteria;o__Rhodobacterales;f__Rhodobacteraceae;g__R2A62;s__R2A62 sp000161835	TRAP-type C4-dicarboxylate transport system, periplasmic component	36	NA	1.6541	NA
contig_16573_112_#_94047_#_94706_#_-1_#_ID=6005_112	d__Bacteria;p__Proteobacteria;c__Gammaproteobacteria;o__SAR86;f__D2472;g__D2472;s__	30S ribosomal protein S3	24	NA	2.4811	NA
contig_17077_2_#_450_#_1700_#_-1_#_ID=6466_2	d__Bacteria;p__Bacteroidota;c__Bacteroidia;o__Flavobacteriales;f__Flavobacteriaceae;g__UBA7433;s__UBA7433 sp002477565	transcription termination factor NusA	47	NA	5.7892	NA
contig_17543_189_#_178797_#_181478_#_-1_#_ID=6934_189	d__Bacteria;p__Proteobacteria;c__Gammaproteobacteria;o__Pseudomonadales;f__Halieaceae;g__Luminiphilus;s__	Putative TonB-dependent outer membrane receptor	95	other TBDR	NA	2.5289
contig_14243_32_#_40069_#_43752_#_-1_#_ID=3777_32	d__Bacteria;p__Bacteroidota;c__Bacteroidia;o__Flavobacteriales;f__Flavobacteriaceae;g__Polaribacter;s__	phosphoribosylformylglycinamidine synthase	135	NA	3.3081	NA
contig_1695_18_#_14443_#_15594_#_1_#_ID=6027_18	d__Bacteria;p__Bacteroidota;c__Bacteroidia;o__Cytophagales;f__Cyclobacteriaceae;g__UBA4465;s__	type I glyceraldehyde-3-phosphate dehydrogenase	42	NA	4.9622	NA
contig_10902_4_#_3790_#_5112_#_1_#_ID=776_4	d__Bacteria;p__Bacteroidota;c__Bacteroidia;o__Flavobacteriales;f__Flavobacteriaceae;g__SCGC-AAA160-P02;s__	Trigger factor	51	NA	NA	6.3223
scaffold_5855_695_#_755434_#_758013_#_-1_#_ID=13792_695	d__Bacteria;p__Bacteroidota;c__Bacteroidia;o__Flavobacteriales;f__Flavobacteriaceae;g__Polaribacter;s__Polaribacter sp900106075	Phosphoenolpyruvate carboxylase	99	NA	4.9622	NA
contig_17663_44_#_52165_#_54348_#_-1_#_ID=7056_44	d__Bacteria;p__Bacteroidota;c__Bacteroidia;o__Flavobacteriales;f__Flavobacteriaceae;g__Polaribacter;s__	Glutamine synthetase type III	82	NA	2.4811	NA
contig_11759_136_#_138455_#_140071_#_1_#_ID=1536_136	d__Bacteria;p__Proteobacteria;c__Alphaproteobacteria;o__Rhodobacterales;f__Rhodobacteraceae;g__Ascidiaceihabitans;s__Ascidiaceihabitans sp002478745	hypothetical protein	59	NA	5.7892	NA
contig_15824_15_#_14774_#_15727_#_1_#_ID=5306_15	d__Bacteria;p__Bacteroidota;c__Bacteroidia;o__Flavobacteriales;f__Flavobacteriaceae;g__Hel1-33-131;s__	Transketolase, C-terminal subunit	34	NA	1.6541	NA
contig_10895_20_#_16987_#_19725_#_-1_#_ID=767_20	d__Bacteria;p__Proteobacteria;c__Alphaproteobacteria;o__Rhodobacterales;f__Rhodobacteraceae;g__Tateyamaria;s__	DNA gyrase subunit A	101	NA	NA	2.5289
contig_14462_42_#_40758_#_41015_#_1_#_ID=3980_42	d__Bacteria;p__Bacteroidota;c__Bacteroidia;o__Flavobacteriales;f__Flavobacteriaceae;g__UBA7428;s__	30S ribosomal protein S17	10	NA	2.4811	NA
contig_15445_53_#_45861_#_47312_#_1_#_ID=4932_53	d__Bacteria;p__Proteobacteria;c__Alphaproteobacteria;o__Rhodobacterales;f__Rhodobacteraceae;g__Planktomarina;s__Planktomarina temperata	IMP dehydrogenase	51	NA	2.4811	NA
contig_17697_148_#_159027_#_160502_#_1_#_ID=7088_148	d__Bacteria;p__Bacteroidota;c__Bacteroidia;o__Flavobacteriales;f__Flavobacteriaceae;g__Polaribacter;s__	Inosine-5'-monophosphate dehydrogenase	52	NA	1.6541	NA
scaffold_5855_356_#_397617_#_398957_#_-1_#_ID=13792_356	d__Bacteria;p__Bacteroidota;c__Bacteroidia;o__Flavobacteriales;f__Flavobacteriaceae;g__Polaribacter;s__Polaribacter sp900106075	acetyl-CoA carboxylase biotin carboxylase subunit	50	NA	2.4811	NA
contig_17110_33_#_30086_#_30781_#_1_#_ID=6500_33	d__Bacteria;p__Proteobacteria;c__Gammaproteobacteria;o__Pseudomonadales;f__Nitrincolaceae;g__ASP10-02a;s__ASP10-02a sp002335115	50S ribosomal protein L1	24	NA	4.1352	NA
contig_5562_25_#_27149_#_28378_#_-1_#_ID=10262_25	d__Bacteria;p__Proteobacteria;c__Alphaproteobacteria;o__Rhodobacterales;f__Rhodobacteraceae;g__Ascidiaceihabitans;s__	tryptophan synthase subunit beta	45	NA	3.3081	NA
contig_7816_163_#_155761_#_157098_#_-1_#_ID=11964_163	d__Bacteria;p__Proteobacteria;c__Alphaproteobacteria;o__Rhodobacterales;f__Rhodobacteraceae;g__Ascidiaceihabitans;s__Ascidiaceihabitans sp002478745	ABC-type sugar transport system, periplasmic component	47	NA	3.3081	NA
scaffold_6389_348_#_396154_#_397491_#_-1_#_ID=13796_348	d__Bacteria;p__Bacteroidota;c__Bacteroidia;o__Flavobacteriales;f__Flavobacteriaceae;g__Polaribacter;s__Polaribacter sp900106075	adenylosuccinate synthase	49	NA	2.4811	NA
contig_1922_120_#_103033_#_104211_#_1_#_ID=7651_120	d__Bacteria;p__Proteobacteria;c__Alphaproteobacteria;o__Rhodobacterales;f__Rhodobacteraceae;g__Planktomarina;s__	hypothetical protein	41	NA	2.4811	NA
contig_11620_279_#_379508_#_380524_#_-1_#_ID=1407_279	d__Bacteria;p__Proteobacteria;c__Alphaproteobacteria;o__Rhodobacterales;f__Rhodobacteraceae;g__Tateyamaria;s__Tateyamaria sp003445215	C4-dicarboxylate ABC transporter substrate-binding protein	36	NA	1.6541	NA
contig_11740_4_#_4994_#_8011_#_1_#_ID=1520_4	d__Bacteria;p__Bacteroidota;c__Bacteroidia;o__Flavobacteriales;f__Flavobacteriaceae;g__SCGC-AAA160-P02;s__	Sortilin N-terminal domain-containing protein	111	CAZyme	2.4811	NA
contig_10938_3_#_1331_#_3652_#_-1_#_ID=810_3	d__Bacteria;p__Proteobacteria;c__Alphaproteobacteria;o__Rhodobacterales;f__Rhodobacteraceae;g__Tateyamaria;s__	ATP-dependent Clp protease ATP-binding subunit ClpA	84	NA	4.1352	NA
contig_7139_702_#_828771_#_829220_#_1_#_ID=11439_702	d__Bacteria;p__Bacteroidota;c__Bacteroidia;o__Flavobacteriales;f__UA16;g__UBA8752;s__UBA8752 sp002336475	50S ribosomal protein L15	16	NA	1.6541	NA
contig_14462_32_#_35947_#_36252_#_1_#_ID=3980_32	d__Bacteria;p__Bacteroidota;c__Bacteroidia;o__Flavobacteriales;f__Flavobacteriaceae;g__UBA7428;s__	30S ribosomal protein S10	11	NA	3.3081	NA
contig_11061_26_#_24623_#_26023_#_-1_#_ID=915_26	d__Bacteria;p__Bacteroidota;c__Bacteroidia;o__Flavobacteriales;f__Flavobacteriaceae;g__SCGC-AAA160-P02;s__	dihydrolipoyl dehydrogenase	50	NA	3.3081	NA
contig_7742_784_#_899666_#_900493_#_-1_#_ID=11900_784	d__Bacteria;p__Bacteroidota;c__Bacteroidia;o__Flavobacteriales;f__Schleiferiaceae;g__UBA10364;s__UBA10364 sp003045825	Enoyl-[acyl-carrier-protein] reductase [NADH]	30	NA	3.3081	NA
contig_13692_105_#_101406_#_101858_#_-1_#_ID=3274_105	d__Bacteria;p__Bacteroidota;c__Bacteroidia;o__Flavobacteriales;f__Flavobacteriaceae;g__Ulvibacter_B;s__	DUF4177 domain-containing protein	17	NA	1.6541	NA
contig_4127_113_#_128029_#_131730_#_-1_#_ID=9221_113	d__Bacteria;p__Bacteroidota;c__Bacteroidia;o__Flavobacteriales;f__Flavobacteriaceae;g__SCGC-AAA160-P02;s__	Phosphoribosylformylglycinamidine synthase	137	NA	4.9622	NA
contig_6868_51_#_51109_#_54129_#_1_#_ID=11216_51	d__Bacteria;p__Proteobacteria;c__Alphaproteobacteria;o__Rhodobacterales;f__Rhodobacteraceae;g__Ascidiaceihabitans;s__	Sarcosine oxidase subunit alpha family protein	108	NA	13.232	NA
contig_3552_323_#_361601_#_364444_#_1_#_ID=8823_323	d__Bacteria;p__Bacteroidota;c__Bacteroidia;o__Flavobacteriales;f__Flavobacteriaceae;g__Polaribacter;s__Polaribacter sp900106075	aminomethyl-transferring glycine dehydrogenase	104	NA	2.4811	NA
K2M2_SHEEP	#N/A	NA	54	NA	4.9622	NA
contig_16475_22_#_17158_#_18342_#_1_#_ID=5768_22	d__Bacteria;p__Pseudomonadota;c__Alphaproteobacteria;o__Pelagibacterales;f__Pelagibacteraceae;g__Pelagibacter;	DNA-directed RNA polymerase subunit	44	NA	16.541	NA
contig_15165_63_#_56886_#_57254_#_1_#_ID=4657_63	d__Bacteria;p__Bacteroidota;c__Bacteroidia;o__Flavobacteriales;f__Crocinitomicaceae;g__UBA952;s__	50S ribosomal protein L14	13	NA	NA	6.3223
contig_17457_28_#_25734_#_26258_#_-1_#_ID=6841_28	d__Bacteria;p__Bacteroidota;c__Bacteroidia;o__Flavobacteriales;f__Flavobacteriaceae;g__MED-G11;s__	30S ribosomal protein S5	18	NA	1.6541	NA
contig_13824_12_#_14696_#_16105_#_-1_#_ID=3384_12	d__Bacteria;p__Bacteroidota;c__Bacteroidia;o__Flavobacteriales;f__Flavobacteriaceae;g__HC6-5;s__	dihydrolipoyl dehydrogenase	51	NA	6.6162	NA
contig_2177_6_#_3499_#_6738_#_1_#_ID=7878_6	d__Bacteria;p__Bacteroidota;c__Bacteroidia;o__Flavobacteriales;f__Flavobacteriaceae;	Excinuclease ABC subunit UvrA	121	NA	4.1352	NA
contig_11526_4_#_1555_#_1851_#_-1_#_ID=1321_4	d__Bacteria;p__Bacteroidota;c__Bacteroidia;o__Flavobacteriales;f__Flavobacteriaceae;g__;s__	30S ribosomal protein S18	11	NA	1.6541	NA
contig_12351_6_#_4238_#_5863_#_1_#_ID=2048_6	d__Bacteria;p__Bacteroidota;c__Bacteroidia;o__Flavobacteriales;f__Flavobacteriaceae;g__Polaribacter;s__	L-glutamate gamma-semialdehyde dehydrogenase	59	NA	5.7892	NA
contig_1290_19_#_27458_#_28576_#_1_#_ID=2544_19	d__Bacteria;p__Bacteroidota;c__Bacteroidia;o__Flavobacteriales;f__Flavobacteriaceae;g__UBA7433;s__UBA7433 sp002477565	Beta sliding clamp	41	NA	1.6541	NA
contig_13595_50_#_54077_#_54823_#_1_#_ID=3179_50	d__Bacteria;p__Proteobacteria;c__Gammaproteobacteria;o__Pseudomonadales;f__Nitrincolaceae;g__ASP10-02a;s__ASP10-02a sp002335115	30S ribosomal protein S2	27	NA	3.3081	NA
scaffold_362_429_#_461248_#_462228_#_-1_#_ID=13783_429	d__Bacteria;p__Bacteroidota;c__Bacteroidia;o__Flavobacteriales;f__Flavobacteriaceae;g__SGZJ01;s__SGZJ01 sp004213995	Ribonucleotide reductase beta subunit, ferritin-like domain	38	NA	2.4811	NA
contig_7742_468_#_554168_#_554605_#_1_#_ID=11900_468	d__Bacteria;p__Bacteroidota;c__Bacteroidia;o__Flavobacteriales;f__Schleiferiaceae;g__UBA10364;s__UBA10364 sp002387615	50S ribosomal protein L11	16	NA	4.1352	NA
contig_2036_820_#_911006_#_911377_#_1_#_ID=7741_820	d__Bacteria;p__Proteobacteria;c__Gammaproteobacteria;o__Pseudomonadales;f__Halieaceae;g__Luminiphilus;s__Luminiphilus sp002389505	30S ribosomal protein S12	14	NA	1.6541	NA
contig_1451_24_#_18968_#_19930_#_-1_#_ID=4024_24	d__Bacteria;p__Bacteroidota;c__Bacteroidia;o__Flavobacteriales;f__Flavobacteriaceae;g__SCGC-AAA160-P02;s__	hypothetical protein	34	NA	2.4811	NA
contig_14546_360_#_337012_#_337641_#_1_#_ID=4061_360	d__Bacteria;p__Bacteroidota;c__Bacteroidia;o__Flavobacteriales;f__Flavobacteriaceae;	50S ribosomal protein L4	23	NA	18.195	NA
contig_2743_4_#_1577_#_1822_#_-1_#_ID=6692_4	d__Bacteria;p__Bacteroidota;c__Bacteroidia;o__Flavobacteriales;f__Flavobacteriaceae;	Molecular chaperone DnaK	9	NA	3.3081	NA
contig_16939_6_#_3982_#_6237_#_-1_#_ID=6336_6	d__Bacteria;p__Proteobacteria;c__Alphaproteobacteria;o__Rhodobacterales;f__Rhodobacteraceae;g__Ascidiaceihabitans;s__	Malic enzyme	81	NA	4.1352	NA
contig_7717_284_#_280417_#_280707_#_-1_#_ID=11881_284	d__Bacteria;p__Bacteroidota;c__Bacteroidia;o__Flavobacteriales;f__Flavobacteriaceae;g__Polaribacter;s__	50S ribosomal protein L23	11	NA	1.6541	NA
contig_13537_1857_#_2115278_#_2116762_#_-1_#_ID=3131_1857	d__Bacteria;p__Proteobacteria;c__Gammaproteobacteria;o__Enterobacterales;f__Alteromonadaceae;g__Glaciecola;s__Glaciecola sp002292215	ketol-acid reductoisomerase	54	NA	9.9244	NA
contig_4974_220_#_247653_#_250613_#_-1_#_ID=9823_220	d__Bacteria;p__Bacteroidota;c__Bacteroidia;o__Flavobacteriales;f__Flavobacteriaceae;g__Polaribacter;s__	isoleucine--tRNA ligase	113	NA	8.2703	NA
contig_6119_50_#_53478_#_55502_#_-1_#_ID=10674_50	d__Bacteria;p__Proteobacteria;c__Alphaproteobacteria;o__Rhodobacterales;f__Rhodobacteraceae;g__Amylibacter;s__Amylibacter sp000153745	NADH-quinone oxidoreductase subunit NuoG	74	NA	3.3081	NA
contig_9015_197_#_181779_#_182603_#_-1_#_ID=12978_197	d__Bacteria;p__Bacteroidota;c__Bacteroidia;o__Flavobacteriales;f__Flavobacteriaceae;g__MAG-121220-bin8;s__MAG-121220-bin8 sp002700465	50S ribosomal protein L2	30	NA	5.7892	NA
contig_5797_6_#_5566_#_6618_#_-1_#_ID=10439_6	d__Bacteria;p__Proteobacteria;c__Alphaproteobacteria;o__Rhodobacterales;f__Rhodobacteraceae;g__Ascidiaceihabitans;s__	NAD-dependent alcohol dehydrogenase	37	NA	13.232	NA
contig_14563_171_#_182351_#_182620_#_-1_#_ID=4078_171	d__Bacteria;p__Proteobacteria;c__Alphaproteobacteria;o__Rhodobacterales;f__Rhodobacteraceae;g__Ascidiaceihabitans;s__Ascidiaceihabitans sp002478745	30S ribosomal protein S15	10	NA	1.6541	NA
contig_6507_47_#_46196_#_47875_#_1_#_ID=10944_47	d__Bacteria;p__Proteobacteria;c__Gammaproteobacteria;o__Pseudomonadales;f__Porticoccaceae;g__HTCC2207;s__HTCC2207 sp002685195	30S ribosomal protein S1	62	NA	1.6541	NA
contig_5763_42_#_45135_#_46727_#_-1_#_ID=10412_42	d__Bacteria;p__Bacteroidota;c__Bacteroidia;o__Flavobacteriales;f__Flavobacteriaceae;g__Polaribacter;s__	2-oxo acid dehydrogenase subunit E2	57	NA	1.6541	NA
contig_5531_5_#_4488_#_6833_#_-1_#_ID=10234_5	d__Bacteria;p__Bacteroidota;c__Bacteroidia;o__Flavobacteriales;f__Flavobacteriaceae;	AAA domain-containing protein	87	NA	4.1352	NA
contig_1961_392_#_407045_#_408340_#_1_#_ID=7683_392	d__Bacteria;p__Pseudomonadota;c__Alphaproteobacteria;	hypothetical protein	49	NA	4.9622	NA
contig_10463_61_#_43980_#_44342_#_-1_#_ID=366_61	d__Bacteria;p__Proteobacteria;c__Alphaproteobacteria;o__Rhodobacterales;f__Rhodobacteraceae;g__CPC320;s__CPC320 sp002684375	Small ribosomal subunit protein uS13	13	NA	1.6541	NA
contig_12359_420_#_371946_#_372341_#_1_#_ID=1931_420	d__Bacteria;p__Proteobacteria;c__Alphaproteobacteria;o__Rhodobacterales;f__Rhodobacteraceae;g__Ascidiaceihabitans;s__	30S ribosomal protein S13	15	NA	NA	6.3223
contig_3561_9_#_14406_#_17390_#_1_#_ID=8830_9	d__Bacteria;p__Bacteroidota;c__Bacteroidia;o__Flavobacteriales;f__Flavobacteriaceae;g__MAG-121220-bin8;s__MAG-121220-bin8 sp002700465	TonB-dependent receptor plug	110	SusC-like	NA	2.5289
contig_14880_99_#_102742_#_105840_#_1_#_ID=4370_99	d__Bacteria;p__Bacteroidota;c__Bacteroidia;o__Flavobacteriales;f__Flavobacteriaceae;g__UBA7428;s__	TonB-dependent receptor	111	SusC-like	NA	3.7934
contig_8423_37_#_42790_#_46143_#_-1_#_ID=12486_37	d__Bacteria;p__Bacteroidota;c__Bacteroidia;o__Flavobacteriales;f__Flavobacteriaceae;g__Hel1-33-131;s__	preprotein translocase subunit SecA	127	NA	1.6541	NA
contig_8575_75_#_67049_#_67357_#_1_#_ID=12617_75	d__Bacteria;p__Proteobacteria;c__Alphaproteobacteria;o__Rhodobacterales;f__Rhodobacteraceae;g__Lentibacter;s__Lentibacter algarum	30S ribosomal protein S10	11	NA	2.4811	NA
contig_8565_109_#_118047_#_119513_#_-1_#_ID=12607_109	d__Bacteria;p__Pseudomonadota;c__Alphaproteobacteria;o__Rhodobacterales;f__Rhodobacteraceae;	leucyl aminopeptidase	53	NA	NA	3.7934
contig_2017_119_#_118041_#_120737_#_-1_#_ID=7725_119	d__Bacteria;p__Proteobacteria;c__Alphaproteobacteria;o__Rhodobacterales;f__Rhodobacteraceae;g__Ascidiaceihabitans;s__Ascidiaceihabitans sp002478745	preprotein translocase subunit SecA	100	NA	21.503	NA
contig_14935_51_#_46792_#_47343_#_1_#_ID=4427_51	d__Bacteria;p__Bacteroidota;c__Bacteroidia;o__Flavobacteriales;f__UBA7430;g__UBA7430;s__UBA7430 sp002478765	hypothetical protein	20	NA	1.6541	NA
contig_10440_22_#_15440_#_15661_#_-1_#_ID=376_22	d__Bacteria;p__Bacteroidota;c__Bacteroidia;o__Flavobacteriales;f__Flavobacteriaceae;	50S ribosomal protein L5	8	NA	9.0973	NA
contig_11654_34_#_32529_#_32825_#_1_#_ID=1439_34	d__Bacteria;p__Bacteroidota;c__Bacteroidia;o__Flavobacteriales;f__Flavobacteriaceae;g__UBA7428;s__	30S ribosomal protein S18	11	NA	NA	2.5289
contig_12322_18_#_27271_#_28023_#_-1_#_ID=2018_18	d__Bacteria;p__Bacteroidota;c__Bacteroidia;o__Flavobacteriales;f__Flavobacteriaceae;	Fe-S cluster assembly ATPase SufC	28	NA	1.6541	NA
contig_17362_8_#_12789_#_17297_#_-1_#_ID=6743_8	d__Bacteria;p__Bacteroidota;c__Bacteroidia;o__Flavobacteriales;f__Flavobacteriaceae;g__UBA7428;s__	glutamate synthase large subunit	166	NA	4.1352	NA
contig_3166_221_#_227496_#_228029_#_1_#_ID=8548_221	d__Bacteria;p__Proteobacteria;c__Alphaproteobacteria;o__Rhodobacterales;f__Rhodobacteraceae;g__Amylibacter;s__Amylibacter sp900197625	NADH:ubiquinone oxidoreductase 20 kD subunit (chain B) or related Fe-S oxidoreductase	20	NA	2.4811	NA
contig_2589_150_#_183518_#_184561_#_1_#_ID=8159_150	d__Bacteria;p__Proteobacteria;c__Gammaproteobacteria;o__Pseudomonadales;f__Halieaceae;g__Luminiphilus;s__Luminiphilus sp009886815	Protein RecA	37	NA	NA	3.7934
contig_11759_158_#_160622_#_161173_#_-1_#_ID=1536_158	d__Bacteria;p__Proteobacteria;c__Alphaproteobacteria;o__Rhodobacterales;f__Rhodobacteraceae;g__Ascidiaceihabitans;s__Ascidiaceihabitans sp002478745	NADH:ubiquinone oxidoreductase 20 kD subunit (chain B) or related Fe-S oxidoreductase	20	NA	NA	2.5289
contig_14538_77_#_76909_#_77565_#_-1_#_ID=4053_77	Eukaryota;	hypothetical protein	25	NA	NA	2.5289
contig_13033_121_#_143743_#_146532_#_-1_#_ID=2663_121	d__Bacteria;p__Bacteroidota;c__Bacteroidia;o__Flavobacteriales;f__Flavobacteriaceae;g__Hel1-33-131;s__	excinuclease ABC subunit UvrA	103	NA	2.4811	NA
contig_14977_12_#_8455_#_9456_#_-1_#_ID=4469_12	d__Bacteria;p__Proteobacteria;c__Alphaproteobacteria;o__Rhodobacterales;f__Rhodobacteraceae;g__Ascidiaceihabitans;s__Ascidiaceihabitans sp002478745	type I glyceraldehyde-3-phosphate dehydrogenase	36	NA	7.4433	NA
contig_6830_7_#_7418_#_7891_#_-1_#_ID=11187_7	d__Bacteria;p__Bacteroidota;c__Bacteroidia;o__Flavobacteriales;f__Flavobacteriaceae;g__Polaribacter;s__	50S ribosomal protein L17	18	NA	2.4811	NA
contig_9348_5_#_3842_#_5134_#_-1_#_ID=11577_5	d__Bacteria;p__Proteobacteria;c__Alphaproteobacteria;o__Rhodobacterales;f__Rhodobacteraceae;g__Amylibacter;s__Amylibacter sp000153745	Aminotransferase, putative	47	NA	13.232	NA
contig_17374_90_#_103054_#_103431_#_1_#_ID=6756_90	d__Bacteria;p__Bacteroidota;c__Bacteroidia;o__Flavobacteriales;f__Flavobacteriaceae;g__MAG-120531;s__MAG-120531 sp000173115	30S ribosomal protein S12	14	NA	1.6541	NA
contig_12596_42_#_45909_#_47099_#_1_#_ID=2148_42	d__Bacteria;p__Verrucomicrobiota;c__Verrucomicrobiae;o__Opitutales;f__DSM-45221;g__BACL24;s__BACL24 sp002292345	elongation factor Tu	43	NA	2.4811	NA
contig_7139_618_#_754464_#_755360_#_1_#_ID=11439_618	d__Bacteria;p__Bacteroidota;c__Bacteroidia;o__Flavobacteriales;f__UA16;g__UBA8752;s__UBA8752 sp002336475	MotA/TolQ/ExbB proton channel family protein	32	NA	NA	5.0578
contig_11659_3_#_2342_#_3217_#_-1_#_ID=1444_3	d__Bacteria;p__Proteobacteria;c__Alphaproteobacteria;o__Rhodobacterales;f__Rhodobacteraceae;g__Amylibacter;s__Amylibacter sp000153745	translation elongation factor Ts	30	NA	2.4811	NA
contig_2165_1_#_12_#_686_#_-1_#_ID=7869_1	d__Bacteria;p__Bacteroidota;c__Bacteroidia;o__Flavobacteriales;f__Flavobacteriaceae;g__SGZJ01;s__SGZJ01 sp004213995	ATP-dependent Clp endopeptidase proteolytic subunit ClpP	25	NA	NA	2.5289
contig_16706_18_#_15237_#_17585_#_1_#_ID=6123_18	d__Bacteria;p__Pseudomonadota;c__Alphaproteobacteria;o__Rhodobacterales;f__Rhodobacteraceae;	Ribonuclease	87	NA	2.4811	NA
contig_3531_19_#_27793_#_28488_#_-1_#_ID=7293_19	d__Bacteria;p__Bacteroidota;c__Bacteroidia;o__Flavobacteriales;f__UA16;g__UA16;s__UA16 sp002477505	Large ribosomal subunit protein uL1	24	NA	3.3081	NA
contig_10135_31_#_54536_#_55705_#_1_#_ID=107_31	d__Bacteria;p__Proteobacteria;c__Alphaproteobacteria;o__Rhodobacterales;f__Rhodobacteraceae;g__Tateyamaria;s__Tateyamaria sp003445215	ABC-type phosphate transport system, periplasmic component	41	NA	10.751	NA
contig_4127_298_#_326441_#_328603_#_1_#_ID=9221_298	d__Bacteria;p__Bacteroidota;c__Bacteroidia;o__Flavobacteriales;f__Flavobacteriaceae;g__SCGC-AAA160-P02;s__	Oligopeptidase B	83	NA	NA	2.5289
contig_13537_2442_#_2740974_#_2743325_#_1_#_ID=3131_2442	d__Bacteria;p__Proteobacteria;c__Gammaproteobacteria;o__Enterobacterales;f__Alteromonadaceae;g__Glaciecola;s__Glaciecola sp002292215	endopeptidase La	88	NA	12.405	NA
contig_10595_142_#_146057_#_149539_#_-1_#_ID=507_142	d__Bacteria;p__Bacteroidota;c__Bacteroidia;o__Flavobacteriales;f__Flavobacteriaceae;g__Polaribacter;s__	Efflux RND transporter permease subunit	129	NA	6.6162	NA
contig_3658_706_#_797306_#_797752_#_-1_#_ID=8891_706	d__Bacteria;p__Bacteroidota;c__Bacteroidia;o__Flavobacteriales;f__Crocinitomicaceae;g__UBA952;s__	50S ribosomal protein L15	16	NA	NA	2.5289
contig_16143_58_#_51990_#_54080_#_1_#_ID=5623_58	d__Bacteria;p__Proteobacteria;c__Alphaproteobacteria;o__Rhizobiales;f__Rhizobiaceae;g__R2A130;s__	elongation factor G	77	NA	2.4811	NA
contig_14189_39_#_40033_#_42624_#_-1_#_ID=3721_39	d__Bacteria;p__Bacteroidota;c__Bacteroidia;o__Flavobacteriales;f__Flavobacteriaceae;g__UBA7433;s__UBA7433 sp002477565	phosphoenolpyruvate carboxylase	98	NA	4.9622	NA
contig_16799_630_#_681316_#_683259_#_1_#_ID=6207_630	d__Bacteria;p__Bacteroidota;c__Bacteroidia;o__Flavobacteriales;f__Schleiferiaceae;g__UBA10364;s__UBA10364 sp002387615	DNA topoisomerase (ATP-hydrolyzing) subunit B	72	NA	NA	3.7934
contig_3422_174_#_195449_#_196201_#_1_#_ID=8714_174	d__Bacteria;p__Bacteroidota;c__Bacteroidia;o__Flavobacteriales;f__Flavobacteriaceae;g__SCGC-AAA160-P02;s__	3-oxoacyl-[acyl-carrier protein] reductase	27	NA	NA	3.7934
contig_16799_666_#_724490_#_726025_#_-1_#_ID=6207_666	d__Bacteria;p__Bacteroidota;c__Bacteroidia;o__Flavobacteriales;f__Schleiferiaceae;g__UBA10364;s__UBA10364 sp002387615	transcription termination factor Rho	57	NA	1.6541	NA
contig_13737_21_#_28558_#_31644_#_-1_#_ID=3158_21	d__Bacteria;p__Bacteroidota;c__Bacteroidia;o__Flavobacteriales;f__UA16;g__UA16;s__UA16 sp002390405	SusC/RagA family TonB-linked outer membrane protein	112	SusC-like	NA	7.5867
contig_3658_708_#_797956_#_798474_#_-1_#_ID=8891_708	d__Bacteria;p__Bacteroidota;c__Bacteroidia;o__Flavobacteriales;f__Crocinitomicaceae;g__UBA952;s__	30S ribosomal protein S5	18	NA	NA	3.7934
contig_5768_68_#_108260_#_108811_#_-1_#_ID=10415_68	d__Bacteria;p__Bacteroidota;c__Bacteroidia;o__Flavobacteriales;f__Flavobacteriaceae;g__Polaribacter;s__Polaribacter sp900106075	transcription termination/antitermination protein NusG	20	NA	8.2703	NA
contig_17756_88_#_64382_#_66157_#_1_#_ID=7147_88	d__Bacteria;p__Proteobacteria;c__Alphaproteobacteria;o__Rhodobacterales;f__Rhodobacteraceae;g__Planktotalea;s__Planktotalea sp000156115	aspartate--tRNA ligase	67	NA	4.9622	NA
contig_13705_53_#_60530_#_61762_#_-1_#_ID=3285_53	d__Bacteria;p__Bacteroidota;c__Bacteroidia;o__Flavobacteriales;f__Flavobacteriaceae;g__GCA-002733185;s__	Transcription termination/antitermination protein NusA	47	NA	12.405	NA
contig_1035_35_#_37704_#_39401_#_1_#_ID=299_35	d__Bacteria;p__Bacteroidota;c__Bacteroidia;o__Flavobacteriales;f__Flavobacteriaceae;g__HC6-5;s__	Secretion system C-terminal sorting domain-containing protein	61	NA	6.6162	NA
contig_3911_18_#_22869_#_24503_#_-1_#_ID=7579_18	d__Bacteria;p__Bacteroidota;c__Bacteroidia;	Laminarinase	59	CAZyme	NA	7.5867
contig_14773_49_#_48777_#_49778_#_-1_#_ID=4168_49	d__Bacteria;p__Bacteroidota;c__Bacteroidia;o__Flavobacteriales;f__Flavobacteriaceae;g__HC6-5;s__	SPFH domain-containing protein	37	NA	NA	2.5289
contig_10775_138_#_136033_#_137448_#_1_#_ID=664_138	d__Bacteria;p__Proteobacteria;c__Alphaproteobacteria;o__Rhodobacterales;f__Rhodobacteraceae;g__Amylibacter;s__Amylibacter sp000153745	3-isopropylmalate dehydratase large subunit	51	NA	3.3081	NA
contig_6557_21_#_22445_#_25633_#_1_#_ID=10979_21	d__Bacteria;p__Bacteroidota;c__Bacteroidia;o__Chitinophagales;f__Saprospiraceae;g__;s__	TonB-dependent receptor plug	116	SusC-like	NA	2.5289
contig_15119_23_#_25868_#_29104_#_-1_#_ID=4492_23	d__Bacteria;p__Bacteroidota;c__Bacteroidia;o__Flavobacteriales;f__UA16;g__UA16;s__UA16 sp002477505	TAT-variant-translocated molybdopterin oxidoreductase	117	NA	2.4811	NA
KRHB5_HUMAN	#N/A	NA	56	NA	NA	2.5289
contig_17059_183_#_179644_#_181188_#_1_#_ID=6448_183	d__Bacteria;p__Proteobacteria;c__Alphaproteobacteria;o__UBA7985;f__UBA7985;g__UBA7985;s__	Peptide ABC transporter substrate-binding protein	56	NA	NA	2.5289
contig_4758_144_#_159256_#_160029_#_-1_#_ID=9674_144	d__Bacteria;p__Bacteroidota;c__Bacteroidia;o__Flavobacteriales;f__Flavobacteriaceae;g__Polaribacter;s__	Zinc ribbon domain protein	29	NA	2.4811	NA
contig_11458_5_#_2639_#_3718_#_-1_#_ID=1263_5	d__Bacteria;p__Proteobacteria;c__Alphaproteobacteria;o__Pelagibacterales;f__Pelagibacteraceae;g__Pelagibacter;s__Pelagibacter ubique_R	TRAP-type mannitol/chloroaromatic compound transport system, substrate-binding protein	40	NA	2.4811	NA
contig_6995_676_#_789946_#_792777_#_-1_#_ID=9805_676	d__Archaea;p__Thermoplasmatota;c__Poseidoniia;o__Poseidoniales;f__Poseidoniaceae;	hypothetical protein	99	NA	5.7892	NA
contig_7908_309_#_291806_#_292201_#_1_#_ID=10443_309	d__Bacteria;p__Pseudomonadota;c__Alphaproteobacteria;o__Rhodobacterales;f__Rhodobacteraceae;	50S ribosomal protein L19	15	NA	2.4811	NA
contig_7694_104_#_103085_#_104065_#_1_#_ID=11863_104	d__Bacteria;p__Proteobacteria;c__Alphaproteobacteria;o__Rhodobacterales;f__Rhodobacteraceae;g__Tateyamaria;s__	Glycine/betaine ABC transporter substrate-binding protein	34	NA	NA	3.7934
contig_3552_187_#_210593_#_211582_#_1_#_ID=8823_187	d__Bacteria;p__Bacteroidota;c__Bacteroidia;o__Flavobacteriales;f__Flavobacteriaceae;g__Polaribacter;s__Polaribacter sp900106075	pyruvate dehydrogenase (acetyl-transferring) E1 component subunit alpha	37	NA	4.9622	NA
contig_11804_13_#_8700_#_9758_#_1_#_ID=1577_13	d__Bacteria;p__Proteobacteria;c__Gammaproteobacteria;o__Pseudomonadales;f__Porticoccaceae;g__HTCC2207;s__	Phosphate ABC transporter, periplasmic phosphate-binding protein	38	NA	NA	2.5289
contig_13628_1_#_3_#_2102_#_-1_#_ID=3050_1	d__Bacteria;p__Proteobacteria;c__Gammaproteobacteria;o__Pseudomonadales;f__Porticoccaceae;g__HTCC2207;s__	TonB-dependent receptor	76	other TBDR	4.9622	NA
contig_1385_48_#_41393_#_42442_#_1_#_ID=3269_48	d__Bacteria;p__Bacteroidota;c__Bacteroidia;o__Flavobacteriales;f__Flavobacteriaceae;g__UBA7433;s__	tRNA preQ1(34) S-adenosylmethionine ribosyltransferase-isomerase QueA	40	NA	2.4811	NA
contig_15179_24_#_23888_#_24712_#_1_#_ID=4671_24	d__Bacteria;p__Proteobacteria;c__Alphaproteobacteria;o__Puniceispirillales;f__Puniceispirillaceae;g__Puniceispirillum;s__Puniceispirillum sp002378605	50S ribosomal protein L2	30	NA	3.3081	NA
contig_16059_34_#_34006_#_34986_#_1_#_ID=5540_34	d__Bacteria;p__Proteobacteria;c__Alphaproteobacteria;o__Rhodobacterales;f__Rhodobacteraceae;g__HIMB11;s__HIMB11 sp001642945	Tripartite tricarboxylate transporter family receptor	34	NA	2.4811	NA
contig_17337_58_#_59194_#_59538_#_-1_#_ID=6718_58	d__Bacteria;p__Bacteroidota;c__Bacteroidia;o__Flavobacteriales;f__Flavobacteriaceae;g__MED-G11;s__MED-G11 sp004214015	50S ribosomal protein L19	13	NA	1.6541	NA
contig_14026_48_#_53471_#_54166_#_1_#_ID=3572_48	d__Bacteria;p__Bacteroidota;c__Bacteroidia;o__Flavobacteriales;f__Crocinitomicaceae;g__UBA952;s__	50S ribosomal protein L1	25	NA	2.4811	NA
contig_18034_13_#_16364_#_16735_#_1_#_ID=7432_13	d__Bacteria;p__Proteobacteria;c__Gammaproteobacteria;o__Pseudomonadales;f__UBA7434;g__UBA7434;s__	30S ribosomal protein S12	14	NA	3.3081	NA
contig_16606_168_#_196875_#_197306_#_1_#_ID=6035_168	d__Bacteria;p__Bacteroidota;c__Bacteroidia;o__Flavobacteriales;f__Flavobacteriaceae;g__Polaribacter;s__	50S ribosomal protein L16	16	NA	17.368	NA
contig_2644_206_#_193305_#_193595_#_-1_#_ID=8202_206	d__Bacteria;p__Proteobacteria;c__Alphaproteobacteria;o__Rhodobacterales;f__Rhodobacteraceae;g__Amylibacter;s__	HU family DNA-binding protein	10	NA	1.6541	NA
contig_16798_29_#_31834_#_33513_#_1_#_ID=6206_29	d__Bacteria;p__Proteobacteria;c__Gammaproteobacteria;o__Pseudomonadales;f__UBA7434;g__UBA7434;s__UBA7434 sp003492055	30S ribosomal protein S1	61	NA	1.6541	NA
contig_16660_18_#_17110_#_18216_#_-1_#_ID=6083_18	d__Bacteria;p__Proteobacteria;c__Alphaproteobacteria;o__Rhodobacterales;f__Rhodobacteraceae;g__Ascidiaceihabitans;s__Ascidiaceihabitans sp002478745	3-isopropylmalate dehydrogenase	40	NA	9.0973	NA
contig_5761_38_#_32776_#_34632_#_1_#_ID=10410_38	d__Bacteria;p__Bacteroidota;c__Bacteroidia;o__Flavobacteriales;f__Flavobacteriaceae;	STAS domain-containing protein	67	NA	7.4433	NA
contig_10372_108_#_96310_#_98655_#_-1_#_ID=318_108	d__Bacteria;p__Proteobacteria;c__Alphaproteobacteria;o__Rhodobacterales;f__Rhodobacteraceae;g__Planktomarina;s__Planktomarina temperata	Outer membrane protein assembly factor BamA	86	NA	5.7892	NA
contig_13537_1359_#_1576817_#_1578760_#_-1_#_ID=3131_1359	d__Bacteria;p__Proteobacteria;c__Gammaproteobacteria;o__Enterobacterales;f__Alteromonadaceae;g__Glaciecola;s__Glaciecola sp002292215	acetate--CoA ligase	72	NA	14.06	NA
contig_13941_40_#_27464_#_29803_#_1_#_ID=3494_40	d__Bacteria;p__Bacteroidota;c__Bacteroidia;o__Flavobacteriales;f__Flavobacteriaceae;	AAA domain-containing protein	87	NA	2.4811	NA
contig_1961_47_#_46132_#_47583_#_1_#_ID=7683_47	d__Bacteria;p__Proteobacteria;c__Alphaproteobacteria;o__Rhodobacterales;f__Rhodobacteraceae;g__Amylibacter;s__Amylibacter sp900197625	IMP dehydrogenase	51	NA	10.751	NA
contig_9015_190_#_179088_#_179456_#_-1_#_ID=12978_190	d__Bacteria;p__Bacteroidota;c__Bacteroidia;o__Flavobacteriales;f__Flavobacteriaceae;g__MAG-121220-bin8;s__	50S ribosomal protein L14	13	NA	NA	2.5289
contig_10596_490_#_549846_#_551084_#_1_#_ID=508_490	d__Bacteria;p__Bacteroidota;c__Bacteroidia;o__Flavobacteriales;f__Flavobacteriaceae;g__Polaribacter;s__	ATP-dependent Clp protease ATP-binding subunit ClpX	46	NA	1.6541	NA
contig_17232_7_#_5944_#_6852_#_1_#_ID=6612_7	d__Bacteria;p__Bacteroidota;c__Bacteroidia;o__Flavobacteriales;f__Flavobacteriaceae;g__SCGC-AAA160-P02;s__	SnoaL-like domain-containing protein	35	NA	NA	3.7934
contig_3550_28_#_29343_#_30617_#_-1_#_ID=8821_28	d__Bacteria;p__Bacteroidota;c__Bacteroidia;o__Flavobacteriales;f__Flavobacteriaceae;g__Polaribacter;s__Polaribacter sp900106075	Glycine/serine hydroxymethyltransferase	46	NA	7.4433	NA
contig_11926_66_#_67979_#_68347_#_1_#_ID=1685_66	d__Bacteria;p__Proteobacteria;c__Gammaproteobacteria;o__Pseudomonadales;f__Porticoccaceae;g__HTCC2207;s__	50S ribosomal protein L14	14	NA	NA	2.5289
scaffold_15125_156_#_167706_#_170783_#_-1_#_ID=12092_156	d__Bacteria;p__Bacteroidota;c__Bacteroidia;o__Flavobacteriales;f__Crocinitomicaceae;g__UBA952;s__	TonB-dependent receptor	113	SusC-like	NA	8.8512
contig_15179_15_#_17491_#_17862_#_1_#_ID=4671_15	d__Bacteria;p__Proteobacteria;c__Alphaproteobacteria;o__Puniceispirillales;f__Puniceispirillaceae;g__UBA3439;s__	30S ribosomal protein S12	14	NA	1.6541	NA
contig_16573_127_#_110546_#_111244_#_-1_#_ID=6005_127	d__Bacteria;p__Proteobacteria;c__Gammaproteobacteria;o__SAR86;f__D2472;g__D2472;s__	50S ribosomal protein L1	25	NA	3.3081	NA
contig_15805_67_#_46470_#_47591_#_-1_#_ID=5285_67	Unclassified	hypothetical protein	42	NA	NA	3.7934
scaffold_4761_432_#_508599_#_510290_#_-1_#_ID=13786_432	d__Bacteria;p__Bacteroidota;c__Bacteroidia;o__Flavobacteriales;f__Flavobacteriaceae;g__Polaribacter;s__	energy-dependent translational throttle protein EttA	63	NA	3.3081	NA
contig_14795_34_#_20682_#_21359_#_1_#_ID=4191_34	d__Bacteria;p__Proteobacteria;c__Gammaproteobacteria;o__Burkholderiales;f__Methylophilaceae;g__BACL14;s__	Large ribosomal subunit protein uL1	24	NA	NA	3.7934
contig_15161_118_#_129458_#_129748_#_1_#_ID=4653_118	d__Bacteria;p__Bacteroidota;c__Bacteroidia;o__Flavobacteriales;f__Flavobacteriaceae;g__UBA7428;s__	Large ribosomal subunit protein uL23	11	NA	NA	2.5289
contig_11457_59_#_50296_#_51171_#_-1_#_ID=1262_59	d__Bacteria;p__Proteobacteria;c__Alphaproteobacteria;o__Pelagibacterales;f__Pelagibacteraceae;g__Pelagibacter;s__	F0F1 ATP synthase subunit gamma	33	NA	6.6162	NA
contig_8423_5_#_4169_#_5359_#_1_#_ID=12486_5	d__Bacteria;p__Bacteroidota;c__Bacteroidia;o__Flavobacteriales;f__Flavobacteriaceae;g__Hel1-33-131;s__	ADP-forming succinate--CoA ligase subunit beta	43	NA	1.6541	NA
contig_10305_3_#_2443_#_5433_#_-1_#_ID=262_3	d__Bacteria;p__Bacteroidota;c__Bacteroidia;o__Flavobacteriales;f__Flavobacteriaceae;	TonB-linked outer membrane protein, SusC/RagA family	109	SusC-like	2.4811	NA
contig_14806_72_#_63956_#_66064_#_-1_#_ID=4304_72	d__Bacteria;p__Proteobacteria;c__Alphaproteobacteria;o__UBA7985;f__UBA7985;g__UBA7985;s__	Polyribonucleotide nucleotidyltransferase	76	NA	1.6541	NA
contig_8303_2_#_711_#_5789_#_1_#_ID=12387_2	d__Bacteria;	hypothetical protein	180	NA	34.735	NA
scaffold_3_383_#_396821_#_399136_#_-1_#_ID=13779_383	d__Bacteria;p__Proteobacteria;c__Alphaproteobacteria;o__Rhodobacterales;f__Rhodobacteraceae;g__Amylibacter;s__Amylibacter sp900197625	ATP-dependent Clp protease ATP-binding subunit ClpA	85	NA	14.06	NA
contig_14773_24_#_19333_#_20019_#_1_#_ID=4168_24	d__Bacteria;p__Bacteroidota;c__Bacteroidia;o__Flavobacteriales;f__Flavobacteriaceae;g__HC6-5;s__	NIPSNAP domain-containing protein	26	NA	3.3081	NA
contig_17427_8_#_7447_#_8214_#_-1_#_ID=6808_8	d__Bacteria;p__Proteobacteria;c__Alphaproteobacteria;o__Rhodobacterales;f__Rhodobacteraceae;g__Tateyamaria;s__	ABC-type polar amino acid transport system, ATPase component	29	NA	1.6541	NA
contig_16418_71_#_72136_#_73815_#_-1_#_ID=5876_71	d__Bacteria;p__Bacteroidota;c__Bacteroidia;o__Flavobacteriales;f__Flavobacteriaceae;g__Ulvibacter_B;s__	glutamine--tRNA ligase/YqeY domain fusion protein	65	NA	1.6541	NA
contig_14897_48_#_39169_#_39540_#_-1_#_ID=4387_48	d__Bacteria;p__Proteobacteria;c__Gammaproteobacteria;o__Pseudomonadales;f__Pseudohongiellaceae;g__OM182;s__OM182 sp001438145	30S ribosomal protein S12	14	NA	1.6541	NA
contig_17791_29_#_29698_#_30585_#_-1_#_ID=7182_29	d__Bacteria;p__Bacteroidota;c__Bacteroidia;o__Flavobacteriales;f__UA16;g__UA16;s__UA16 sp002477505	30S ribosomal protein S2	32	NA	1.6541	NA
contig_11955_55_#_43564_#_44040_#_1_#_ID=1707_55	d__Bacteria;p__Bacteroidota;c__Bacteroidia;o__Flavobacteriales;f__Flavobacteriaceae;g__Hel1-33-131;s__	50S ribosomal protein L17	18	NA	NA	5.0578
contig_5192_23_#_20392_#_23220_#_-1_#_ID=9993_23	d__Bacteria;p__Proteobacteria;c__Alphaproteobacteria;o__Rhodobacterales;f__Rhodobacteraceae;g__Tateyamaria;s__	pyruvate carboxylase	104	NA	NA	2.5289
contig_14465_30_#_21981_#_22268_#_-1_#_ID=3983_30	d__Bacteria;p__Proteobacteria;c__Alphaproteobacteria;o__Rhodobacterales;f__Rhodobacteraceae;g__Planktomarina;s__Planktomarina temperata	Co-chaperonin GroES (HSP10)	10	NA	10.751	NA
contig_789_1_#_3_#_1136_#_-1_#_ID=10425_1	d__Bacteria;p__Bacteroidota;c__Bacteroidia;o__Flavobacteriales;f__Flavobacteriaceae;	G-D-S-L family lipolytic protein	38	NA	NA	7.5867
contig_15586_3_#_959_#_1729_#_1_#_ID=5058_3	d__Bacteria;p__Proteobacteria;c__Alphaproteobacteria;o__Rhodobacterales;f__Rhodobacteraceae;g__Ascidiaceihabitans;s__	Cyclohexadienyl dehydratase	27	NA	NA	3.7934
contig_15961_1471_#_1380545_#_1381033_#_-1_#_ID=5246_1471	d__Bacteria;p__Proteobacteria;c__Alphaproteobacteria;o__Rhodobacterales;f__Rhodobacteraceae;g__Ascidiaceihabitans;s__	30S ribosomal protein S9	18	NA	NA	2.5289
contig_17346_32_#_39133_#_40908_#_-1_#_ID=6727_32	d__Bacteria;p__Proteobacteria;c__Gammaproteobacteria;o__Pseudomonadales;f__HTCC2089;g__UBA9926;s__	succinate dehydrogenase flavoprotein subunit	64	NA	NA	2.5289
contig_16173_7_#_5223_#_5642_#_1_#_ID=5653_7	d__Bacteria;p__Bacteroidota;c__Bacteroidia;o__Flavobacteriales;f__Flavobacteriaceae;g__Hel1-33-131;s__	nucleoside-diphosphate kinase	15	NA	8.2703	NA
K1M2_SHEEP	#N/A	NA	46	NA	3.3081	NA
contig_11585_89_#_94423_#_95427_#_-1_#_ID=1377_89	d__Bacteria;p__Bacteroidota;c__Bacteroidia;o__Flavobacteriales;f__Flavobacteriaceae;g__Hel1-33-131;s__	MoxR-like ATPase in aerotolerance operon	37	NA	3.3081	NA
contig_6868_82_#_87053_#_88357_#_-1_#_ID=11216_82	d__Bacteria;p__Proteobacteria;c__Alphaproteobacteria;o__Rhodobacterales;f__Rhodobacteraceae;g__Ascidiaceihabitans;s__Ascidiaceihabitans sp002478745	Adenylosuccinate lyase	49	NA	5.7892	NA
contig_4971_419_#_424831_#_427365_#_1_#_ID=9821_419	d__Bacteria;p__Bacteroidota;c__Bacteroidia;o__Flavobacteriales;f__Crocinitomicaceae;g__UBA952;s__	DNA gyrase subunit A	95	NA	1.6541	NA
contig_6269_75_#_65878_#_66906_#_1_#_ID=10770_75	d__Bacteria;p__Bacteroidota;c__Bacteroidia;o__Flavobacteriales;f__Flavobacteriaceae;g__SCGC-AAA160-P02;s__	Cell shape-determining ATPase MreB, actin-like superfamily	38	NA	2.4811	NA
contig_2187_267_#_278560_#_280701_#_1_#_ID=7887_267	d__Bacteria;p__Bacteroidota;c__Bacteroidia;o__Flavobacteriales;f__Flavobacteriaceae;g__SCGC-AAA160-P02;s__	Peptidase M1 membrane alanine aminopeptidase domain-containing protein	82	NA	NA	2.5289
contig_8966_468_#_518788_#_520140_#_-1_#_ID=12933_468	d__Bacteria;p__Bacteroidota;c__Bacteroidia;o__Flavobacteriales;f__Flavobacteriaceae;g__Ulvibacter_B;s__	Na(+)-translocating NADH-quinone reductase subunit A	50	NA	NA	2.5289
contig_14598_62_#_47497_#_50754_#_1_#_ID=4110_62	d__Bacteria;p__Bacteroidota;c__Bacteroidia;o__Flavobacteriales;f__Flavobacteriaceae;g__Hel1-33-131;s__	TonB-dependent receptor	118	SusC-like	NA	2.5289
contig_13537_397_#_462831_#_465125_#_-1_#_ID=3131_397	d__Bacteria;p__Proteobacteria;c__Gammaproteobacteria;o__Enterobacterales;f__Alteromonadaceae;g__Glaciecola;s__Glaciecola sp002292215	TonB-dependent receptor	82	NA	18.195	NA
contig_14411_60_#_60855_#_61211_#_-1_#_ID=3931_60	d__Bacteria;p__Proteobacteria;c__Gammaproteobacteria;o__Pseudomonadales;f__Nitrincolaceae;g__ASP10-02a;s__ASP10-02a sp002335115	30S ribosomal protein S13	13	NA	1.6541	NA
contig_16610_16_#_15046_#_15792_#_-1_#_ID=6040_16	d__Bacteria;p__Bacteroidota;c__Bacteroidia;o__Flavobacteriales;f__Flavobacteriaceae;g__SCGC-AAA160-P02;s__	Uroporphyrinogen-III synthase	28	NA	1.6541	NA
contig_1321_33_#_34645_#_35508_#_-1_#_ID=2832_33	d__Bacteria;p__Bacteroidota;c__Bacteroidia;o__Flavobacteriales;f__Flavobacteriaceae;g__SCGC-AAA160-P02;s__	SnoaL-like domain-containing protein	33	NA	NA	3.7934
contig_17295_11_#_10905_#_12182_#_1_#_ID=6674_11	d__Bacteria;p__Proteobacteria;c__Gammaproteobacteria;o__SAR86;f__D2472;g__SCGC-AAA076-P13;s__	transcription termination factor Rho	48	NA	3.3081	NA
contig_9211_3_#_2262_#_3935_#_-1_#_ID=13145_3	d__Bacteria;p__Bacteroidota;c__Bacteroidia;o__Flavobacteriales;f__Flavobacteriaceae;g__SCGC-AAA160-P02;s__	Hercynine oxygenase	64	NA	1.6541	NA
contig_9195_61_#_64609_#_66486_#_-1_#_ID=13131_61	d__Bacteria;p__Bacteroidota;c__Bacteroidia;o__Flavobacteriales;f__Flavobacteriaceae;g__SCGC-AAA160-P02;s__	TonB-dependent receptor	70	other TBDR	NA	2.5289
contig_10251_31_#_26086_#_27663_#_-1_#_ID=214_31	d__Bacteria;p__Bacteroidota;c__Bacteroidia;o__Flavobacteriales;f__Flavobacteriaceae;g__Polaribacter;s__	NADP-dependent glyceraldehyde-3-phosphate dehydrogenase	58	NA	14.06	NA
contig_14409_66_#_59206_#_59739_#_1_#_ID=3928_66	d__Bacteria;p__Proteobacteria;c__Alphaproteobacteria;o__Rhodobacterales;f__Rhodobacteraceae;g__Ascidiaceihabitans;s__	50S ribosomal protein L6	19	NA	2.4811	NA
contig_10596_471_#_530573_#_532312_#_1_#_ID=508_471	d__Bacteria;p__Bacteroidota;c__Bacteroidia;o__Flavobacteriales;f__Flavobacteriaceae;g__Polaribacter;s__	aspartate--tRNA ligase	65	NA	2.4811	NA
contig_6076_38_#_39043_#_40914_#_-1_#_ID=10637_38	d__Bacteria;p__Bacteroidota;c__Bacteroidia;o__Flavobacteriales;f__Flavobacteriaceae;g__SCGC-AAA160-P02;s__	Membrane protein insertase YidC	71	NA	NA	2.5289
contig_1584_35_#_30857_#_32374_#_1_#_ID=5321_35	d__Bacteria;p__Bacteroidota;c__Bacteroidia;o__Flavobacteriales;f__Flavobacteriaceae;g__UBA7433;s__UBA7433 sp002477565	ATP-dependent RNA helicase	57	NA	8.2703	NA
contig_13006_9_#_5049_#_5534_#_-1_#_ID=2636_9	d__Bacteria;p__Proteobacteria;c__Gammaproteobacteria;o__Pseudomonadales;f__Porticoccaceae;g__HTCC2207;s__HTCC2207 sp002378645	OmpA family protein	17	NA	4.1352	NA
scaffold_5855_660_#_708082_#_709758_#_1_#_ID=13792_660	d__Bacteria;p__Bacteroidota;c__Bacteroidia;o__Flavobacteriales;f__Flavobacteriaceae;g__Polaribacter;s__Polaribacter sp900106075	dihydroxy-acid dehydratase	59	NA	NA	2.5289
contig_10801_259_#_288380_#_288676_#_-1_#_ID=686_259	d__Bacteria;p__Bacteroidota;c__Bacteroidia;o__Flavobacteriales;f__Flavobacteriaceae;g__MS024-2A;s__MS024-2A sp000173095	30S ribosomal protein S18	11	NA	1.6541	NA
contig_13537_130_#_164377_#_166977_#_1_#_ID=3131_130	d__Bacteria;p__Proteobacteria;c__Gammaproteobacteria;o__Enterobacterales;f__Alteromonadaceae;g__Glaciecola;s__Glaciecola sp002292215	translation initiation factor IF-2	95	NA	9.0973	NA
contig_17737_17_#_18898_#_20988_#_-1_#_ID=7127_17	d__Bacteria;p__Bacteroidota;c__Bacteroidia;o__Cytophagales;f__Cyclobacteriaceae;g__UBA4465;s__	ATP-dependent zinc metalloprotease FtsH	78	NA	NA	3.7934
contig_10631_7_#_5989_#_7377_#_1_#_ID=534_7	d__Bacteria;p__Bacteroidota;c__Bacteroidia;o__Flavobacteriales;f__Flavobacteriaceae;g__Polaribacter;s__	Phosphoglucosamine mutase	50	NA	2.4811	NA
contig_4537_228_#_235849_#_238962_#_-1_#_ID=8056_228	d__Bacteria;p__Bacteroidota;c__Bacteroidia;o__Flavobacteriales;f__Flavobacteriaceae;	SusC/RagA family TonB-linked outer membrane protein	112	SusC-like	3.3081	NA
contig_11832_23_#_22961_#_23701_#_-1_#_ID=1602_23	d__Bacteria;p__Bacteroidota;c__Bacteroidia;o__Flavobacteriales;f__Flavobacteriaceae;g__Polaribacter;s__	hypothetical protein	26	NA	28.119	NA
contig_7183_233_#_258081_#_259712_#_-1_#_ID=11480_233	d__Bacteria;p__Bacteroidota;c__Bacteroidia;o__Flavobacteriales;f__Flavobacteriaceae;g__Polaribacter;s__	S8 family peptidase	58	NA	2.4811	NA
contig_15173_9_#_8119_#_9045_#_1_#_ID=4666_9	d__Bacteria;p__Bacteroidota;c__Bacteroidia;o__Flavobacteriales;f__Flavobacteriaceae;g__SGZJ01;s__SGZJ01 sp004213995	Protease	35	NA	NA	2.5289
contig_5666_3_#_2138_#_4975_#_1_#_ID=10348_3	d__Bacteria;p__Proteobacteria;c__Gammaproteobacteria;o__Pseudomonadales;f__Porticoccaceae;g__HTCC2207;s__	TonB-dependent receptor	105	NA	3.3081	NA
contig_10240_17_#_16467_#_18344_#_-1_#_ID=208_17	d__Bacteria;p__Bacteroidota;c__Bacteroidia;o__Flavobacteriales;f__Flavobacteriaceae;g__Polaribacter;s__	membrane protein insertase YidC	72	NA	13.232	NA
contig_1584_50_#_50481_#_50864_#_-1_#_ID=5321_50	d__Bacteria;p__Bacteroidota;c__Bacteroidia;o__Flavobacteriales;f__Flavobacteriaceae;g__UBA7433;s__UBA7433 sp002477565	30S ribosomal protein S11	14	NA	4.9622	NA
contig_7742_248_#_299083_#_301956_#_1_#_ID=11900_248	d__Bacteria;p__Bacteroidota;c__Bacteroidia;o__Flavobacteriales;f__Schleiferiaceae;g__UBA10364;s__UBA10364 sp002387615	aminomethyl-transferring glycine dehydrogenase	104	NA	6.6162	NA
contig_14534_146_#_134821_#_136143_#_-1_#_ID=4049_146	d__Bacteria;p__Bacteroidota;c__Bacteroidia;o__Flavobacteriales;f__Flavobacteriaceae;g__Polaribacter;s__	trigger factor	50	NA	9.9244	NA
contig_6176_38_#_47588_#_48871_#_-1_#_ID=10698_38	d__Bacteria;p__Bacteroidota;c__Bacteroidia;o__Flavobacteriales;f__Flavobacteriaceae;	UDP-N-acetyl-D-galactosamine dehydrogenase	47	NA	2.4811	NA
contig_13996_1_#_3_#_1937_#_1_#_ID=3412_1	d__Bacteria;p__Bacteroidota;c__Bacteroidia;o__Flavobacteriales;f__Flavobacteriaceae;	hypothetical protein	71	SusC-like	NA	3.7934
contig_3422_166_#_185951_#_188566_#_-1_#_ID=8714_166	d__Bacteria;p__Bacteroidota;c__Bacteroidia;o__Flavobacteriales;f__Flavobacteriaceae;g__SCGC-AAA160-P02;s__	Alanine--tRNA ligase	99	NA	1.6541	NA
contig_13537_2425_#_2718455_#_2719924_#_1_#_ID=3131_2425	d__Bacteria;p__Proteobacteria;c__Gammaproteobacteria;o__Enterobacterales;f__Alteromonadaceae;g__Glaciecola;s__Glaciecola sp002292215	IMP dehydrogenase	52	NA	9.9244	NA
contig_15058_30_#_27298_#_27933_#_1_#_ID=4551_30	d__Bacteria;p__Proteobacteria;c__Alphaproteobacteria;o__Rhodobacterales;f__Rhodobacteraceae;g__Planktomarina;s__	50S ribosomal protein L25/general stress protein Ctc	23	NA	4.9622	NA
contig_11776_12_#_9910_#_11184_#_-1_#_ID=1552_12	d__Bacteria;p__Proteobacteria;c__Alphaproteobacteria;o__Rhodobacterales;f__Rhodobacteraceae;g__Tateyamaria;s__	Enolase	45	NA	NA	2.5289
contig_17711_435_#_464314_#_465321_#_-1_#_ID=7102_435	d__Bacteria;p__Bacteroidota;c__Bacteroidia;o__Flavobacteriales;f__Flavobacteriaceae;g__MS024-2A;s__MS024-2A sp000173095	Glutamine synthetase	38	NA	1.6541	NA
contig_4158_129_#_126284_#_128614_#_-1_#_ID=9245_129	d__Bacteria;p__Proteobacteria;c__Alphaproteobacteria;o__Rhodobacterales;f__Rhodobacteraceae;g__Planktomarina;s__Planktomarina temperata	DNA topoisomerase IV subunit A	87	NA	13.232	NA
contig_1445_273_#_324409_#_324984_#_-1_#_ID=3968_273	d__Bacteria;p__Bacteroidota;c__Bacteroidia;o__Flavobacteriales;f__Flavobacteriaceae;g__Ulvibacter_B;s__	DUF4270 domain-containing protein	20	NA	20.676	NA
contig_15003_35_#_33191_#_33736_#_-1_#_ID=4394_35	d__Bacteria;p__Bacteroidota;c__Bacteroidia;o__Flavobacteriales;f__Flavobacteriaceae;	OmpH family outer membrane protein	20	NA	4.9622	NA
contig_6815_57_#_62836_#_64080_#_1_#_ID=11175_57	d__Bacteria;p__Bacteroidota;c__Bacteroidia;o__Flavobacteriales;f__Flavobacteriaceae;g__SCGC-AAA160-P02;s__	Tetratricopeptide repeat-containing protein	48	NA	5.7892	NA
contig_1589_8_#_8509_#_9027_#_-1_#_ID=5370_8	d__Bacteria;p__Proteobacteria;c__Alphaproteobacteria;o__Rhodobacterales;f__Rhodobacteraceae;g__Planktomarina;s__Planktomarina temperata	hypothetical protein	19	NA	7.4433	NA
contig_6407_1_#_240_#_1241_#_1_#_ID=10874_1	d__Bacteria;p__Proteobacteria;c__Alphaproteobacteria;o__Rhodobacterales;f__Rhodobacteraceae;g__Tateyamaria;s__	ABC-type taurine transport system, periplasmic component	34	NA	NA	8.8512
contig_14931_4_#_4087_#_6477_#_1_#_ID=4423_4	d__Bacteria;p__Bacteroidota;c__Bacteroidia;o__Flavobacteriales;f__Schleiferiaceae;g__UBA10364;s__UBA10364 sp003045825	TonB-dependent receptor	89	NA	NA	5.0578
contig_14429_501_#_448685_#_449056_#_1_#_ID=3948_501	d__Bacteria;p__Proteobacteria;c__Gammaproteobacteria;o__SAR86;f__D2472;g__SCGC-AAA076-P13;s__	30S ribosomal protein S12	14	NA	1.6541	NA
contig_14031_32_#_25979_#_26686_#_-1_#_ID=3578_32	d__Bacteria;p__Proteobacteria;c__Alphaproteobacteria;o__Rhodobacterales;f__Rhodobacteraceae;g__Planktomarina;s__Planktomarina temperata	Methanogenic corrinoid protein MtbC1	25	NA	3.3081	NA
contig_4776_271_#_264669_#_265232_#_-1_#_ID=9688_271	d__Bacteria;p__Proteobacteria;c__Alphaproteobacteria;o__Rhodobacterales;f__Rhodobacteraceae;g__Planktomarina;s__Planktomarina temperata	Sulfopyruvate decarboxylase subunit beta	20	NA	4.1352	NA
contig_14429_607_#_536661_#_538796_#_1_#_ID=3948_607	d__Bacteria;p__Proteobacteria;c__Gammaproteobacteria;o__SAR86;f__D2472;g__SCGC-AAA076-P13;s__	polyribonucleotide nucleotidyltransferase	77	NA	NA	2.5289
contig_8575_77_#_68107_#_68724_#_1_#_ID=12617_77	d__Bacteria;p__Proteobacteria;c__Alphaproteobacteria;o__Rhodobacterales;f__Rhodobacteraceae;g__Lentibacter;s__Lentibacter algarum	50S ribosomal protein L4	22	NA	4.9622	NA
contig_9100_26_#_23434_#_25485_#_1_#_ID=13051_26	d__Bacteria;p__Bacteroidota;c__Bacteroidia;o__Flavobacteriales;f__Flavobacteriaceae;g__MED-G11;s__	hypothetical protein	77	NA	4.1352	NA
contig_16606_185_#_204102_#_204485_#_1_#_ID=6035_185	d__Bacteria;p__Bacteroidota;c__Bacteroidia;o__Flavobacteriales;f__Flavobacteriaceae;g__Polaribacter;s__	30S ribosomal protein S11	14	NA	7.4433	NA
contig_1961_233_#_251111_#_251809_#_-1_#_ID=7683_233	d__Bacteria;p__Proteobacteria;c__Alphaproteobacteria;o__Rhodobacterales;f__Rhodobacteraceae;g__Amylibacter;s__Amylibacter sp900197625	Corrinoid methyltransferase protein, putative	25	NA	1.6541	NA
contig_10594_233_#_220287_#_221582_#_1_#_ID=506_233	d__Bacteria;p__Proteobacteria;c__Alphaproteobacteria;o__Rhodobacterales;f__Rhodobacteraceae;g__Ascidiaceihabitans;s__	adenylosuccinate synthase	47	NA	4.9622	NA
contig_12715_36_#_42176_#_43870_#_1_#_ID=2381_36	d__Bacteria;p__Bacteroidota;c__Bacteroidia;o__Flavobacteriales;f__Flavobacteriaceae;g__Polaribacter;s__	lysine--tRNA ligase	64	NA	4.9622	NA
contig_17374_109_#_113281_#_113823_#_1_#_ID=6756_109	d__Bacteria;p__Bacteroidota;c__Bacteroidia;o__Flavobacteriales;f__Flavobacteriaceae;g__MAG-120531;s__MAG-120531 sp000173115	50S ribosomal protein L6	19	NA	2.4811	NA
scaffold_5855_249_#_280132_#_281661_#_-1_#_ID=13792_249	d__Bacteria;p__Bacteroidota;c__Bacteroidia;o__Flavobacteriales;f__Flavobacteriaceae;g__Polaribacter;s__Polaribacter sp900106075	Ribonuclease G or E	58	NA	5.7892	NA
contig_13930_218_#_261116_#_263593_#_1_#_ID=3487_218	d__Bacteria;p__Bacteroidota;c__Bacteroidia;o__Flavobacteriales;f__Flavobacteriaceae;g__Hel1-33-131;s__	type I DNA topoisomerase	93	NA	1.6541	NA
contig_16485_397_#_389579_#_390760_#_-1_#_ID=5934_397	d__Bacteria;p__Proteobacteria;c__Alphaproteobacteria;o__Rhodobacterales;f__Rhodobacteraceae;g__WLWX01;s__	Leucine-binding protein domain-containing protein	40	NA	NA	2.5289
contig_17352_19_#_17845_#_19011_#_1_#_ID=6733_19	d__Bacteria;p__Proteobacteria;c__Gammaproteobacteria;o__Pseudomonadales;f__Porticoccaceae;g__HTCC2207;s__	ADP-forming succinate--CoA ligase subunit beta	41	NA	1.6541	NA
contig_13537_423_#_489862_#_492513_#_1_#_ID=3131_423	d__Bacteria;p__Proteobacteria;c__Gammaproteobacteria;o__Enterobacterales;f__Alteromonadaceae;g__Glaciecola;s__Glaciecola sp002292215	DNA topoisomerase (ATP-hydrolyzing) subunit A	98	NA	9.0973	NA
contig_11062_11_#_10913_#_12289_#_1_#_ID=916_11	d__Bacteria;p__Bacteroidota;c__Bacteroidia;o__Flavobacteriales;f__Flavobacteriaceae;g__SCGC-AAA160-P02;s__	Gliding motility lipoprotein GldK	53	NA	4.9622	NA
contig_12157_70_#_58531_#_59523_#_1_#_ID=1874_70	d__Bacteria;p__Bacteroidota;c__Bacteroidia;o__Flavobacteriales;f__UA16;g__UA16;s__UA16 sp002477505	DNA-directed RNA polymerase subunit alpha	37	NA	1.6541	NA
contig_1445_433_#_486146_#_486637_#_1_#_ID=3968_433	d__Bacteria;p__Bacteroidota;c__Bacteroidia;o__Flavobacteriales;f__Flavobacteriaceae;g__HC6-5;s__	DUF4440 domain-containing protein	18	NA	4.9622	NA
contig_14546_375_#_343786_#_344136_#_1_#_ID=4061_375	d__Bacteria;p__Bacteroidota;c__Bacteroidia;o__Flavobacteriales;f__Flavobacteriaceae;g__Polaribacter;s__	50S ribosomal protein L18	13	NA	3.3081	NA
scaffold_4761_74_#_98271_#_99581_#_1_#_ID=13786_74	d__Bacteria;p__Bacteroidota;c__Bacteroidia;o__Flavobacteriales;f__Flavobacteriaceae;g__Polaribacter;s__	UDP-N-acetylglucosamine 1-carboxyvinyltransferase	48	NA	3.3081	NA
contig_9015_174_#_170671_#_171303_#_-1_#_ID=12978_174	d__Bacteria;p__Bacteroidota;c__Bacteroidia;o__Flavobacteriales;f__Flavobacteriaceae;g__MAG-121220-bin8;s__MAG-121220-bin8 sp002700465	50S ribosomal protein L17	23	NA	1.6541	NA
contig_16539_39_#_45700_#_47232_#_-1_#_ID=5969_39	d__Bacteria;p__Proteobacteria;c__Alphaproteobacteria;o__Rhodobacterales;f__Rhodobacteraceae;g__Planktomarina;s__Planktomarina temperata	Cell division protein FtsZ	53	NA	11.578	NA
contig_14403_57_#_31275_#_32573_#_-1_#_ID=3798_57	d__Bacteria;p__Proteobacteria;c__Gammaproteobacteria;o__Pseudomonadales;f__Halieaceae;g__Luminiphilus;s__	Serine hydroxymethyltransferase	46	NA	4.9622	NA
contig_5763_57_#_60446_#_60700_#_1_#_ID=10412_57	d__Bacteria;p__Bacteroidota;c__Bacteroidia;o__Flavobacteriales;f__Flavobacteriaceae;g__Polaribacter;s__	type B 50S ribosomal protein L31	10	NA	1.6541	NA
contig_3550_8_#_8786_#_9265_#_-1_#_ID=8821_8	d__Bacteria;p__Bacteroidota;c__Bacteroidia;o__Flavobacteriales;f__Flavobacteriaceae;g__Polaribacter;s__Polaribacter sp900106075	DNA-binding transcriptional regulator, Lrp family	18	NA	4.1352	NA
contig_9015_195_#_181081_#_181488_#_-1_#_ID=12978_195	d__Bacteria;p__Bacteroidota;c__Bacteroidia;o__Flavobacteriales;f__Flavobacteriaceae;g__MAG-121220-bin8;s__MAG-121220-bin8 sp002700465	50S ribosomal protein L22	15	NA	3.3081	NA
contig_15233_12_#_8118_#_8723_#_1_#_ID=4722_12	d__Bacteria;p__Proteobacteria;c__Gammaproteobacteria;o__Pseudomonadales;f__Porticoccaceae;g__HTCC2207;s__HTCC2207 sp002335945	Thioredoxin peroxidase	22	NA	NA	3.7934
contig_3552_348_#_389711_#_390094_#_-1_#_ID=8823_348	d__Bacteria;p__Bacteroidota;c__Bacteroidia;o__Flavobacteriales;f__Flavobacteriaceae;g__Polaribacter;s__Polaribacter sp900106075	30S ribosomal protein S11	14	NA	7.4433	NA
contig_11620_157_#_229030_#_231192_#_-1_#_ID=1407_157	d__Bacteria;p__Proteobacteria;c__Alphaproteobacteria;o__Rhodobacterales;f__Rhodobacteraceae;g__Tateyamaria;s__Tateyamaria sp003445215	malate synthase G	79	NA	3.3081	NA
contig_14935_50_#_46373_#_46771_#_1_#_ID=4427_50	d__Bacteria;p__Bacteroidota;c__Bacteroidia;o__Flavobacteriales;f__UBA7430;g__UBA7430;s__UBA7430 sp002478765	30S ribosomal protein S8	14	NA	1.6541	NA
contig_14760_33_#_25402_#_25770_#_-1_#_ID=4260_33	d__Bacteria;p__Proteobacteria;c__Gammaproteobacteria;o__Pseudomonadales;f__Porticoccaceae;g__HTCC2207;s__HTCC2207 sp002335945	50S ribosomal protein L14	14	NA	NA	3.7934
contig_17203_61_#_45909_#_47219_#_1_#_ID=6587_61	d__Bacteria;	hypothetical protein	46	NA	NA	3.7934
contig_15692_40_#_36665_#_37123_#_1_#_ID=5169_40	d__Bacteria;p__Pseudomonadota;c__Alphaproteobacteria;o__Rhodobacterales;f__Rhodobacteraceae;	50S ribosomal protein L13	17	NA	1.6541	NA
contig_11939_2_#_490_#_2970_#_-1_#_ID=1694_2	d__Bacteria;p__Bacteroidota;c__Bacteroidia;o__Flavobacteriales;	Putative peptidase, S8 family (Putative)	89	NA	4.1352	NA
contig_14782_4_#_2334_#_3644_#_1_#_ID=4280_4	d__Bacteria;p__Bacteroidota;c__Bacteroidia;o__Flavobacteriales;f__Flavobacteriaceae;g__UBA7433;s__UBA7433 sp002477565	UDP-N-acetylglucosamine 1-carboxyvinyltransferase	48	NA	1.6541	NA
contig_10297_5_#_5688_#_7052_#_1_#_ID=255_5	d__Bacteria;p__Bacteroidota;c__Bacteroidia;o__Flavobacteriales;f__Flavobacteriaceae;g__UBA7433;s__UBA7433 sp002477565	OmpA-like domain-containing protein	49	NA	NA	5.0578
contig_7717_270_#_274213_#_274563_#_-1_#_ID=11881_270	d__Bacteria;p__Bacteroidota;c__Bacteroidia;o__Flavobacteriales;f__Flavobacteriaceae;g__Polaribacter;s__	50S ribosomal protein L18	13	NA	2.4811	NA
contig_5109_323_#_371093_#_372727_#_1_#_ID=9926_323	d__Bacteria;p__Bacteroidota;c__Bacteroidia;o__Flavobacteriales;f__Flavobacteriaceae;g__CAU-1491;s__	CTP synthase	61	NA	NA	5.0578
contig_4127_620_#_689727_#_690680_#_-1_#_ID=9221_620	d__Bacteria;p__Bacteroidota;c__Bacteroidia;o__Flavobacteriales;f__Flavobacteriaceae;g__SCGC-AAA160-P02;s__	Acetyl-coenzyme A carboxylase carboxyl transferase subunit alpha	36	NA	NA	5.0578
contig_10885_8_#_4925_#_7342_#_-1_#_ID=757_8	d__Bacteria;p__Proteobacteria;c__Alphaproteobacteria;o__Rhodobacterales;f__Rhodobacteraceae;g__Tateyamaria;s__	DNA topoisomerase (ATP-hydrolyzing) subunit B	89	NA	NA	3.7934
contig_17331_2_#_1267_#_2826_#_-1_#_ID=6712_2	d__Bacteria;p__Proteobacteria;c__Alphaproteobacteria;o__Rhodobacterales;f__Rhodobacteraceae;g__Amylibacter;s__Amylibacter sp900197625	glutamine-hydrolyzing GMP synthase	58	NA	4.9622	NA
contig_13712_185_#_178776_#_181277_#_1_#_ID=3291_185	d__Bacteria;p__Proteobacteria;c__Alphaproteobacteria;o__Rhodobacterales;f__Rhodobacteraceae;g__Ascidiaceihabitans;s__	Diguanylate cyclase	93	NA	4.1352	NA
contig_12157_69_#_57907_#_58512_#_1_#_ID=1874_69	d__Bacteria;p__Bacteroidota;c__Bacteroidia;o__Flavobacteriales;f__UA16;g__UA16;s__UA16 sp002477505	30S ribosomal protein S4	23	NA	3.3081	NA
contig_10015_5_#_6651_#_7826_#_1_#_ID=18_5	d__Bacteria;p__Bacteroidota;c__Bacteroidia;o__Flavobacteriales;f__Flavobacteriaceae;g__Polaribacter;s__	2-isopropylmalate synthase	43	NA	6.6162	NA
contig_2473_209_#_211515_#_213533_#_-1_#_ID=8077_209	d__Bacteria;p__Proteobacteria;c__Alphaproteobacteria;o__Rhodobacterales;f__Rhodobacteraceae;g__Amylibacter;s__Amylibacter sp000153745	transketolase	74	NA	4.1352	NA
contig_11926_60_#_65709_#_65984_#_1_#_ID=1685_60	d__Bacteria;p__Proteobacteria;c__Gammaproteobacteria;o__Pseudomonadales;f__Porticoccaceae;g__HTCC2207;s__HTCC2207 sp002685195	30S ribosomal protein S19	10	NA	NA	2.5289
contig_10596_480_#_538473_#_540371_#_1_#_ID=508_480	d__Bacteria;p__Bacteroidota;c__Bacteroidia;o__Flavobacteriales;f__Flavobacteriaceae;g__Polaribacter;s__	Amidophosphoribosyltransferase	72	NA	5.7892	NA
contig_17027_108_#_106405_#_107916_#_1_#_ID=6419_108	d__Bacteria;p__Bacteroidota;c__Bacteroidia;o__Flavobacteriales;f__Flavobacteriaceae;g__Hel1-33-131;s__	RagB/SusD family nutrient uptake outer membrane protein	57	SusD-like	NA	6.3223
contig_16330_19_#_23645_#_24685_#_1_#_ID=5810_19	d__Bacteria;p__Proteobacteria;c__Alphaproteobacteria;o__Rhodobacterales;f__Rhodobacteraceae;g__Tateyamaria;s__Tateyamaria sp003445215	TRAP-type mannitol/chloroaromatic compound transport system, periplasmic component	38	NA	NA	3.7934
contig_13712_220_#_217018_#_220047_#_-1_#_ID=3291_220	d__Bacteria;p__Proteobacteria;c__Alphaproteobacteria;o__Rhodobacterales;f__Rhodobacteraceae;g__Ascidiaceihabitans;s__	2-oxoglutarate dehydrogenase E1 component	112	NA	12.405	NA
contig_6360_134_#_142372_#_145701_#_1_#_ID=10836_134	d__Bacteria;p__Bacteroidota;c__Bacteroidia;o__Flavobacteriales;f__Schleiferiaceae;g__UBA10364;s__UBA10364 sp003045825	preprotein translocase subunit SecA	124	NA	2.4811	NA
contig_3468_10_#_7061_#_7969_#_1_#_ID=7250_10	Unclassified	Phage major capsid protein	32	NA	NA	2.5289
contig_10677_2_#_524_#_772_#_-1_#_ID=579_2	Eukaryota;	ATP synthase subunit c	8	NA	4.9622	NA
contig_4755_76_#_77641_#_78192_#_1_#_ID=9672_76	d__Bacteria;p__Bacteroidota;c__Bacteroidia;o__Flavobacteriales;f__Flavobacteriaceae;g__Polaribacter;s__	transcription termination/antitermination protein NusG	20	NA	6.6162	NA
contig_16103_27_#_26131_#_29310_#_-1_#_ID=5585_27	d__Bacteria;p__Bacteroidota;c__Bacteroidia;o__Flavobacteriales;f__UA16;g__UBA8752;s__	4Fe-4S ferredoxin-type domain-containing protein	114	NA	NA	2.5289
contig_16863_1007_#_1019292_#_1021193_#_-1_#_ID=6263_1007	d__Bacteria;p__Proteobacteria;c__Gammaproteobacteria;o__Nitrosococcales;f__Methylophagaceae;g__;s__	ATP-dependent zinc metalloprotease FtsH	69	NA	NA	2.5289
contig_10594_199_#_189896_#_191842_#_-1_#_ID=506_199	d__Bacteria;p__Proteobacteria;c__Alphaproteobacteria;o__Rhodobacterales;f__Rhodobacteraceae;g__Ascidiaceihabitans;s__	Threonine--tRNA ligase	74	NA	3.3081	NA
contig_16691_71_#_53289_#_53648_#_1_#_ID=5991_71	d__Bacteria;p__Proteobacteria;c__Alphaproteobacteria;o__Rhodobacterales;f__Rhodobacteraceae;g__Amylibacter;s__	50S ribosomal protein L18	13	NA	6.6162	NA
contig_8300_150_#_177985_#_179034_#_1_#_ID=12384_150	d__Bacteria;p__Bacteroidota;c__Bacteroidia;o__Flavobacteriales;f__Flavobacteriaceae;g__UBA7433;s__UBA7433 sp002477565	S-adenosylmethionine:tRNA ribosyltransferase-isomerase	40	NA	NA	2.5289
contig_11119_18_#_18672_#_20345_#_-1_#_ID=962_18	d__Bacteria;p__Proteobacteria;c__Gammaproteobacteria;o__Pseudomonadales;f__Halieaceae;g__Luminiphilus;s__	30S ribosomal protein S1	61	NA	NA	3.7934
contig_15179_20_#_21794_#_22102_#_1_#_ID=4671_20	d__Bacteria;p__Proteobacteria;c__Alphaproteobacteria;o__Puniceispirillales;f__Puniceispirillaceae;g__UBA3439;s__	30S ribosomal protein S10	12	NA	2.4811	NA
contig_14421_127_#_132069_#_133082_#_1_#_ID=3813_127	d__Bacteria;p__Proteobacteria;c__Alphaproteobacteria;o__Rhodobacterales;f__Rhodobacteraceae;g__Ascidiaceihabitans;s__	D-xylose ABC transporter substrate-binding protein	35	NA	NA	6.3223
contig_16933_21_#_23509_#_26460_#_-1_#_ID=6330_21	d__Bacteria;p__Bacteroidota;c__Bacteroidia;o__Flavobacteriales;f__Flavobacteriaceae;g__SCGC-AAA160-P02;s__	Metal-dependent hydrolase superfamily protein	111	NA	NA	2.5289
contig_9211_5_#_7577_#_8689_#_1_#_ID=13145_5	d__Bacteria;p__Bacteroidota;c__Bacteroidia;o__Flavobacteriales;f__Flavobacteriaceae;g__SCGC-AAA160-P02;s__	type IX secretion system outer membrane channel protein PorV	40	NA	NA	2.5289
contig_15002_25_#_14020_#_14307_#_-1_#_ID=4496_25	d__Bacteria;p__Proteobacteria;c__Alphaproteobacteria;o__Rhodobacterales;f__Rhodobacteraceae;g__Planktotalea;s__Planktotalea sp000156115	Bacterial nucleoid DNA-binding protein IHF-alpha	10	NA	2.4811	NA
contig_16573_94_#_85269_#_86234_#_-1_#_ID=6005_94	d__Bacteria;p__Proteobacteria;c__Gammaproteobacteria;o__SAR86;f__D2472;g__D2472;s__	DNA-directed RNA polymerase subunit alpha	35	NA	3.3081	NA
scaffold_5855_97_#_112970_#_113593_#_-1_#_ID=13792_97	d__Bacteria;p__Bacteroidota;c__Bacteroidia;o__Flavobacteriales;f__Flavobacteriaceae;g__Polaribacter;s__Polaribacter sp900106075	Biopolymer transport protein ExbD	23	NA	1.6541	NA
contig_11924_42_#_39865_#_40866_#_1_#_ID=1683_42	d__Bacteria;p__Proteobacteria;c__Alphaproteobacteria;o__Rhodobacterales;f__Rhodobacteraceae;g__Ascidiaceihabitans;s__	N-acetyltransferase DgcN	35	NA	4.1352	NA
contig_14292_36_#_32466_#_33218_#_1_#_ID=3694_36	d__Bacteria;p__Proteobacteria;c__Gammaproteobacteria;o__Pseudomonadales;f__Porticoccaceae;g__HTCC2207;s__HTCC2207 sp002335945	hypothetical protein	27	NA	2.4811	NA
contig_5623_47_#_44224_#_44601_#_-1_#_ID=10314_47	d__Bacteria;p__Pseudomonadota;c__Alphaproteobacteria;o__Rhodobacterales;f__Rhodobacteraceae;	50S ribosomal protein L19	14	NA	3.3081	NA
contig_12348_8_#_7154_#_9166_#_1_#_ID=2044_8	d__Bacteria;p__Proteobacteria;c__Alphaproteobacteria;o__Rhodobacterales;f__Rhodobacteraceae;g__Planktomarina;s__Planktomarina temperata	NADP-dependent 24-dienoyl-CoA reductase FadH	71	NA	4.1352	NA
contig_4127_241_#_267586_#_268929_#_-1_#_ID=9221_241	d__Bacteria;p__Bacteroidota;c__Bacteroidia;o__Flavobacteriales;f__Flavobacteriaceae;g__SCGC-AAA160-P02;s__	adenylosuccinate lyase	51	NA	1.6541	NA
contig_15288_26_#_17120_#_17368_#_-1_#_ID=4776_26	Eukaryota;	ATP synthase F0 subunit C	8	NA	3.3081	NA
contig_5109_261_#_306480_#_307259_#_-1_#_ID=9926_261	d__Bacteria;p__Bacteroidota;c__Bacteroidia;o__Flavobacteriales;f__Flavobacteriaceae;g__CAU-1491;s__	Zinc ribbon domain protein	30	NA	NA	3.7934
contig_9819_6_#_5356_#_6435_#_1_#_ID=13605_6	d__Bacteria;p__Pseudomonadota;c__Alphaproteobacteria;	ABC transporter ATP-binding protein	39	NA	NA	2.5289
contig_13537_611_#_713344_#_713700_#_-1_#_ID=3131_611	d__Bacteria;p__Proteobacteria;c__Gammaproteobacteria;o__Enterobacterales;f__Alteromonadaceae;g__Glaciecola;s__Glaciecola sp002292215	50S ribosomal protein L20	13	NA	2.4811	NA
contig_10767_59_#_49727_#_50866_#_1_#_ID=656_59	d__Bacteria;p__Proteobacteria;c__Alphaproteobacteria;o__Rhodobacterales;f__Rhodobacteraceae;g__Ascidiaceihabitans;s__	Serine/threonine protein kinase	44	NA	2.4811	NA
contig_9015_84_#_85289_#_85633_#_1_#_ID=12978_84	d__Bacteria;p__Bacteroidota;c__Bacteroidia;o__Flavobacteriales;f__Flavobacteriaceae;g__MAG-121220-bin8;s__MAG-121220-bin8 sp002700465	50S ribosomal protein L20	13	NA	NA	8.8512
contig_14011_226_#_204227_#_205276_#_1_#_ID=3561_226	d__Bacteria;p__Bacteroidota;c__Bacteroidia;o__Flavobacteriales;f__Flavobacteriaceae;g__Hel1-33-131;s__	tRNA preQ1(34) S-adenosylmethionine ribosyltransferase-isomerase QueA	40	NA	NA	2.5289
scaffold_5855_87_#_101593_#_102915_#_-1_#_ID=13792_87	d__Bacteria;p__Bacteroidota;c__Bacteroidia;o__Flavobacteriales;f__Flavobacteriaceae;g__Polaribacter;s__Polaribacter sp900106075	trigger factor	50	NA	12.405	NA
contig_16696_59_#_42293_#_42979_#_-1_#_ID=5995_59	d__Bacteria;p__Proteobacteria;c__Gammaproteobacteria;o__Burkholderiales;f__Methylophilaceae;g__BACL14;s__	30S ribosomal protein S3	26	NA	3.3081	NA
contig_2187_164_#_170663_#_172057_#_1_#_ID=7887_164	d__Bacteria;p__Bacteroidota;c__Bacteroidia;o__Flavobacteriales;f__Flavobacteriaceae;g__SCGC-AAA160-P02;s__	bifunctional UDP-3-O-[3-hydroxymyristoyl] N-acetylglucosamine deacetylase/3-hydroxyacyl-ACP dehydratase	52	CAZyme	NA	5.0578
contig_17368_5_#_3566_#_5479_#_-1_#_ID=6749_5	d__Bacteria;p__Proteobacteria;c__Gammaproteobacteria;o__Pseudomonadales;f__Halieaceae;g__Luminiphilus;s__Luminiphilus sp009886815	ATP-dependent zinc metalloprotease FtsH	70	NA	NA	2.5289
contig_13297_10_#_12852_#_13862_#_-1_#_ID=2751_10	d__Bacteria;p__Bacteroidota;c__Bacteroidia;o__Flavobacteriales;f__Flavobacteriaceae;g__Hel1-33-131;s__	pyruvate dehydrogenase complex E1 component subunit beta	37	NA	NA	3.7934
contig_13537_266_#_315062_#_315934_#_1_#_ID=3131_266	d__Bacteria;p__Proteobacteria;c__Gammaproteobacteria;o__Enterobacterales;f__Alteromonadaceae;g__Glaciecola;s__Glaciecola sp002292215	succinate--CoA ligase subunit alpha	30	NA	4.9622	NA
contig_1866_6_#_8916_#_10559_#_1_#_ID=7599_6	d__Bacteria;p__Bacteroidota;c__Bacteroidia;o__Flavobacteriales;f__Flavobacteriaceae;g__Ulvibacter_B;s__	Laminarinase	60	CAZyme	NA	6.3223
contig_15982_8_#_6023_#_6220_#_-1_#_ID=5461_8	d__Bacteria;p__Bacteroidota;c__Bacteroidia;o__Flavobacteriales;f__Flavobacteriaceae;g__Hel1-33-131;s__	Transposase	7	NA	2.4811	NA
contig_9015_126_#_119755_#_120048_#_-1_#_ID=12978_126	d__Bacteria;p__Bacteroidota;c__Bacteroidia;o__Flavobacteriales;f__Flavobacteriaceae;g__MAG-121220-bin8;s__	30S ribosomal protein S18	11	NA	NA	3.7934
contig_11936_32_#_24242_#_24994_#_1_#_ID=1571_32	d__Bacteria;p__Proteobacteria;c__Gammaproteobacteria;o__Pseudomonadales;f__Porticoccaceae;g__HTCC2207;s__	Electron transfer flavoprotein subunit beta	27	NA	1.6541	NA
contig_17352_151_#_164347_#_165096_#_-1_#_ID=6733_151	d__Bacteria;p__Proteobacteria;c__Gammaproteobacteria;o__Pseudomonadales;f__Porticoccaceae;g__HTCC2207;s__	hypothetical protein	27	NA	2.4811	NA
contig_5572_229_#_279397_#_279675_#_-1_#_ID=10272_229	d__Bacteria;p__Bacteroidota;c__Bacteroidia;o__Flavobacteriales;f__Flavobacteriaceae;g__GCA-002733185;s__	30S ribosomal protein S19	10	NA	1.6541	NA
contig_17374_120_#_119613_#_120152_#_1_#_ID=6756_120	d__Bacteria;p__Bacteroidota;c__Bacteroidia;o__Flavobacteriales;f__Flavobacteriaceae;g__MAG-120531;s__MAG-120531 sp000173115	50S ribosomal protein L17	20	NA	4.1352	NA
contig_15856_73_#_81446_#_84073_#_1_#_ID=5338_73	d__Bacteria;p__Proteobacteria;c__Alphaproteobacteria;o__Caulobacterales;f__Maricaulaceae;g__Hellea;s__	TonB-dependent receptor	93	other TBDR	NA	3.7934
contig_2003_104_#_119702_#_121411_#_-1_#_ID=6245_104	d__Bacteria;p__Bacteroidota;c__Bacteroidia;o__Flavobacteriales;f__Flavobacteriaceae;g__SCGC-AAA160-P02;s__	Phosphoglucomutase	63	NA	3.3081	NA
contig_15319_84_#_68308_#_69927_#_-1_#_ID=4810_84	d__Bacteria;p__Bacteroidota;c__Bacteroidia;o__Flavobacteriales;f__Flavobacteriaceae;	ATPase components of ABC transporters with duplicated ATPase domains	61	NA	1.6541	NA
contig_3658_700_#_794120_#_794728_#_-1_#_ID=8891_700	d__Bacteria;p__Bacteroidota;c__Bacteroidia;o__Flavobacteriales;f__Crocinitomicaceae;g__UBA952;s__	30S ribosomal protein S4	23	NA	NA	2.5289
contig_10594_259_#_247388_#_249085_#_-1_#_ID=506_259	d__Bacteria;p__Proteobacteria;c__Alphaproteobacteria;o__Rhodobacterales;f__Rhodobacteraceae;g__Ascidiaceihabitans;s__	NADH-quinone oxidoreductase subunit F	61	NA	1.6541	NA
contig_15457_5_#_6389_#_7372_#_1_#_ID=4943_5	d__Bacteria;p__Bacteroidota;c__Bacteroidia;o__Flavobacteriales;f__UA16;g__UA16;s__UA16 sp002477505	type I glyceraldehyde-3-phosphate dehydrogenase	34	NA	3.3081	NA
contig_13712_38_#_37579_#_38322_#_-1_#_ID=3291_38	d__Bacteria;p__Proteobacteria;c__Alphaproteobacteria;o__Rhodobacterales;f__Rhodobacteraceae;g__Ascidiaceihabitans;s__	DUF1013 domain-containing protein	27	NA	3.3081	NA
contig_3729_199_#_208981_#_211134_#_-1_#_ID=7438_199	d__Bacteria;p__Proteobacteria;c__Gammaproteobacteria;o__Pseudomonadales;f__Halieaceae;g__Luminiphilus;s__	TonB-dependent receptor	78	other TBDR	NA	2.5289
contig_6492_47_#_41964_#_43982_#_-1_#_ID=10933_47	d__Bacteria;p__Proteobacteria;c__Alphaproteobacteria;o__Rhodobacterales;f__Rhodobacteraceae;g__Tateyamaria;s__	NADH-quinone oxidoreductase subunit NuoG	71	NA	1.6541	NA
contig_10596_488_#_547681_#_549003_#_1_#_ID=508_488	d__Bacteria;p__Bacteroidota;c__Bacteroidia;o__Flavobacteriales;f__Flavobacteriaceae;g__Polaribacter;s__	trigger factor	50	NA	17.368	NA
contig_13445_55_#_46340_#_46579_#_-1_#_ID=3053_55	d__Bacteria;p__Bacteroidota;c__Bacteroidia;o__Cytophagales;f__Cyclobacteriaceae;g__UBA4465;s__UBA4465 sp002292365	50S ribosomal protein L28	9	NA	4.9622	NA
contig_4120_131_#_132947_#_133462_#_-1_#_ID=9218_131	d__Bacteria;p__Proteobacteria;c__Alphaproteobacteria;o__Rhodobacterales;f__Rhodobacteraceae;g__Tateyamaria;s__Tateyamaria sp003445215	50S ribosomal protein L13	19	NA	1.6541	NA
contig_12930_131_#_127647_#_129254_#_1_#_ID=2567_131	d__Bacteria;p__Bacteroidota;c__Bacteroidia;	RagB/SusD family nutrient uptake outer membrane protein	58	SusD-like	6.6162	NA
contig_13537_791_#_909065_#_909814_#_1_#_ID=3131_791	d__Bacteria;p__Proteobacteria;c__Gammaproteobacteria;o__Enterobacterales;f__Alteromonadaceae;g__Glaciecola;s__Glaciecola sp002292215	hypothetical protein	27	NA	9.0973	NA
scaffold_5855_273_#_307586_#_309865_#_1_#_ID=13792_273	d__Bacteria;p__Bacteroidota;c__Bacteroidia;o__Flavobacteriales;f__Flavobacteriaceae;g__Polaribacter;s__Polaribacter sp900106075	Phosphate transporter	84	NA	10.751	NA
contig_12570_153_#_153898_#_156348_#_1_#_ID=2246_153	d__Bacteria;p__Bacteroidota;c__Bacteroidia;o__Flavobacteriales;f__Schleiferiaceae;g__UBA10364;s__UBA10364 sp003045825	endopeptidase La	91	NA	4.9622	NA
contig_1482_34_#_38571_#_42431_#_1_#_ID=4314_34	d__Bacteria;p__Bacteroidota;c__Bacteroidia;	hypothetical protein	144	NA	19.022	NA
contig_10820_96_#_84455_#_89086_#_1_#_ID=703_96	d__Bacteria;p__Bacteroidota;c__Bacteroidia;o__Flavobacteriales;f__Flavobacteriaceae;g__Polaribacter;s__	Ig-like domain-containing protein	169	NA	26.465	NA
contig_10677_46_#_44185_#_44610_#_1_#_ID=579_46	Eukaryota;	Photosystem I reaction center subunit II	16	NA	2.4811	NA
contig_6868_1_#_1_#_1212_#_1_#_ID=11216_1	d__Bacteria;p__Pseudomonadota;c__Alphaproteobacteria;o__Rhodobacterales;f__Rhodobacteraceae;	Isoleucine--tRNA ligase	45	NA	6.6162	NA
contig_6539_9_#_5440_#_5898_#_-1_#_ID=9472_9	Eukaryota;	ATP-dependent Zn protease	17	NA	NA	11.38
contig_14214_149_#_177716_#_178228_#_1_#_ID=3748_149	d__Bacteria;p__Proteobacteria;c__Alphaproteobacteria;o__Rhodobacterales;f__Rhodobacteraceae;g__Tateyamaria;s__Tateyamaria sp003445215	RNA polymerase-interacting regulator, CarD/CdnL/TRCF family	19	NA	NA	2.5289
contig_10820_28_#_22503_#_23846_#_1_#_ID=703_28	d__Bacteria;p__Bacteroidota;c__Bacteroidia;o__Flavobacteriales;f__Flavobacteriaceae;g__Polaribacter;s__	adenylosuccinate lyase	51	NA	2.4811	NA
contig_15526_30_#_29585_#_32263_#_1_#_ID=4850_30	d__Bacteria;p__Proteobacteria;c__Gammaproteobacteria;o__Pseudomonadales;f__HTCC2089;g__UBA9926;s__UBA9926 sp003451575	translation initiation factor IF-2	96	NA	NA	2.5289
contig_15982_41_#_32628_#_37160_#_-1_#_ID=5461_41	d__Bacteria;p__Bacteroidota;c__Bacteroidia;o__Flavobacteriales;f__Flavobacteriaceae;g__Hel1-33-131;s__	glutamate synthase large subunit	168	NA	8.2703	NA
contig_13121_105_#_99969_#_102017_#_1_#_ID=2589_105	d__Bacteria;p__Proteobacteria;c__Alphaproteobacteria;o__Rhodobacterales;f__Rhodobacteraceae;g__Amylibacter;s__	Na(+)-translocating NADH-quinone reductase subunit F Na(+)-translocating NQR subunit F Na(+)-NQR subunit F NQR complex subunit F NQR-1 subunit F	73	NA	5.7892	NA
scaffold_4761_271_#_309201_#_310544_#_1_#_ID=13786_271	d__Bacteria;p__Bacteroidota;c__Bacteroidia;o__Flavobacteriales;f__Flavobacteriaceae;g__Polaribacter;s__	adenylosuccinate lyase	51	NA	3.3081	NA
contig_12049_132_#_137423_#_139333_#_1_#_ID=1783_132	d__Bacteria;p__Proteobacteria;c__Gammaproteobacteria;o__Pseudomonadales;f__Halieaceae;g__Luminiphilus;s__	molecular chaperone HtpG	71	NA	NA	2.5289
contig_10157_37_#_37080_#_38102_#_-1_#_ID=145_37	d__Bacteria;p__Proteobacteria;c__Alphaproteobacteria;o__Rhodobacterales;f__Rhodobacteraceae;g__Tateyamaria;s__	aspartate-semialdehyde dehydrogenase	37	NA	NA	3.7934
contig_15212_302_#_286987_#_288255_#_1_#_ID=4702_302	d__Bacteria;p__Proteobacteria;c__Alphaproteobacteria;o__Rhodobacterales;f__Rhodobacteraceae;g__WLWX01;s__	extracellular solute-binding protein	46	NA	NA	2.5289
contig_16477_10_#_9837_#_11108_#_1_#_ID=5926_10	d__Bacteria;p__Bacteroidota;c__Bacteroidia;o__Flavobacteriales;f__Flavobacteriaceae;g__UBA7433;s__UBA7433 sp002477565	adenylosuccinate synthase	47	NA	1.6541	NA
scaffold_6389_69_#_77035_#_78627_#_-1_#_ID=13796_69	d__Bacteria;p__Bacteroidota;c__Bacteroidia;o__Flavobacteriales;f__Flavobacteriaceae;g__Polaribacter;s__Polaribacter sp900106075	peptide chain release factor 3	60	NA	3.3081	NA
contig_3606_72_#_72392_#_74980_#_-1_#_ID=8869_72	d__Bacteria;p__Proteobacteria;c__Alphaproteobacteria;o__Rhodobacterales;f__Rhodobacteraceae;g__Tateyamaria;s__	type I DNA topoisomerase	96	NA	NA	2.5289
contig_12963_49_#_52849_#_54102_#_-1_#_ID=2596_49	d__Bacteria;p__Bacteroidota;c__Bacteroidia;o__Flavobacteriales;f__Flavobacteriaceae;g__Polaribacter;s__	beta-ketoacyl-ACP synthase II	44	NA	1.6541	NA
contig_13586_43_#_39978_#_41288_#_1_#_ID=3008_43	d__Bacteria;p__Proteobacteria;c__Alphaproteobacteria;o__Rhodobacterales;f__Rhodobacteraceae;g__Ascidiaceihabitans;s__	sn-glycerol-3-phosphate ABC transporter substrate-binding protein UgpB	47	NA	NA	3.7934
contig_5869_224_#_224696_#_225448_#_-1_#_ID=10482_224	d__Bacteria;p__Proteobacteria;c__Gammaproteobacteria;o__Pseudomonadales;f__Halieaceae;g__Luminiphilus;s__Luminiphilus sp009886815	Electron transfer flavoprotein, beta subunit	27	NA	NA	3.7934
contig_16785_72_#_62385_#_62816_#_-1_#_ID=6196_72	d__Bacteria;p__Proteobacteria;c__Gammaproteobacteria;o__Pseudomonadales;f__HTCC2089;g__UBA9926;s__UBA9926 sp003451575	50S ribosomal protein L11	15	NA	NA	3.7934
contig_4127_386_#_417154_#_418554_#_-1_#_ID=9221_386	d__Bacteria;p__Bacteroidota;c__Bacteroidia;o__Flavobacteriales;f__Flavobacteriaceae;g__SCGC-AAA160-P02;s__	bifunctional UDP-3-O-[3-hydroxymyristoyl] N-acetylglucosamine deacetylase/3-hydroxyacyl-ACP dehydratase	52	CAZyme	1.6541	NA
contig_14760_36_#_26266_#_26679_#_-1_#_ID=4260_36	d__Bacteria;p__Proteobacteria;c__Gammaproteobacteria;o__Pseudomonadales;f__Porticoccaceae;g__HTCC2207;s__HTCC2207 sp002335945	50S ribosomal protein L16	16	NA	NA	5.0578
contig_11208_15_#_18324_#_19067_#_1_#_ID=1041_15	d__Bacteria;p__Bacteroidota;c__Bacteroidia;o__Flavobacteriales;f__Flavobacteriaceae;g__SCGC-AAA160-P02;s__	DUF4230 domain-containing protein	28	NA	NA	2.5289
contig_16141_25_#_17209_#_17775_#_1_#_ID=5421_25	d__Bacteria;p__Proteobacteria;c__Alphaproteobacteria;o__Rhodobacterales;f__Rhodobacteraceae;g__HIMB11;s__HIMB11 sp001642945	NYN domain, putative PIN-related RNAse, tRNA/rRNA maturation	22	NA	4.9622	NA
scaffold_6389_310_#_355953_#_357080_#_1_#_ID=13796_310	d__Bacteria;p__Bacteroidota;c__Bacteroidia;o__Flavobacteriales;f__Flavobacteriaceae;g__Polaribacter;s__Polaribacter sp900106075	Chaperone protein DnaJ	41	NA	2.4811	NA
contig_14546_372_#_342386_#_342655_#_1_#_ID=4061_372	d__Bacteria;p__Bacteroidota;c__Bacteroidia;o__Flavobacteriales;f__Flavobacteriaceae;g__Polaribacter;s__	30S ribosomal protein S14	10	NA	2.4811	NA
contig_8799_23_#_19754_#_20680_#_1_#_ID=12802_23	d__Bacteria;p__Proteobacteria;c__Alphaproteobacteria;o__Rhodobacterales;f__Rhodobacteraceae;g__Tateyamaria;s__	Electron transfer flavoprotein subunit alpha/FixB family protein	31	NA	1.6541	NA
contig_11926_72_#_70530_#_70880_#_1_#_ID=1685_72	d__Bacteria;p__Proteobacteria;c__Gammaproteobacteria;o__Pseudomonadales;f__Porticoccaceae;g__HTCC2207;s__HTCC2207 sp002685195	50S ribosomal protein L18	13	NA	NA	5.0578
contig_16634_27_#_24579_#_26111_#_1_#_ID=6058_27	d__Bacteria;p__Bacteroidota;c__Bacteroidia;o__Flavobacteriales;f__Flavobacteriaceae;g__Hel1-33-131;s__	bifunctional phosphoribosylaminoimidazolecarboxamide formyltransferase/IMP cyclohydrolase	56	NA	NA	2.5289
contig_11457_71_#_66275_#_68047_#_-1_#_ID=1262_71	d__Bacteria;p__Proteobacteria;c__Alphaproteobacteria;o__Pelagibacterales;f__Pelagibacteraceae;g__Pelagibacter;s__Pelagibacter ubique_R	succinate dehydrogenase flavoprotein subunit	65	NA	1.6541	NA
contig_13712_100_#_91480_#_92052_#_-1_#_ID=3291_100	d__Bacteria;p__Proteobacteria;c__Alphaproteobacteria;o__Rhodobacterales;f__Rhodobacteraceae;g__Ascidiaceihabitans;s__	NYN domain, putative PIN-related RNAse, tRNA/rRNA maturation	22	NA	3.3081	NA
contig_2520_37_#_40248_#_41543_#_-1_#_ID=8104_37	d__Bacteria;p__Pseudomonadota;c__Alphaproteobacteria;o__Rhodobacterales;f__Rhodobacteraceae;	Glycine/serine hydroxymethyltransferase	46	NA	NA	2.5289
contig_17632_11_#_10699_#_11847_#_-1_#_ID=7025_11	d__Bacteria;p__Bacteroidota;c__Bacteroidia;o__Flavobacteriales;f__Flavobacteriaceae;g__SCGC-AAA160-P02;s__	3,4-dihydroxy-2-butanone 4-phosphate synthase	43	NA	NA	2.5289
contig_12345_48_#_45264_#_46748_#_-1_#_ID=2041_48	d__Bacteria;p__Proteobacteria;c__Alphaproteobacteria;o__Rhodobacterales;f__Rhodobacteraceae;g__Planktomarina;s__Planktomarina temperata	Asp-tRNA(Asn)/Glu-tRNA(Gln) amidotransferase subunit GatA	52	NA	19.022	NA
contig_13145_5_#_4038_#_5243_#_1_#_ID=2769_5	d__Bacteria;p__Bacteroidota;c__Bacteroidia;o__Flavobacteriales;f__Flavobacteriaceae;g__SCGC-AAA160-P02;s__	Phosphoglycerate kinase	43	NA	2.4811	NA
contig_1461_472_#_491688_#_494297_#_-1_#_ID=4123_472	d__Bacteria;p__Bacteroidota;c__Bacteroidia;o__Flavobacteriales;f__Flavobacteriaceae;g__Polaribacter;s__	ATP-dependent chaperone ClpB	98	NA	9.9244	NA
contig_15522_19_#_13892_#_14257_#_1_#_ID=5004_19	d__Bacteria;p__Proteobacteria;c__Alphaproteobacteria;o__Rhodobacterales;f__Rhodobacteraceae;g__Planktotalea;s__Planktotalea sp000156115	50S ribosomal protein L20	13	NA	2.4811	NA
contig_14796_20_#_21756_#_22568_#_1_#_ID=4294_20	d__Bacteria;p__Bacteroidota;c__Bacteroidia;o__Cytophagales;f__Cyclobacteriaceae;	Gliding motility protein GldL	29	NA	NA	7.5867
contig_13692_398_#_417890_#_418876_#_1_#_ID=3274_398	d__Bacteria;p__Bacteroidota;c__Bacteroidia;o__Flavobacteriales;f__Flavobacteriaceae;g__Ulvibacter_B;s__	Secretion system C-terminal sorting domain-containing protein	35	NA	NA	2.5289
contig_16593_18_#_16889_#_17725_#_-1_#_ID=5890_18	d__Bacteria;p__Bacteroidota;c__Bacteroidia;o__Cytophagales;f__Cyclobacteriaceae;g__UBA4465;s__UBA4465 sp002292365	MotA/TolQ/ExbB proton channel domain-containing protein	30	NA	NA	3.7934
contig_1939_26_#_25401_#_26801_#_1_#_ID=7662_26	d__Bacteria;p__Bacteroidota;c__Bacteroidia;o__Flavobacteriales;f__Flavobacteriaceae;g__Polaribacter;s__	dihydrolipoyl dehydrogenase	50	NA	1.6541	NA
contig_1961_40_#_38663_#_40705_#_-1_#_ID=7683_40	d__Bacteria;p__Proteobacteria;c__Alphaproteobacteria;o__Rhodobacterales;f__Rhodobacteraceae;g__Amylibacter;s__Amylibacter sp900197625	Iron-sulfur cluster-binding protein	74	NA	5.7892	NA
contig_2596_183_#_165312_#_168266_#_-1_#_ID=8167_183	d__Bacteria;p__Proteobacteria;c__Alphaproteobacteria;o__Rhodobacterales;f__Rhodobacteraceae;g__Planktomarina;s__Planktomarina temperata	NADPH-dependent 2,4-dienoyl-CoA reductase, sulfur reductase, or a related oxidoreductase	106	NA	1.6541	NA
contig_14593_9_#_8936_#_11080_#_1_#_ID=3981_9	d__Bacteria;p__Proteobacteria;c__Gammaproteobacteria;o__Pseudomonadales;f__Halieaceae;g__Luminiphilus;s__Luminiphilus sp002390485	TonB-dependent receptor	78	other TBDR	NA	3.7934
contig_11955_38_#_34862_#_35119_#_1_#_ID=1707_38	d__Bacteria;p__Bacteroidota;c__Bacteroidia;o__Flavobacteriales;f__Flavobacteriaceae;g__Hel1-33-131;s__	30S ribosomal protein S17	10	NA	NA	6.3223
contig_11237_1_#_2_#_2032_#_1_#_ID=1066_1	d__Bacteria;p__Pseudomonadota;	TonB-dependent receptor	75	other TBDR	NA	2.5289
contig_12850_225_#_207953_#_208525_#_-1_#_ID=2505_225	d__Bacteria;p__Proteobacteria;c__Alphaproteobacteria;o__Rhodobacterales;f__Rhodobacteraceae;g__Amylibacter;s__Amylibacter sp000153745	Corrinoid adenosyltransferase	21	NA	4.1352	NA
contig_4158_134_#_131400_#_132329_#_1_#_ID=9245_134	d__Bacteria;p__Proteobacteria;c__Alphaproteobacteria;o__Rhodobacterales;f__Rhodobacteraceae;g__Planktomarina;s__Planktomarina temperata	Electron transfer flavoprotein, alpha subunit FixB	31	NA	3.3081	NA
contig_3740_299_#_334947_#_335504_#_1_#_ID=8950_299	d__Bacteria;p__Bacteroidota;c__Bacteroidia;o__Flavobacteriales;f__Flavobacteriaceae;g__MAG-121220-bin8;s__MAG-121220-bin8 sp002700465	transcription termination/antitermination protein NusG	21	NA	3.3081	NA
contig_6487_6_#_4832_#_7696_#_-1_#_ID=9429_6	d__Bacteria;p__Bacteroidota;c__Bacteroidia;	hypothetical protein	100	NA	5.7892	NA
contig_17232_3_#_2234_#_3661_#_1_#_ID=6612_3	d__Bacteria;p__Bacteroidota;c__Bacteroidia;o__Flavobacteriales;f__Flavobacteriaceae;g__SCGC-AAA160-P02;s__	Alpha-amlyase	55	CAZyme	NA	5.0578
contig_1494_4_#_1060_#_2481_#_1_#_ID=4431_4	d__Bacteria;p__Bacteroidota;c__Bacteroidia;o__Flavobacteriales;f__Flavobacteriaceae;g__SCGC-AAA160-P02;s__	TolC family protein	52	NA	NA	10.116
contig_363_568_#_607863_#_608642_#_1_#_ID=8877_568	d__Bacteria;p__Bacteroidota;c__Bacteroidia;o__Flavobacteriales;f__Flavobacteriaceae;g__SGZJ01;s__SGZJ01 sp004213995	C4-type zinc ribbon domain-containing protein	30	NA	NA	2.5289
contig_2656_36_#_35808_#_36437_#_-1_#_ID=8208_36	d__Bacteria;p__Bacteroidota;c__Bacteroidia;o__Flavobacteriales;f__Flavobacteriaceae;g__SCGC-AAA160-P02;s__	Carbonic anhydrase	23	NA	2.4811	NA
contig_14283_86_#_83699_#_84052_#_-1_#_ID=3818_86	d__Bacteria;p__Bacteroidota;c__Bacteroidia;o__Flavobacteriales;f__Flavobacteriaceae;g__UBA7428;s__	50S ribosomal protein L19	14	NA	1.6541	NA
contig_40_227_#_224321_#_226567_#_1_#_ID=9144_227	d__Bacteria;p__Proteobacteria;c__Alphaproteobacteria;o__Rhodobacterales;f__Rhodobacteraceae;g__Amylibacter;s__Amylibacter sp900197625	DNA topoisomerase IV subunit A	84	NA	3.3081	NA
scaffold_6389_147_#_170758_#_172959_#_-1_#_ID=13796_147	d__Bacteria;p__Bacteroidota;c__Bacteroidia;o__Flavobacteriales;f__Flavobacteriaceae;g__Polaribacter;s__Polaribacter sp900106075	Peptidase M1 membrane alanine aminopeptidase domain-containing protein	84	NA	3.3081	NA
contig_17338_20_#_15634_#_16167_#_-1_#_ID=6719_20	d__Bacteria;p__Proteobacteria;c__Alphaproteobacteria;o__UBA7985;f__UBA7985;g__UBA7985;s__	50S ribosomal protein L6	19	NA	1.6541	NA
contig_3807_23_#_17652_#_19739_#_-1_#_ID=7488_23	d__Bacteria;p__Proteobacteria;c__Gammaproteobacteria;o__SAR86;f__D2472;g__D2472;s__	polyribonucleotide nucleotidyltransferase	76	NA	14.06	NA
contig_13445_48_#_40946_#_42496_#_1_#_ID=3053_48	d__Bacteria;p__Bacteroidota;c__Bacteroidia;o__Cytophagales;f__Cyclobacteriaceae;g__UBA4465;s__UBA4465 sp002292365	Ribonuclease E/G	58	NA	3.3081	NA
contig_17352_557_#_626603_#_626830_#_-1_#_ID=6733_557	d__Bacteria;p__Proteobacteria;c__Gammaproteobacteria;o__Pseudomonadales;f__Porticoccaceae;g__HTCC2207;s__	30S ribosomal protein S18	9	NA	3.3081	NA
contig_12565_19_#_24254_#_25588_#_-1_#_ID=2240_19	d__Bacteria;p__Bacteroidota;c__Bacteroidia;o__Flavobacteriales;f__Flavobacteriaceae;g__SCGC-AAA160-P02;s__	TolC family protein	49	NA	NA	2.5289
contig_4755_244_#_285498_#_286553_#_1_#_ID=9672_244	d__Bacteria;p__Bacteroidota;c__Bacteroidia;o__Flavobacteriales;f__Flavobacteriaceae;g__Polaribacter;s__	3-isopropylmalate dehydrogenase	38	NA	2.4811	NA
contig_12049_50_#_57152_#_59392_#_1_#_ID=1783_50	d__Bacteria;p__Proteobacteria;c__Gammaproteobacteria;o__Pseudomonadales;f__Halieaceae;g__Luminiphilus;s__	TonB-dependent receptor	83	other TBDR	NA	3.7934
contig_14129_55_#_59111_#_60079_#_1_#_ID=3537_55	d__Bacteria;p__Bacteroidota;c__Bacteroidia;o__Cytophagales;f__Cyclobacteriaceae;	hypothetical protein	35	NA	NA	6.3223
contig_8966_166_#_177629_#_178306_#_1_#_ID=12933_166	d__Bacteria;p__Bacteroidota;c__Bacteroidia;o__Flavobacteriales;f__Flavobacteriaceae;g__Ulvibacter_B;s__	GTP cyclohydrolase 1	26	NA	NA	2.5289
contig_15008_31_#_25981_#_26994_#_-1_#_ID=4502_31	d__Bacteria;	Tripartite tricarboxylate transporter substrate binding protein	37	NA	1.6541	NA
contig_17352_415_#_467059_#_469701_#_1_#_ID=6733_415	d__Bacteria;p__Proteobacteria;c__Gammaproteobacteria;o__Pseudomonadales;f__Porticoccaceae;g__HTCC2207;s__	Ligand-gated channel protein	94	other TBDR	NA	2.5289
contig_4799_84_#_85265_#_86560_#_1_#_ID=9705_84	d__Bacteria;p__Proteobacteria;c__Alphaproteobacteria;o__Rhodobacterales;f__Rhodobacteraceae;g__Tateyamaria;s__	citrate synthase	48	NA	3.3081	NA
contig_17602_83_#_71713_#_72993_#_1_#_ID=6994_83	d__Bacteria;p__Bacteroidota;c__Bacteroidia;o__Cytophagales;f__Cyclobacteriaceae;g__UBA4465;s__	phosphopyruvate hydratase	46	NA	NA	2.5289
contig_11342_3_#_1588_#_1794_#_1_#_ID=1155_3	d__Bacteria;p__Proteobacteria;c__Alphaproteobacteria;o__Rhodobacterales;f__Rhodobacteraceae;g__Lentibacter;s__Lentibacter algarum	Cold shock protein, CspA family	7	NA	2.4811	NA
contig_9015_191_#_179456_#_179713_#_-1_#_ID=12978_191	d__Bacteria;p__Bacteroidota;c__Bacteroidia;o__Flavobacteriales;f__Flavobacteriaceae;g__MAG-121220-bin8;s__MAG-121220-bin8 sp002700465	30S ribosomal protein S17	10	NA	NA	3.7934
contig_2576_82_#_79461_#_80885_#_-1_#_ID=8149_82	d__Bacteria;p__Bacteroidota;c__Bacteroidia;o__Flavobacteriales;f__Flavobacteriaceae;g__SCGC-AAA160-P02;s__	MFS transporter	53	NA	NA	11.38
contig_2036_581_#_646551_#_648806_#_-1_#_ID=7741_581	d__Bacteria;p__Proteobacteria;c__Gammaproteobacteria;o__Pseudomonadales;f__Halieaceae;g__Luminiphilus;s__Luminiphilus sp002389505	TonB-dependent receptor	83	other TBDR	1.6541	NA
contig_12304_73_#_72828_#_73379_#_-1_#_ID=1999_73	d__Bacteria;p__Bacteroidota;c__Bacteroidia;o__Flavobacteriales;f__Flavobacteriaceae;g__MAG-120531;s__MAG-120531 sp000173115	transcription termination/antitermination protein NusG	21	NA	5.7892	NA
contig_15549_45_#_35844_#_36200_#_1_#_ID=5027_45	d__Bacteria;p__Proteobacteria;c__Gammaproteobacteria;o__Pseudomonadales;f__Halieaceae;g__Luminiphilus;s__Luminiphilus sp002390485	30S ribosomal protein S13	13	NA	NA	2.5289
contig_14409_57_#_55511_#_55924_#_1_#_ID=3928_57	d__Bacteria;p__Proteobacteria;c__Alphaproteobacteria;o__Rhodobacterales;f__Rhodobacteraceae;g__Ascidiaceihabitans;s__Ascidiaceihabitans sp002478745	50S ribosomal protein L16	16	NA	10.751	NA
contig_6182_203_#_197542_#_199887_#_1_#_ID=10703_203	d__Bacteria;p__Proteobacteria;c__Alphaproteobacteria;o__Rhodobacterales;f__Rhodobacteraceae;g__Planktomarina;s__	Outer membrane protein assembly factor BamA	86	NA	NA	2.5289
contig_13309_1_#_19_#_381_#_-1_#_ID=2762_1	d__Bacteria;p__Proteobacteria;c__Gammaproteobacteria;o__Pseudomonadales;f__Pseudohongiellaceae;g__OM182;s__OM182 sp001438145	50S ribosomal protein L19	14	NA	3.3081	NA
contig_18071_79_#_61892_#_62569_#_-1_#_ID=7471_79	d__Bacteria;p__Proteobacteria;c__Alphaproteobacteria;o__Rhodobacterales;f__Rhodobacteraceae;g__Planktomarina;s__Planktomarina sp002683685	orotate phosphoribosyltransferase	25	NA	4.1352	NA
contig_5768_173_#_227582_#_229264_#_1_#_ID=10415_173	d__Bacteria;p__Bacteroidota;c__Bacteroidia;o__Flavobacteriales;f__Flavobacteriaceae;g__Polaribacter;s__Polaribacter sp900106075	gliding motility lipoprotein GldJ	64	NA	9.0973	NA
contig_10261_8_#_6376_#_7401_#_1_#_ID=209_8	d__Bacteria;p__Verrucomicrobiota;c__Verrucomicrobiae;o__Opitutales;f__DSM-45221;g__BACL24;s__BACL24 sp002292345	type I glyceraldehyde-3-phosphate dehydrogenase	36	NA	2.4811	NA
contig_15179_8_#_6201_#_6632_#_1_#_ID=4671_8	d__Bacteria;p__Proteobacteria;c__Alphaproteobacteria;o__Puniceispirillales;f__Puniceispirillaceae;g__Puniceispirillum;s__Puniceispirillum sp002378605	50S ribosomal protein L11	15	NA	5.7892	NA
contig_17696_55_#_51792_#_52661_#_-1_#_ID=7087_55	d__Bacteria;p__Proteobacteria;c__Alphaproteobacteria;o__Rhodobacterales;f__Rhodobacteraceae;g__HIMB11;s__HIMB11 sp001642945	cytochrome c oxidase subunit II	32	NA	NA	3.7934
contig_12206_15_#_11960_#_13078_#_1_#_ID=1916_15	d__Bacteria;p__Bacteroidota;c__Bacteroidia;o__Flavobacteriales;f__Flavobacteriaceae;g__Hel1-33-131;s__	DNA polymerase III subunit beta	41	NA	NA	2.5289
contig_12850_88_#_78153_#_79100_#_-1_#_ID=2505_88	d__Bacteria;p__Proteobacteria;c__Alphaproteobacteria;o__Rhodobacterales;f__Rhodobacteraceae;g__Amylibacter;s__Amylibacter sp000153745	transaldolase	34	NA	3.3081	NA
contig_13155_254_#_246568_#_247203_#_1_#_ID=2778_254	d__Bacteria;p__Proteobacteria;c__Gammaproteobacteria;o__Pseudomonadales;f__Halieaceae;g__Luminiphilus;s__	50S ribosomal protein L3	23	NA	NA	2.5289
contig_17711_307_#_322125_#_322679_#_1_#_ID=7102_307	d__Bacteria;p__Bacteroidota;c__Bacteroidia;o__Flavobacteriales;f__Flavobacteriaceae;g__MS024-2A;s__MS024-2A sp000173095	transcription termination/antitermination protein NusG	21	NA	1.6541	NA
contig_14563_144_#_153846_#_155180_#_-1_#_ID=4078_144	d__Bacteria;p__Proteobacteria;c__Alphaproteobacteria;o__Rhodobacterales;f__Rhodobacteraceae;g__Ascidiaceihabitans;s__	Potassium transporter	51	NA	1.6541	NA
contig_16412_109_#_90967_#_92037_#_-1_#_ID=5870_109	d__Bacteria;p__Proteobacteria;c__Alphaproteobacteria;o__Pelagibacterales;f__Pelagibacteraceae;g__Pelagibacter;s__	FAD-dependent thymidylate synthase	41	NA	3.3081	NA
contig_17297_65_#_55984_#_57384_#_-1_#_ID=6676_65	d__Bacteria;p__Bacteroidota;c__Bacteroidia;o__Flavobacteriales;f__Flavobacteriaceae;g__Polaribacter;s__	dihydrolipoyl dehydrogenase	50	NA	6.6162	NA
contig_16517_3_#_2601_#_4478_#_1_#_ID=5952_3	d__Bacteria;p__Proteobacteria;c__Alphaproteobacteria;o__Rhodobacterales;f__Rhodobacteraceae;g__Planktomarina;s__Planktomarina temperata	O-succinylbenzoic acid-CoA ligase MenE or related acyl-CoA synthetase (AMP-forming)	68	NA	6.6162	NA
contig_6119_114_#_118162_#_119748_#_-1_#_ID=10674_114	d__Bacteria;p__Proteobacteria;c__Alphaproteobacteria;o__Rhodobacterales;f__Rhodobacteraceae;g__Amylibacter;s__Amylibacter sp000153745	cell division protein FtsZ	57	NA	3.3081	NA
contig_11924_28_#_28826_#_29632_#_1_#_ID=1683_28	d__Bacteria;p__Proteobacteria;c__Alphaproteobacteria;o__Rhodobacterales;f__Rhodobacteraceae;g__Ascidiaceihabitans;s__	Taurine import ATP-binding protein TauB	29	NA	5.7892	NA
contig_11620_625_#_755830_#_756120_#_1_#_ID=1407_625	d__Bacteria;p__Proteobacteria;c__Alphaproteobacteria;o__Rhodobacterales;f__Rhodobacteraceae;g__Tateyamaria;s__Tateyamaria sp003445215	50S ribosomal protein L28	10	NA	4.9622	NA
contig_14421_158_#_162175_#_163143_#_-1_#_ID=3813_158	d__Bacteria;p__Proteobacteria;c__Alphaproteobacteria;o__Rhodobacterales;f__Rhodobacteraceae;g__Ascidiaceihabitans;s__	Tricarboxylic transport membrane protein	33	NA	NA	3.7934
contig_2187_338_#_349151_#_350548_#_1_#_ID=7887_338	d__Bacteria;p__Bacteroidota;c__Bacteroidia;o__Flavobacteriales;f__Flavobacteriaceae;g__SCGC-AAA160-P02;s__	class II fumarate hydratase	50	NA	2.4811	NA
contig_14546_370_#_341523_#_341825_#_1_#_ID=4061_370	d__Bacteria;p__Bacteroidota;c__Bacteroidia;o__Flavobacteriales;f__Flavobacteriaceae;g__Polaribacter;s__	50S ribosomal protein L24	11	NA	3.3081	NA
contig_6876_15_#_17476_#_17766_#_1_#_ID=11224_15	d__Bacteria;p__Bacteroidota;c__Bacteroidia;o__Flavobacteriales;f__Flavobacteriaceae;g__SGZJ01;s__SGZJ01 sp004213995	50S ribosomal protein L23	11	NA	NA	2.5289
contig_7694_61_#_61900_#_63831_#_-1_#_ID=11863_61	d__Bacteria;p__Proteobacteria;c__Alphaproteobacteria;o__Rhodobacterales;f__Rhodobacteraceae;g__Tateyamaria;s__	threonine--tRNA ligase	73	NA	NA	6.3223
contig_40_533_#_545581_#_546759_#_-1_#_ID=9144_533	d__Bacteria;p__Proteobacteria;c__Alphaproteobacteria;o__Rhodobacterales;f__Rhodobacteraceae;g__Amylibacter;s__Amylibacter sp000153745	2-oxoglutarate dehydrogenase complex dihydrolipoyllysine-residue succinyltransferase	42	NA	3.3081	NA
contig_14215_16_#_15376_#_16461_#_-1_#_ID=3749_16	d__Bacteria;p__Proteobacteria;c__Alphaproteobacteria;o__Rhizobiales;f__Rhizobiaceae;g__R2A130;s__	Polyamine ABC trasnporter, periplasmic polyamine-binding protein	39	NA	8.2703	NA
contig_14930_24_#_17847_#_18893_#_1_#_ID=4422_24	d__Bacteria;p__Bacteroidota;c__Bacteroidia;o__Cytophagales;f__Cyclobacteriaceae;g__UBA4465;s__UBA4465 sp002292365	tRNA preQ1(34) S-adenosylmethionine ribosyltransferase-isomerase QueA	40	NA	NA	5.0578
contig_6119_40_#_42641_#_44308_#_-1_#_ID=10674_40	d__Bacteria;p__Proteobacteria;c__Alphaproteobacteria;o__Rhodobacterales;f__Rhodobacteraceae;g__Amylibacter;s__Amylibacter sp000153745	putative hydrolase of the metallo-beta-lactamase superfamily protein	60	NA	1.6541	NA
contig_10725_49_#_40807_#_41910_#_1_#_ID=623_49	d__Bacteria;p__Bacteroidota;c__Bacteroidia;o__Flavobacteriales;f__Flavobacteriaceae;g__SCGC-AAA160-P02;s__	peptidylprolyl isomerase	41	NA	NA	5.0578
contig_13537_978_#_1121938_#_1123860_#_-1_#_ID=3131_978	d__Bacteria;p__Proteobacteria;c__Gammaproteobacteria;o__Enterobacterales;f__Alteromonadaceae;g__Glaciecola;s__Glaciecola sp002292215	molecular chaperone HtpG	72	NA	26.465	NA
contig_15497_7_#_6680_#_8953_#_-1_#_ID=4979_7	d__Bacteria;p__Proteobacteria;c__Gammaproteobacteria;o__Pseudomonadales;f__Porticoccaceae;g__HTCC2207;s__	TonB-dependent receptor	82	other TBDR	NA	6.3223
scaffold_4999_50_#_45390_#_46331_#_-1_#_ID=13787_50	d__Bacteria;p__Bacteroidota;c__Bacteroidia;o__Flavobacteriales;f__Flavobacteriaceae;g__Polaribacter;s__	Phosphoribosylpyrophosphate synthetase	34	NA	1.6541	NA
contig_17131_64_#_54425_#_55741_#_-1_#_ID=6517_64	d__Bacteria;p__Proteobacteria;c__Alphaproteobacteria;o__Rhodobacterales;f__Rhodobacteraceae;g__WLWX01;s__	Sorbitol-binding protein /mannitol-binding protein	47	NA	4.9622	NA
contig_307_26_#_19751_#_20308_#_1_#_ID=8461_26	d__Bacteria;p__Pseudomonadota;c__Alphaproteobacteria;o__Rhodobacterales;f__Rhodobacteraceae;	ATP synthase subunit b 1	20	NA	3.3081	NA
contig_15434_40_#_32505_#_33014_#_-1_#_ID=4921_40	d__Bacteria;p__Proteobacteria;c__Alphaproteobacteria;o__Rhodobacterales;f__Rhodobacteraceae;g__Planktomarina;s__Planktomarina sp002683685	Peptidoglycan-associated lipoprotein	19	NA	NA	6.3223
contig_10349_19_#_13210_#_14310_#_-1_#_ID=298_19	d__Bacteria;p__Bacteroidota;c__Bacteroidia;o__Flavobacteriales;f__Flavobacteriaceae;g__SCGC-AAA160-P02;s__	ATP synthase subunit a	42	NA	NA	15.173
contig_2695_2_#_855_#_1997_#_1_#_ID=8224_2	d__Bacteria;p__Bacteroidota;c__Bacteroidia;o__Flavobacteriales;f__Flavobacteriaceae;g__SCGC-AAA160-P02;s__	Acyl-CoA dehydrogenase related to the alkylation response protein AidB	42	NA	3.3081	NA
contig_12690_12_#_8831_#_11230_#_1_#_ID=2224_12	d__Bacteria;p__Proteobacteria;c__Gammaproteobacteria;o__Pseudomonadales;f__Porticoccaceae;g__HTCC2207;s__HTCC2207 sp002335945	TonB-dependent receptor	85	other TBDR	NA	5.0578
contig_14236_57_#_70691_#_71974_#_-1_#_ID=3770_57	d__Bacteria;p__Bacteroidota;c__Bacteroidia;o__Flavobacteriales;f__Flavobacteriaceae;g__SCGC-AAA160-P02;s__	Threonine synthase	48	NA	NA	5.0578
contig_3552_477_#_520100_#_521449_#_-1_#_ID=8823_477	d__Bacteria;p__Bacteroidota;c__Bacteroidia;o__Flavobacteriales;f__Flavobacteriaceae;g__Polaribacter;s__Polaribacter sp900106075	Na(+)-translocating NADH-quinone reductase subunit A	49	NA	4.9622	NA
contig_5335_123_#_110118_#_110828_#_1_#_ID=10105_123	d__Bacteria;p__Actinobacteriota;c__Acidimicrobiia;o__Actinomarinales;f__Actinomarinaceae;g__Actinomarina;s__Actinomarina sp002683085	30S ribosomal protein S2	26	NA	3.3081	NA
contig_16788_62_#_58655_#_60856_#_1_#_ID=6199_62	d__Bacteria;p__Proteobacteria;c__Alphaproteobacteria;o__Rhodobacterales;f__Rhodobacteraceae;g__Ascidiaceihabitans;s__	3-hydroxyacyl-CoA dehydrogenase	79	NA	4.1352	NA
contig_14598_37_#_33020_#_33376_#_-1_#_ID=4110_37	d__Bacteria;p__Bacteroidota;c__Bacteroidia;o__Flavobacteriales;f__Flavobacteriaceae;g__Hel1-33-131;s__	50S ribosomal protein L18	13	NA	NA	2.5289
contig_10313_45_#_42364_#_42651_#_-1_#_ID=268_45	d__Bacteria;p__Proteobacteria;c__Alphaproteobacteria;o__Rhodobacterales;f__Rhodobacteraceae;g__Lentibacter;s__Lentibacter algarum	DNA-binding protein HU-alpha	10	NA	3.3081	NA
contig_2473_214_#_215338_#_217500_#_-1_#_ID=8077_214	d__Bacteria;p__Proteobacteria;c__Alphaproteobacteria;o__Rhodobacterales;f__Rhodobacteraceae;g__Amylibacter;s__Amylibacter sp000153745	phosphoribosylformylglycinamidine synthase subunit PurL	77	NA	1.6541	NA
contig_5390_20_#_22956_#_23510_#_-1_#_ID=10143_20	Unclassified	hypothetical protein	21	NA	3.3081	NA
contig_1199_10_#_10147_#_11436_#_1_#_ID=1731_10	d__Bacteria;p__Bacteroidota;c__Bacteroidia;o__Flavobacteriales;f__Flavobacteriaceae;g__SCGC-AAA160-P02;s__	Outer membrane protein	47	NA	NA	2.5289
contig_11630_97_#_95321_#_95689_#_-1_#_ID=1415_97	d__Bacteria;p__Actinobacteriota;c__Acidimicrobiia;o__Acidimicrobiales;f__UBA10347;g__UBA10347;s__UBA10347 sp003485885	50S ribosomal protein L14	13	NA	NA	3.7934
contig_17003_4_#_3319_#_5625_#_-1_#_ID=6394_4	d__Bacteria;p__Bacteroidota;c__Bacteroidia;o__Flavobacteriales;f__Flavobacteriaceae;	hypothetical protein	82	NA	NA	3.7934
contig_4136_191_#_186551_#_188683_#_1_#_ID=9229_191	d__Bacteria;p__Proteobacteria;c__Alphaproteobacteria;o__Rhodobacterales;f__Rhodobacteraceae;g__Amylibacter;s__Amylibacter sp900197625	GTP pyrophosphokinase rsh	81	NA	14.06	NA
contig_14454_590_#_628839_#_629237_#_1_#_ID=3972_590	d__Bacteria;p__Proteobacteria;c__Gammaproteobacteria;o__Pseudomonadales;f__Porticoccaceae;g__HTCC2207;s__	50S ribosomal protein L17	15	NA	4.1352	NA
contig_14707_10_#_7899_#_9236_#_1_#_ID=4212_10	d__Bacteria;p__Proteobacteria;c__Alphaproteobacteria;o__Rhodobacterales;f__Rhodobacteraceae;g__Planktomarina;s__Planktomarina sp002683685	Cytochrome b subunit of the bc complex	50	NA	15.714	NA
contig_14534_153_#_141892_#_142500_#_1_#_ID=4049_153	d__Bacteria;p__Bacteroidota;c__Bacteroidia;o__Flavobacteriales;f__Flavobacteriaceae;g__Polaribacter;s__	Superoxide dismutase	22	NA	8.2703	NA
contig_11659_5_#_4549_#_5103_#_-1_#_ID=1444_5	d__Bacteria;p__Proteobacteria;c__Alphaproteobacteria;o__Rhodobacterales;f__Rhodobacteraceae;g__Amylibacter;s__Amylibacter sp000153745	sulfopyruvate decarboxylase subunit beta	19	NA	4.1352	NA
contig_3519_64_#_56510_#_57847_#_-1_#_ID=8792_64	d__Bacteria;p__Proteobacteria;c__Alphaproteobacteria;o__Rhodobacterales;f__Rhodobacteraceae;g__Planktomarina;s__	Carboxy-terminal-processing protease	48	NA	3.3081	NA
contig_13601_146_#_130503_#_133037_#_1_#_ID=3023_146	d__Bacteria;	TonB-dependent receptor	91	other TBDR	1.6541	NA
contig_8077_21_#_40304_#_42364_#_1_#_ID=10579_21	d__Bacteria;	hypothetical protein	72	NA	7.4433	NA
contig_5985_202_#_216887_#_217693_#_-1_#_ID=10566_202	d__Bacteria;p__Bacteroidota;c__Bacteroidia;o__Flavobacteriales;f__Flavobacteriaceae;g__Ulvibacter_B;s__	ABM domain-containing protein	30	NA	NA	3.7934
contig_11926_61_#_66016_#_66348_#_1_#_ID=1685_61	d__Bacteria;p__Proteobacteria;c__Gammaproteobacteria;o__Pseudomonadales;f__Porticoccaceae;g__HTCC2207;s__HTCC2207 sp002685195	50S ribosomal protein L22	12	NA	NA	5.0578
contig_5816_17_#_7223_#_7621_#_1_#_ID=8948_17	d__Bacteria;p__Pseudomonadota;c__Alphaproteobacteria;	hypothetical protein	15	NA	1.6541	NA
contig_15925_22_#_19602_#_21560_#_1_#_ID=5403_22	d__Bacteria;p__Proteobacteria;c__Alphaproteobacteria;o__Rhodobacterales;f__Rhodobacteraceae;g__Planktomarina;s__Planktomarina sp002683685	DNA topoisomerase IV subunit B	71	NA	6.6162	NA
contig_11728_48_#_59430_#_60545_#_1_#_ID=1506_48	d__Bacteria;p__Bacteroidota;c__Bacteroidia;o__Flavobacteriales;f__Flavobacteriaceae;g__Polaribacter;s__	Efflux RND transporter periplasmic adaptor subunit	41	NA	2.4811	NA
contig_17391_30_#_27967_#_29121_#_1_#_ID=6772_30	d__Bacteria;p__Proteobacteria;c__Alphaproteobacteria;o__Rhodobacterales;f__Rhodobacteraceae;g__Planktomarina;s__Planktomarina temperata	putative dehydrogenase	42	NA	4.9622	NA
contig_8966_388_#_437793_#_438860_#_1_#_ID=12933_388	d__Bacteria;p__Bacteroidota;c__Bacteroidia;o__Flavobacteriales;f__Flavobacteriaceae;g__Ulvibacter_B;s__	class II fructose-bisphosphate aldolase	39	NA	NA	3.7934
contig_11926_75_#_71639_#_72073_#_1_#_ID=1685_75	d__Bacteria;p__Proteobacteria;c__Gammaproteobacteria;o__Pseudomonadales;f__Porticoccaceae;g__HTCC2207;s__HTCC2207 sp002685195	50S ribosomal protein L15	15	NA	NA	3.7934
contig_13712_141_#_127757_#_128425_#_1_#_ID=3291_141	d__Bacteria;p__Proteobacteria;c__Alphaproteobacteria;o__Rhodobacterales;f__Rhodobacteraceae;g__Ascidiaceihabitans;s__	Transcription termination/antitermination protein NusG	25	NA	4.9622	NA
contig_15992_20_#_10247_#_10657_#_-1_#_ID=5472_20	d__Bacteria;p__Proteobacteria;c__Gammaproteobacteria;o__SAR86;f__D2472;g__CACEJU01;s__	50S ribosomal protein L16	15	NA	2.4811	NA
contig_17391_21_#_21135_#_21890_#_-1_#_ID=6772_21	d__Bacteria;p__Proteobacteria;c__Alphaproteobacteria;o__Rhodobacterales;f__Rhodobacteraceae;g__Planktomarina;s__Planktomarina temperata	Fe-S cluster assembly ATPase SufC	28	NA	2.4811	NA
contig_982_793_#_863649_#_864044_#_1_#_ID=11939_793	d__Bacteria;p__Bacteroidota;c__Bacteroidia;o__Flavobacteriales;f__Flavobacteriaceae;g__MAG-121220-bin8;s__MAG-121220-bin8 sp002700465	hypothetical protein	14	NA	4.1352	NA
contig_14454_708_#_755088_#_755516_#_1_#_ID=3972_708	d__Bacteria;p__Proteobacteria;c__Gammaproteobacteria;o__Pseudomonadales;f__Porticoccaceae;g__HTCC2207;s__	50S ribosomal protein L13	16	NA	4.1352	NA
contig_12930_129_#_125914_#_127203_#_1_#_ID=2567_129	d__Bacteria;p__Bacteroidota;c__Bacteroidia;	hypothetical protein	47	SusC-like	9.0973	NA
contig_17110_58_#_57305_#_57673_#_1_#_ID=6500_58	d__Bacteria;p__Proteobacteria;c__Gammaproteobacteria;o__Pseudomonadales;f__Nitrincolaceae;g__ASP10-02a;s__ASP10-02a sp002470565	50S ribosomal protein L14	13	NA	5.7892	NA
contig_5109_86_#_99544_#_100422_#_-1_#_ID=9926_86	d__Bacteria;p__Bacteroidota;c__Bacteroidia;o__Flavobacteriales;f__Flavobacteriaceae;g__CAU-1491;s__	DUF1735 domain-containing protein	31	NA	6.6162	NA
contig_17972_35_#_29190_#_29504_#_1_#_ID=7367_35	d__Bacteria;p__Proteobacteria;c__Gammaproteobacteria;o__Pseudomonadales;f__UBA7434;g__UBA7434;s__UBA7434 sp003492055	30S ribosomal protein S10	12	NA	NA	3.7934
contig_5162_1_#_3_#_512_#_-1_#_ID=8501_1	d__Bacteria;p__Bacteroidota;c__Bacteroidia;o__Flavobacteriales;f__Flavobacteriaceae;	hypothetical protein	19	NA	NA	5.0578
contig_1573_86_#_75683_#_77734_#_-1_#_ID=5207_86	d__Bacteria;p__Bacteroidota;c__Bacteroidia;o__Flavobacteriales;f__Flavobacteriaceae;g__Hel1-33-131;s__	Dipeptidyl-peptidase III, M49 family	77	NA	NA	2.5289
contig_9030_42_#_38739_#_39788_#_1_#_ID=12994_42	d__Bacteria;p__Pseudomonadota;	hypothetical protein	38	NA	NA	3.7934
contig_407_220_#_228884_#_236032_#_1_#_ID=7700_220	d__Bacteria;p__Bacteroidota;c__Bacteroidia;o__Flavobacteriales;f__Flavobacteriaceae;g__SCGC-AAA160-P02;s__	Cell surface protein SprA	268	NA	1.6541	NA
contig_5763_60_#_64982_#_66874_#_1_#_ID=10412_60	d__Bacteria;p__Bacteroidota;c__Bacteroidia;o__Flavobacteriales;f__Flavobacteriaceae;g__Polaribacter;s__	phosphoglycerate dehydrogenase	70	NA	4.1352	NA
contig_17123_34_#_30555_#_31679_#_-1_#_ID=6511_34	d__Bacteria;p__Proteobacteria;c__Gammaproteobacteria;o__Pseudomonadales;f__HTCC2089;g__UBA9926;s__UBA9926 sp003451575	2-methylcitrate synthase	41	NA	4.1352	NA
contig_10594_213_#_204473_#_205195_#_-1_#_ID=506_213	d__Bacteria;p__Proteobacteria;c__Alphaproteobacteria;o__Rhodobacterales;f__Rhodobacteraceae;g__Ascidiaceihabitans;s__Ascidiaceihabitans sp002478745	Amino acid ABC transporter	25	NA	4.1352	NA
contig_13976_9_#_5156_#_5392_#_-1_#_ID=3392_9	d__Bacteria;p__Bacteroidota;c__Bacteroidia;o__Flavobacteriales;f__Flavobacteriaceae;g__Algibacter_B;s__	50S ribosomal protein L28	9	NA	1.6541	NA
contig_3981_87_#_79612_#_82959_#_-1_#_ID=9127_87	d__Bacteria;p__Bacteroidota;c__Bacteroidia;o__Flavobacteriales;f__Flavobacteriaceae;g__SCGC-AAA160-P02;s__	P/Homo B domain-containing protein	120	NA	2.4811	NA
contig_3415_17_#_21555_#_22256_#_1_#_ID=8707_17	d__Bacteria;p__Bacteroidota;c__Bacteroidia;o__Flavobacteriales;f__Flavobacteriaceae;g__SCGC-AAA160-P02;s__	DNA-binding response regulator	26	NA	1.6541	NA
contig_5028_130_#_130716_#_131783_#_1_#_ID=9862_130	d__Bacteria;p__Bacteroidota;c__Bacteroidia;o__Flavobacteriales;f__Flavobacteriaceae;g__Ulvibacter_B;s__	3-phosphoserine/phosphohydroxythreonine transaminase	40	NA	1.6541	NA
contig_14999_100_#_101498_#_102730_#_1_#_ID=4388_100	d__Bacteria;p__Bacteroidota;c__Bacteroidia;o__Flavobacteriales;f__Flavobacteriaceae;g__UBA7428;s__UBA7428 sp002477625	Transcription termination/antitermination protein NusA	47	NA	1.6541	NA
contig_12049_130_#_135259_#_136428_#_1_#_ID=1783_130	d__Bacteria;p__Proteobacteria;c__Gammaproteobacteria;o__Pseudomonadales;f__Halieaceae;g__Luminiphilus;s__	ADP-forming succinate--CoA ligase subunit beta	41	NA	NA	3.7934
contig_11973_102_#_97726_#_99300_#_1_#_ID=1718_102	d__Bacteria;p__Proteobacteria;c__Alphaproteobacteria;o__Rhodobacterales;f__Rhodobacteraceae;g__Planktomarina;s__	Lysine--tRNA ligase	59	NA	3.3081	NA
scaffold_6090_59_#_59302_#_62745_#_1_#_ID=12111_59	d__Bacteria;p__Bacteroidota;c__Bacteroidia;o__Flavobacteriales;f__Schleiferiaceae;g__UBA10364;s__UBA10364 sp003045825	Fibronectin type-III domain-containing protein	126	NA	3.3081	NA
contig_1961_95_#_94897_#_96240_#_-1_#_ID=7683_95	d__Bacteria;p__Proteobacteria;c__Alphaproteobacteria;o__Rhodobacterales;f__Rhodobacteraceae;g__Amylibacter;s__Amylibacter sp900197625	acetyl-CoA carboxylase biotin carboxylase subunit	49	NA	5.7892	NA
contig_17295_78_#_75413_#_76036_#_1_#_ID=6674_78	d__Bacteria;p__Proteobacteria;c__Gammaproteobacteria;o__SAR86;f__D2472;g__SCGC-AAA076-P13;s__	30S ribosomal protein S4	23	NA	NA	2.5289
contig_1534_158_#_196538_#_196810_#_1_#_ID=4830_158	d__Bacteria;p__Bacteroidota;c__Bacteroidia;o__Flavobacteriales;f__Flavobacteriaceae;g__CAU-1491;s__	Bacterial nucleoid DNA-binding protein IHF-alpha	9	NA	NA	2.5289
contig_3875_14_#_13743_#_14969_#_1_#_ID=7549_14	d__Bacteria;p__Proteobacteria;c__Gammaproteobacteria;o__Pseudomonadales;f__Halieaceae;g__Luminiphilus;s__Luminiphilus sp002390485	argininosuccinate synthase	45	NA	NA	2.5289
contig_14409_67_#_59751_#_60110_#_1_#_ID=3928_67	d__Bacteria;p__Proteobacteria;c__Alphaproteobacteria;o__Rhodobacterales;f__Rhodobacteraceae;g__Ascidiaceihabitans;s__	50S ribosomal protein L18	13	NA	3.3081	NA
contig_14974_13_#_10133_#_11377_#_1_#_ID=4466_13	d__Bacteria;p__Proteobacteria;c__Alphaproteobacteria;o__Rhodobacterales;f__Rhodobacteraceae;g__Ascidiaceihabitans;s__	Glycine/D-amino acid oxidase (deaminating)	45	NA	2.4811	NA
contig_17374_174_#_182784_#_183320_#_1_#_ID=6756_174	d__Bacteria;p__Bacteroidota;c__Bacteroidia;o__Flavobacteriales;f__Flavobacteriaceae;g__MAG-120531;s__MAG-120531 sp000173115	Nucleotide modification associated domain-containing protein	20	NA	6.6162	NA
contig_12359_277_#_271526_#_272098_#_-1_#_ID=1931_277	d__Bacteria;p__Proteobacteria;c__Alphaproteobacteria;o__Rhodobacterales;f__Rhodobacteraceae;g__Ascidiaceihabitans;s__	NYN domain, putative PIN-related RNAse, tRNA/rRNA maturation	22	NA	2.4811	NA
contig_4770_16_#_15710_#_16075_#_-1_#_ID=8231_16	d__Bacteria;p__Bacteroidota;c__Bacteroidia;o__Flavobacteriales;f__Flavobacteriaceae;	hypothetical protein	13	NA	7.4433	NA
contig_10159_4_#_3631_#_4236_#_-1_#_ID=146_4	d__Bacteria;p__Bacteroidota;c__Bacteroidia;o__Flavobacteriales;f__Flavobacteriaceae;g__HC6-5;s__	hypothetical protein	22	NA	12.405	NA
contig_17352_14_#_11453_#_12157_#_1_#_ID=6733_14	d__Bacteria;p__Proteobacteria;c__Gammaproteobacteria;o__Pseudomonadales;f__Porticoccaceae;g__HTCC2207;s__	Succinate dehydrogenase iron-sulfur subunit	26	NA	2.4811	NA
contig_17372_261_#_254982_#_255341_#_-1_#_ID=6754_261	d__Bacteria;p__Proteobacteria;c__Alphaproteobacteria;o__Rhodobacterales;f__Rhodobacteraceae;g__R2A62;s__R2A62 sp000161835	50S ribosomal protein L20	13	NA	1.6541	NA
contig_8216_27_#_29508_#_30215_#_-1_#_ID=12307_27	d__Bacteria;p__Bacteroidota;c__Bacteroidia;o__Flavobacteriales;f__Flavobacteriaceae;g__UBA7433;s__UBA7433 sp002477565	Uridylate kinase	25	NA	1.6541	NA
contig_13826_8_#_2888_#_3247_#_1_#_ID=3386_8	d__Bacteria;p__Proteobacteria;c__Alphaproteobacteria;o__Rhodobacterales;f__Rhodobacteraceae;g__HIMB11;s__HIMB11 sp001642945	50S ribosomal protein L18	13	NA	NA	3.7934
contig_14866_65_#_56800_#_57726_#_1_#_ID=4264_65	d__Bacteria;p__Bacteroidota;c__Bacteroidia;o__Flavobacteriales;f__Flavobacteriaceae;g__UBA7428;s__UBA7428 sp002477625	SPFH domain-containing protein	34	NA	NA	2.5289
contig_12253_7_#_6025_#_7113_#_1_#_ID=1956_7	d__Bacteria;p__Proteobacteria;c__Alphaproteobacteria;o__Rhodobacterales;f__Rhodobacteraceae;g__Planktomarina;s__	Spermidine/putrescine import ATP-binding protein PotA	39	NA	2.4811	NA
contig_14563_215_#_228962_#_229786_#_1_#_ID=4078_215	d__Bacteria;p__Proteobacteria;c__Alphaproteobacteria;o__Rhodobacterales;f__Rhodobacteraceae;g__Ascidiaceihabitans;s__	ABC transporter ATP-binding protein	30	NA	1.6541	NA
contig_10818_20_#_16530_#_19148_#_1_#_ID=701_20	d__Bacteria;p__Bacteroidota;c__Bacteroidia;o__Flavobacteriales;f__Flavobacteriaceae;g__Polaribacter;s__	alanine--tRNA ligase	98	NA	2.4811	NA
contig_17240_32_#_24529_#_26910_#_1_#_ID=6620_32	d__Bacteria;p__Proteobacteria;c__Alphaproteobacteria;o__Pelagibacterales;f__Pelagibacteraceae;g__Pelagibacter;s__Pelagibacter ubique_R	endopeptidase La	89	NA	2.4811	NA
contig_10099_1_#_2_#_2515_#_1_#_ID=94_1	d__Bacteria;	hypothetical protein	89	NA	19.849	NA
scaffold_5855_543_#_582802_#_584229_#_1_#_ID=13792_543	d__Bacteria;p__Bacteroidota;c__Bacteroidia;o__Flavobacteriales;f__Flavobacteriaceae;g__Polaribacter;s__Polaribacter sp900106075	pyruvate kinase	53	NA	4.1352	NA
contig_10594_118_#_115326_#_116807_#_1_#_ID=506_118	d__Bacteria;p__Proteobacteria;c__Alphaproteobacteria;o__Rhodobacterales;f__Rhodobacteraceae;g__Ascidiaceihabitans;s__	Asp-tRNA(Asn)/Glu-tRNA(Gln) amidotransferase subunit GatA	52	NA	2.4811	NA
contig_1451_29_#_24673_#_29451_#_1_#_ID=4024_29	d__Bacteria;p__Bacteroidota;c__Bacteroidia;o__Flavobacteriales;f__Flavobacteriaceae;g__SCGC-AAA160-P02;s__	glucan endo-1,3-beta-D-glucosidase	175	CAZyme	3.3081	NA
contig_4096_161_#_166339_#_168621_#_-1_#_ID=9202_161	d__Bacteria;p__Bacteroidota;c__Bacteroidia;o__Flavobacteriales;f__Flavobacteriaceae;	TonB-dependent Receptor	88	NA	NA	2.5289
contig_17134_2_#_195_#_686_#_-1_#_ID=6520_2	d__Bacteria;p__Proteobacteria;c__Alphaproteobacteria;o__Rhodobacterales;f__Rhodobacteraceae;g__Amylibacter;s__Amylibacter sp000153745	NADH-quinone oxidoreductase subunit NuoI	19	NA	NA	2.5289
contig_42_2_#_302_#_1741_#_1_#_ID=9272_2	d__Bacteria;p__Pseudomonadota;c__Alphaproteobacteria;	hypothetical protein	52	NA	7.4433	NA
contig_13537_1141_#_1305290_#_1307536_#_1_#_ID=3131_1141	d__Bacteria;p__Proteobacteria;c__Gammaproteobacteria;o__Enterobacterales;f__Alteromonadaceae;g__Glaciecola;s__Glaciecola sp002292215	Acyl-coenzyme A dehydrogenase	82	NA	17.368	NA
contig_1451_22_#_16532_#_18265_#_-1_#_ID=4024_22	d__Bacteria;p__Bacteroidota;c__Bacteroidia;o__Flavobacteriales;f__Flavobacteriaceae;g__SCGC-AAA160-P02;s__	Concentrative nucleoside transporter, CNT family	63	NA	9.0973	NA
contig_6221_11_#_7225_#_7782_#_-1_#_ID=9226_11	d__Bacteria;p__Pseudomonadota;c__Alphaproteobacteria;o__Rhodobacterales;f__Rhodobacteraceae;	ATP synthase subunit b 1	20	NA	1.6541	NA
contig_17457_38_#_29539_#_29970_#_-1_#_ID=6841_38	d__Bacteria;p__Bacteroidota;c__Bacteroidia;o__Flavobacteriales;f__Flavobacteriaceae;g__MED-G11;s__	50S ribosomal protein L16	16	NA	1.6541	NA
contig_3124_5_#_5129_#_6193_#_1_#_ID=8508_5	d__Bacteria;p__Pseudomonadota;c__Alphaproteobacteria;o__Rhodobacterales;f__Rhodobacteraceae;	Porin domain-containing protein	37	NA	NA	2.5289
contig_12850_179_#_168808_#_170664_#_-1_#_ID=2505_179	d__Bacteria;p__Proteobacteria;c__Alphaproteobacteria;o__Rhodobacterales;f__Rhodobacteraceae;g__Amylibacter;s__Amylibacter sp000153745	Extracellular solute-binding protein, family 5	71	NA	NA	2.5289
contig_6019_2_#_617_#_3208_#_1_#_ID=10598_2	d__Bacteria;p__Bacteroidota;c__Bacteroidia;o__Flavobacteriales;f__Flavobacteriaceae;	Chaperone protein ClpB	97	NA	3.3081	NA
contig_40_51_#_42901_#_45375_#_1_#_ID=9144_51	d__Bacteria;p__Proteobacteria;c__Alphaproteobacteria;o__Rhodobacterales;f__Rhodobacteraceae;g__Amylibacter;s__Amylibacter sp000153745	Aminomethyl transferase family protein	92	NA	14.887	NA
contig_13537_392_#_455897_#_456724_#_1_#_ID=3131_392	d__Bacteria;p__Proteobacteria;c__Gammaproteobacteria;o__Enterobacterales;f__Alteromonadaceae;g__Glaciecola;s__Glaciecola sp002292215	hypothetical protein	29	NA	1.6541	NA
contig_16787_195_#_175992_#_176324_#_-1_#_ID=6198_195	d__Bacteria;p__Proteobacteria;c__Gammaproteobacteria;o__Pseudomonadales;f__Porticoccaceae;g__HTCC2207;s__HTCC2207 sp002378645	50S ribosomal protein L22	12	NA	NA	3.7934
contig_17782_86_#_59427_#_59780_#_1_#_ID=7172_86	d__Bacteria;p__Proteobacteria;c__Alphaproteobacteria;o__Rhodobacterales;f__Rhodobacteraceae;g__Planktotalea;s__Planktotalea sp000156115	30S ribosomal protein S6	14	NA	2.4811	NA
contig_13537_908_#_1048395_#_1049483_#_-1_#_ID=3131_908	d__Bacteria;p__Proteobacteria;c__Gammaproteobacteria;o__Enterobacterales;f__Alteromonadaceae;g__Glaciecola;s__Glaciecola sp002292215	3-deoxy-7-phosphoheptulonate synthase	40	NA	4.9622	NA
contig_17148_35_#_38494_#_39582_#_1_#_ID=6534_35	d__Bacteria;p__Proteobacteria;c__Gammaproteobacteria;o__Pseudomonadales;f__Nitrincolaceae;g__ASP10-02a;s__ASP10-02a sp002335115	Betaine/proline/choline family ABC transporter ATP-binding protein	40	NA	2.4811	NA
contig_6119_216_#_229426_#_230184_#_-1_#_ID=10674_216	d__Bacteria;p__Proteobacteria;c__Alphaproteobacteria;o__Rhodobacterales;f__Rhodobacteraceae;g__Amylibacter;s__Amylibacter sp000153745	Branched-chain amino acid ABC transporter, ATP-binding protein	28	NA	2.4811	NA
contig_2026_88_#_108537_#_114206_#_-1_#_ID=7732_88	d__Bacteria;p__Bacteroidota;c__Bacteroidia;o__Flavobacteriales;f__Flavobacteriaceae;g__Polaribacter;s__	C-type lectin domain-containing protein	206	NA	6.6162	NA
contig_14380_469_#_435125_#_436669_#_1_#_ID=3907_469	d__Bacteria;p__Proteobacteria;c__Alphaproteobacteria;o__Rhodobacterales;f__Rhodobacteraceae;g__R2A62;s__R2A62 sp000161835	Twin-arginine translocation pathway signal	56	NA	1.6541	NA
contig_3552_270_#_308653_#_310119_#_-1_#_ID=8823_270	d__Bacteria;p__Bacteroidota;c__Bacteroidia;o__Flavobacteriales;f__Flavobacteriaceae;g__Polaribacter;s__Polaribacter sp900106075	Magnesium chelatase subunit I	56	NA	2.4811	NA
contig_12403_64_#_54315_#_55061_#_-1_#_ID=2102_64	d__Bacteria;p__Bacteroidota;c__Bacteroidia;o__Flavobacteriales;f__Flavobacteriaceae;g__Polaribacter;s__	Electron transfer flavoprotein subunit beta/FixA family protein	27	NA	6.6162	NA
contig_4136_112_#_115584_#_117998_#_1_#_ID=9229_112	d__Bacteria;p__Proteobacteria;c__Alphaproteobacteria;o__Rhodobacterales;f__Rhodobacteraceae;g__Amylibacter;s__Amylibacter sp900197625	phenylalanine--tRNA ligase subunit beta	87	NA	11.578	NA
contig_10238_144_#_138843_#_139931_#_-1_#_ID=206_144	d__Bacteria;p__Bacteroidota;c__Bacteroidia;o__Flavobacteriales;f__Flavobacteriaceae;g__Polaribacter;s__	Peptidase, family M42	40	NA	3.3081	NA
contig_13537_263_#_309438_#_312263_#_1_#_ID=3131_263	d__Bacteria;p__Proteobacteria;c__Gammaproteobacteria;o__Enterobacterales;f__Alteromonadaceae;g__Glaciecola;s__Glaciecola sp002292215	2-oxoglutarate dehydrogenase E1 component	105	NA	19.849	NA
contig_11042_119_#_101023_#_102462_#_-1_#_ID=898_119	Unclassified	DUF4815 domain-containing protein	52	NA	NA	2.5289
contig_2718_37_#_34598_#_35134_#_1_#_ID=8232_37	d__Bacteria;p__Bacteroidota;c__Bacteroidia;o__Flavobacteriales;f__Flavobacteriaceae;g__SCGC-AAA160-P02;s__	Nucleotide modification associated domain-containing protein	21	NA	1.6541	NA
contig_3740_60_#_62655_#_62849_#_-1_#_ID=8950_60	d__Bacteria;p__Bacteroidota;c__Bacteroidia;o__Flavobacteriales;f__Flavobacteriaceae;g__MAG-121220-bin8;s__	Transposase	7	NA	5.7892	NA
contig_12361_149_#_170754_#_171806_#_-1_#_ID=2058_149	d__Bacteria;p__Bacteroidota;c__Bacteroidia;o__Cytophagales;f__Cyclobacteriaceae;g__UBA4465;s__UBA4465 sp002292365	Gliding motility lipoprotein GldK	40	NA	NA	5.0578
contig_13537_1942_#_2203043_#_2203270_#_1_#_ID=3131_1942	d__Bacteria;p__Proteobacteria;c__Gammaproteobacteria;o__Enterobacterales;f__Alteromonadaceae;g__Glaciecola;s__Glaciecola sp002292215	30S ribosomal protein S18	9	NA	5.7892	NA
contig_11926_57_#_63933_#_64547_#_1_#_ID=1685_57	d__Bacteria;p__Proteobacteria;c__Gammaproteobacteria;o__Pseudomonadales;f__Porticoccaceae;g__HTCC2207;s__HTCC2207 sp002685195	50S ribosomal protein L4	22	NA	2.4811	NA
contig_16787_181_#_170265_#_170705_#_-1_#_ID=6198_181	d__Bacteria;p__Proteobacteria;c__Gammaproteobacteria;o__Pseudomonadales;f__Porticoccaceae;g__HTCC2207;s__HTCC2207 sp002378645	Large ribosomal subunit protein uL15	15	NA	NA	2.5289
contig_14988_6_#_1649_#_1885_#_-1_#_ID=4481_6	d__Bacteria;p__Bacteroidota;c__Bacteroidia;o__Flavobacteriales;f__Flavobacteriaceae;g__Hel1-33-131;s__	50S ribosomal protein L28	9	NA	1.6541	NA
contig_6876_29_#_23485_#_23841_#_1_#_ID=11224_29	d__Bacteria;p__Bacteroidota;c__Bacteroidia;o__Flavobacteriales;f__Flavobacteriaceae;g__SGZJ01;s__SGZJ01 sp004213995	50S ribosomal protein L18	13	NA	NA	3.7934
contig_16023_5_#_1667_#_2062_#_1_#_ID=5505_5	d__Bacteria;p__Proteobacteria;c__Gammaproteobacteria;o__Pseudomonadales;f__Halieaceae;g__Luminiphilus;s__Luminiphilus sp002389505	hypothetical protein	14	NA	1.6541	NA
contig_9962_662_#_692861_#_694132_#_1_#_ID=13740_662	d__Bacteria;p__Bacteroidota;c__Bacteroidia;o__Flavobacteriales;f__Flavobacteriaceae;g__Hel1-33-131;s__	adenylosuccinate synthase	47	NA	NA	2.5289
contig_15549_29_#_28261_#_28599_#_1_#_ID=5027_29	d__Bacteria;p__Proteobacteria;c__Gammaproteobacteria;o__Pseudomonadales;f__Halieaceae;g__Luminiphilus;s__Luminiphilus sp002390485	Large ribosomal subunit protein uL22	12	NA	2.4811	NA
contig_13537_171_#_206992_#_208365_#_-1_#_ID=3131_171	d__Bacteria;p__Proteobacteria;c__Gammaproteobacteria;o__Enterobacterales;f__Alteromonadaceae;g__Glaciecola;s__Glaciecola sp002292215	adenylosuccinate lyase	51	NA	5.7892	NA
contig_12850_14_#_8735_#_10063_#_-1_#_ID=2505_14	d__Bacteria;p__Pseudomonadota;c__Alphaproteobacteria;o__Rhodobacterales;f__Rhodobacteraceae;	Peptidase family S41	48	NA	4.1352	NA
contig_14858_27_#_17365_#_18300_#_1_#_ID=4348_27	d__Bacteria;p__Pseudomonadota;c__Alphaproteobacteria;o__Pelagibacterales;f__Pelagibacteraceae;	leucyl aminopeptidase	34	NA	NA	2.5289
contig_7742_700_#_814742_#_815782_#_1_#_ID=11900_700	d__Bacteria;p__Bacteroidota;c__Bacteroidia;o__Flavobacteriales;f__Schleiferiaceae;g__UBA10364;s__UBA10364 sp002387615	DUF5723 domain-containing protein	39	NA	NA	2.5289
contig_12157_59_#_51974_#_52372_#_1_#_ID=1874_59	d__Bacteria;p__Bacteroidota;c__Bacteroidia;o__Flavobacteriales;f__UA16;g__UA16;s__UA16 sp002477505	30S ribosomal protein S8	15	NA	NA	2.5289
contig_11133_74_#_80632_#_81153_#_-1_#_ID=978_74	d__Bacteria;p__Bacteroidota;c__Bacteroidia;o__Flavobacteriales;f__Flavobacteriaceae;g__CAU-1491;s__	50S ribosomal protein L10	19	NA	NA	2.5289
contig_16799_620_#_666653_#_668266_#_1_#_ID=6207_620	d__Bacteria;p__Bacteroidota;c__Bacteroidia;o__Flavobacteriales;f__Schleiferiaceae;g__UBA10364;s__UBA10364 sp002387615	CTP synthase	60	NA	5.7892	NA
contig_18124_29_#_24730_#_25284_#_-1_#_ID=7526_29	Unclassified	hypothetical protein	20	NA	4.1352	NA
contig_10596_347_#_384531_#_384908_#_1_#_ID=508_347	d__Bacteria;p__Bacteroidota;c__Bacteroidia;o__Flavobacteriales;f__Flavobacteriaceae;g__Polaribacter;s__	TraR/DksA family transcriptional regulator	14	NA	4.1352	NA
contig_2473_56_#_57011_#_57769_#_1_#_ID=8077_56	d__Bacteria;p__Proteobacteria;c__Alphaproteobacteria;o__Rhodobacterales;f__Rhodobacteraceae;g__Amylibacter;s__Amylibacter sp000153745	ABC sugar (Xylose) transporter, ATPase subunit	27	NA	4.9622	NA
contig_14230_12_#_9426_#_10121_#_1_#_ID=3764_12	d__Bacteria;p__Bacteroidota;c__Bacteroidia;o__Flavobacteriales;f__Flavobacteriaceae;g__SCGC-AAA160-P02;s__	GTP cyclohydrolase 1	26	NA	1.6541	NA
contig_1961_209_#_225997_#_227406_#_-1_#_ID=7683_209	d__Bacteria;p__Proteobacteria;c__Alphaproteobacteria;o__Rhodobacterales;f__Rhodobacteraceae;g__Amylibacter;s__Amylibacter sp900197625	Sulfoacetaldehyde dehydrogenase (acylating)	51	NA	13.232	NA
contig_15938_14_#_17897_#_18898_#_-1_#_ID=5416_14	d__Bacteria;p__Proteobacteria;c__Alphaproteobacteria;o__Rhodobacterales;f__Rhodobacteraceae;g__Ascidiaceihabitans;s__Ascidiaceihabitans sp002478745	type I glyceraldehyde-3-phosphate dehydrogenase	36	NA	1.6541	NA
contig_13537_258_#_304333_#_305613_#_-1_#_ID=3131_258	d__Bacteria;p__Proteobacteria;c__Gammaproteobacteria;o__Enterobacterales;f__Alteromonadaceae;g__Glaciecola;s__Glaciecola sp002292215	citrate synthase	47	NA	1.6541	NA
contig_6073_22_#_18576_#_19397_#_1_#_ID=10634_22	d__Bacteria;p__Bacteroidota;c__Bacteroidia;o__Flavobacteriales;f__Flavobacteriaceae;g__SCGC-AAA160-P02;s__	Outer membrane lipoprotein BamD-like domain-containing protein	32	NA	2.4811	NA
contig_8881_6_#_5673_#_7259_#_1_#_ID=11200_6	d__Bacteria;p__Pseudomonadota;c__Alphaproteobacteria;	hypothetical protein	57	NA	NA	7.5867
contig_13537_851_#_981025_#_982422_#_1_#_ID=3131_851	d__Bacteria;p__Proteobacteria;c__Gammaproteobacteria;o__Enterobacterales;f__Alteromonadaceae;g__Glaciecola;s__Glaciecola sp002292215	asparagine--tRNA ligase	52	NA	4.9622	NA
contig_10607_7_#_4334_#_6520_#_1_#_ID=519_7	d__Bacteria;p__Proteobacteria;c__Alphaproteobacteria;o__Pelagibacterales;f__Pelagibacteraceae;g__Pelagibacter;s__	catalase/peroxidase HPI	82	CAZyme	15.714	NA
contig_16787_63_#_63514_#_65448_#_-1_#_ID=6198_63	d__Bacteria;p__Proteobacteria;c__Gammaproteobacteria;o__Pseudomonadales;f__Porticoccaceae;g__HTCC2207;s__HTCC2207 sp002378645	ATP-dependent zinc metalloprotease FtsH	71	NA	NA	8.8512
contig_10861_87_#_80515_#_81999_#_1_#_ID=737_87	d__Bacteria;p__Proteobacteria;c__Alphaproteobacteria;o__Rhodobacterales;f__Rhodobacteraceae;g__Tateyamaria;s__	NAD-dependent succinate-semialdehyde dehydrogenase	52	NA	NA	2.5289
contig_6767_25_#_22412_#_24049_#_-1_#_ID=9620_25	d__Bacteria;p__Bacteroidota;c__Bacteroidia;o__Cytophagales;f__Cyclobacteriaceae;g__UBA4465;s__	polyribonucleotide nucleotidyltransferase	60	NA	6.6162	NA
contig_13701_5_#_6213_#_9065_#_-1_#_ID=3281_5	d__Bacteria;p__Bacteroidota;c__Bacteroidia;o__Flavobacteriales;f__Flavobacteriaceae;g__SCGC-AAA160-P02;s__	DNA polymerase I	107	NA	2.4811	NA
contig_17434_36_#_42494_#_42832_#_-1_#_ID=6816_36	d__Bacteria;p__Bacteroidota;c__Bacteroidia;o__Flavobacteriales;f__Flavobacteriaceae;g__Polaribacter;s__	Transcriptional regulator	12	NA	2.4811	NA
contig_2473_70_#_73160_#_74224_#_-1_#_ID=8077_70	d__Bacteria;p__Proteobacteria;c__Alphaproteobacteria;o__Rhodobacterales;f__Rhodobacteraceae;g__Amylibacter;s__Amylibacter sp000153745	sn-glycerol-3-phosphate ABC transporter ATP-binding protein UgpC	39	NA	2.4811	NA
contig_1451_111_#_119277_#_119726_#_-1_#_ID=4024_111	d__Bacteria;p__Bacteroidota;c__Bacteroidia;o__Flavobacteriales;f__Flavobacteriaceae;g__SCGC-AAA160-P02;s__	GatB/YqeY domain-containing protein	16	NA	1.6541	NA
contig_17868_75_#_87603_#_88238_#_1_#_ID=7260_75	d__Bacteria;p__Bacteroidota;c__Bacteroidia;o__Flavobacteriales;f__Flavobacteriaceae;g__Hel1-33-131;s__	Gliding motility protein GldL	22	NA	2.4811	NA
contig_4272_104_#_125043_#_126221_#_-1_#_ID=9308_104	d__Bacteria;p__Bacteroidota;c__Bacteroidia;o__Flavobacteriales;f__Flavobacteriaceae;g__Ulvibacter_B;s__	Acetyl-CoA C-acetyltransferase	41	NA	NA	5.0578
contig_10297_14_#_16658_#_17599_#_-1_#_ID=255_14	d__Bacteria;p__Bacteroidota;c__Bacteroidia;o__Flavobacteriales;f__Flavobacteriaceae;g__UBA7433;s__UBA7433 sp002477565	ribose-phosphate pyrophosphokinase	35	NA	1.6541	NA
contig_15256_15_#_6362_#_7189_#_-1_#_ID=4744_15	Eukaryota;	hypothetical protein	30	NA	3.3081	NA
contig_13033_253_#_270345_#_273482_#_1_#_ID=2663_253	d__Bacteria;p__Bacteroidota;c__Bacteroidia;o__Flavobacteriales;f__Flavobacteriaceae;g__Hel1-33-131;s__	Glycoside hydrolase, GH2 family	117	NA	NA	2.5289
contig_13537_2439_#_2737463_#_2738773_#_1_#_ID=3131_2439	d__Bacteria;p__Proteobacteria;c__Gammaproteobacteria;o__Enterobacterales;f__Alteromonadaceae;g__Glaciecola;s__Glaciecola sp002292215	Trigger factor	48	NA	14.887	NA
contig_12165_5_#_8939_#_10375_#_-1_#_ID=1882_5	d__Bacteria;p__Bacteroidota;c__Bacteroidia;o__Flavobacteriales;f__Flavobacteriaceae;g__Ulvibacter_B;s__	Transporter	54	NA	2.4811	NA
contig_9847_44_#_47428_#_49317_#_-1_#_ID=11958_44	d__Bacteria;p__Pseudomonadota;	hypothetical protein	63	NA	NA	12.645
contig_17142_21_#_18733_#_19374_#_-1_#_ID=6529_21	d__Bacteria;p__Bacteroidota;c__Bacteroidia;o__Flavobacteriales;f__Flavobacteriaceae;g__SCGC-AAA160-P02;s__	Orotate phosphoribosyltransferase	24	NA	3.3081	NA
contig_16938_39_#_32455_#_32727_#_-1_#_ID=6335_39	d__Bacteria;p__Bacteroidota;c__Bacteroidia;o__Flavobacteriales;f__UBA7430;g__UBA7430;s__UBA7430 sp002478765	DNA-binding protein	9	NA	4.9622	NA
contig_2187_161_#_166660_#_168210_#_-1_#_ID=7887_161	d__Bacteria;p__Bacteroidota;c__Bacteroidia;o__Flavobacteriales;f__Flavobacteriaceae;g__SCGC-AAA160-P02;s__	PglZ domain-containing protein	60	NA	NA	5.0578
contig_3872_183_#_199073_#_200128_#_-1_#_ID=9047_183	d__Bacteria;p__Bacteroidota;c__Bacteroidia;o__Flavobacteriales;f__Flavobacteriaceae;g__SCGC-AAA160-P02;s__	Branched-chain-amino-acid aminotransferase	39	NA	1.6541	NA
contig_13017_114_#_147985_#_151188_#_-1_#_ID=2647_114	d__Bacteria;p__Bacteroidota;c__Bacteroidia;o__Flavobacteriales;f__Crocinitomicaceae;g__UBA952;s__	TAT-variant-translocated molybdopterin oxidoreductase	118	NA	NA	2.5289
contig_1035_27_#_29825_#_31741_#_-1_#_ID=299_27	d__Bacteria;p__Bacteroidota;c__Bacteroidia;o__Flavobacteriales;f__Flavobacteriaceae;g__Ulvibacter_B;s__	Glycosyl transferase family 2	73	NA	4.9622	NA
contig_14454_579_#_622292_#_622684_#_1_#_ID=3972_579	d__Bacteria;p__Proteobacteria;c__Gammaproteobacteria;o__Pseudomonadales;f__Porticoccaceae;g__HTCC2207;s__	Small ribosomal subunit protein uS8	14	NA	4.9622	NA
contig_15179_38_#_29955_#_30527_#_1_#_ID=4671_38	d__Bacteria;p__Proteobacteria;c__Alphaproteobacteria;o__Puniceispirillales;f__Puniceispirillaceae;g__Puniceispirillum;s__Puniceispirillum sp002378605	30S ribosomal protein S5	20	NA	10.751	NA
contig_16465_91_#_80915_#_83965_#_-1_#_ID=5757_91	d__Bacteria;p__Proteobacteria;c__Alphaproteobacteria;o__Rhodobacterales;f__Rhodobacteraceae;g__Planktomarina;s__Planktomarina sp002683685	formate dehydrogenase subunit alpha	111	NA	7.4433	NA
contig_12134_15_#_12118_#_12495_#_1_#_ID=1728_15	d__Bacteria;p__Bacteroidota;c__Bacteroidia;o__Flavobacteriales;f__Flavobacteriaceae;g__UBA7433;s__	TraR/DksA C4-type zinc finger protein	14	NA	1.6541	NA
contig_9962_191_#_199876_#_200493_#_1_#_ID=13740_191	d__Bacteria;p__Bacteroidota;c__Bacteroidia;o__Flavobacteriales;f__Flavobacteriaceae;g__Hel1-33-131;s__	Transcription termination/antitermination protein NusG	23	NA	2.4811	NA
contig_5246_29_#_26981_#_27298_#_1_#_ID=8551_29	Eukaryota;	Cytochrome oxidase subunit I profile domain-containing protein	12	NA	NA	20.231
contig_10034_2_#_221_#_2521_#_-1_#_ID=36_2	d__Bacteria;p__Bacteroidota;c__Bacteroidia;	PKD domain-containing protein	82	NA	NA	2.5289
contig_7156_11_#_8048_#_8614_#_1_#_ID=9915_11	d__Bacteria;	SnoaL-like domain-containing protein	21	NA	3.3081	NA
contig_13537_1209_#_1403321_#_1407787_#_1_#_ID=3131_1209	d__Bacteria;p__Proteobacteria;c__Gammaproteobacteria;o__Enterobacterales;f__Alteromonadaceae;g__Glaciecola;s__Glaciecola sp002292215	glutamate synthase large subunit	163	NA	12.405	NA
contig_6402_59_#_57020_#_58408_#_1_#_ID=10870_59	d__Bacteria;p__Proteobacteria;c__Alphaproteobacteria;o__Rhodobacterales;f__Rhodobacteraceae;g__Tateyamaria;s__	dihydrolipoyl dehydrogenase	49	NA	1.6541	NA
scaffold_11434_298_#_311981_#_317089_#_-1_#_ID=13772_298	d__Bacteria;p__Bacteroidota;c__Bacteroidia;o__Flavobacteriales;f__Schleiferiaceae;g__UBA10364;s__UBA10364 sp003045825	T9SS type A sorting domain-containing protein	181	NA	NA	6.3223
contig_13712_217_#_213508_#_214896_#_-1_#_ID=3291_217	d__Bacteria;p__Proteobacteria;c__Alphaproteobacteria;o__Rhodobacterales;f__Rhodobacteraceae;g__Ascidiaceihabitans;s__	dihydrolipoyl dehydrogenase	49	NA	1.6541	NA
contig_17964_44_#_33360_#_33692_#_-1_#_ID=7358_44	d__Bacteria;p__Proteobacteria;c__Gammaproteobacteria;o__Pseudomonadales;f__Porticoccaceae;g__HTCC2207;s__	50S ribosomal protein L22	12	NA	NA	2.5289
contig_1461_366_#_373177_#_375621_#_-1_#_ID=4123_366	d__Bacteria;p__Bacteroidota;c__Bacteroidia;o__Flavobacteriales;f__Flavobacteriaceae;g__Polaribacter;s__	bifunctional aspartate kinase/homoserine dehydrogenase I	90	NA	4.1352	NA
contig_1461_842_#_895599_#_896531_#_1_#_ID=4123_842	d__Bacteria;p__Bacteroidota;c__Bacteroidia;o__Flavobacteriales;f__Flavobacteriaceae;g__Polaribacter;s__	peptidylprolyl isomerase	33	NA	2.4811	NA
scaffold_6389_108_#_117414_#_117776_#_-1_#_ID=13796_108	d__Bacteria;p__Bacteroidota;c__Bacteroidia;o__Flavobacteriales;f__Flavobacteriaceae;g__Polaribacter;s__Polaribacter sp900106075	DNA-binding protein	14	NA	4.1352	NA
contig_7183_114_#_130009_#_132516_#_-1_#_ID=11480_114	d__Bacteria;p__Bacteroidota;c__Bacteroidia;	carboxypeptidase-like regulatory domain-containing protein	94	other TBDR	NA	2.5289
scaffold_5855_583_#_619211_#_621265_#_-1_#_ID=13792_583	d__Bacteria;p__Bacteroidota;c__Bacteroidia;o__Flavobacteriales;f__Flavobacteriaceae;g__Polaribacter;s__Polaribacter sp900106075	methionine--tRNA ligase	77	NA	3.3081	NA
contig_14796_21_#_22608_#_24248_#_1_#_ID=4294_21	d__Bacteria;p__Bacteroidota;c__Bacteroidia;o__Cytophagales;f__Cyclobacteriaceae;g__UBA4465;s__	Gliding motility protein GldM	58	NA	NA	2.5289
contig_12393_18_#_16212_#_17861_#_-1_#_ID=2091_18	d__Bacteria;p__Proteobacteria;c__Alphaproteobacteria;o__Rhodobacterales;f__Rhodobacteraceae;g__Amylibacter;s__Amylibacter sp900197625	CTP synthase	61	NA	4.9622	NA
contig_229_62_#_58448_#_59842_#_1_#_ID=7956_62	d__Bacteria;p__Proteobacteria;c__Alphaproteobacteria;o__Rhodobacterales;f__Rhodobacteraceae;g__Planktomarina;s__Planktomarina temperata	dihydrolipoyl dehydrogenase	49	NA	1.6541	NA
contig_1832_2_#_841_#_1704_#_-1_#_ID=7574_2	d__Bacteria;p__Bacteroidota;c__Bacteroidia;o__Flavobacteriales;f__Flavobacteriaceae;g__HC6-5;s__	Nucleoid-associated protein NdpA	34	NA	6.6162	NA
contig_2596_395_#_382185_#_383237_#_-1_#_ID=8167_395	d__Bacteria;p__Proteobacteria;c__Alphaproteobacteria;o__Rhodobacterales;f__Rhodobacteraceae;g__Planktomarina;s__Planktomarina temperata	Sulphur transport domain-containing protein	36	NA	NA	8.8512
contig_14965_142_#_125469_#_126557_#_1_#_ID=4457_142	d__Bacteria;p__Proteobacteria;c__Alphaproteobacteria;o__Rhodobacterales;f__Rhodobacteraceae;g__Ascidiaceihabitans;s__	ABC transporter-binding protein	38	NA	NA	2.5289
contig_11620_25_#_83248_#_84123_#_-1_#_ID=1407_25	d__Bacteria;p__Proteobacteria;c__Alphaproteobacteria;o__Rhodobacterales;f__Rhodobacteraceae;g__Tateyamaria;s__Tateyamaria sp003445215	translation elongation factor Ts	30	NA	2.4811	NA
contig_1421_56_#_53501_#_55021_#_1_#_ID=3743_56	d__Bacteria;p__Bacteroidota;c__Bacteroidia;o__Flavobacteriales;f__Flavobacteriaceae;	Glutamate--tRNA ligase	57	NA	6.6162	NA
contig_12157_85_#_77353_#_78153_#_1_#_ID=1874_85	d__Bacteria;p__Bacteroidota;c__Bacteroidia;o__Flavobacteriales;f__UA16;g__UA16;s__	Zinc ribbon domain protein	30	NA	1.6541	NA
contig_18058_103_#_108337_#_109050_#_1_#_ID=7457_103	d__Bacteria;p__Proteobacteria;c__Alphaproteobacteria;o__Rhodobacterales;f__Rhodobacteraceae;g__HIMB11;s__HIMB11 sp001642945	ribonuclease PH	25	NA	2.4811	NA
contig_7984_2_#_559_#_897_#_1_#_ID=12110_2	d__Bacteria;p__Bacteroidota;c__Bacteroidia;o__Flavobacteriales;f__Flavobacteriaceae;g__Polaribacter;s__Polaribacter sp900106075	Nitrogen regulatory protein P-II family	13	NA	1.6541	NA
contig_6269_112_#_105251_#_106177_#_-1_#_ID=10770_112	d__Bacteria;p__Bacteroidota;c__Bacteroidia;o__Flavobacteriales;f__Flavobacteriaceae;g__SCGC-AAA160-P02;s__	Sugar kinase	34	NA	NA	2.5289
contig_13526_11_#_9787_#_9990_#_1_#_ID=2954_11	Eukaryota;unknown;Cryptophyceae;	hypothetical protein	8	NA	NA	2.5289
contig_18067_118_#_122122_#_122304_#_1_#_ID=7466_118	d__Bacteria;p__Bacteroidota;c__Bacteroidia;o__Flavobacteriales;f__Flavobacteriaceae;g__Polaribacter;s__	50S ribosomal protein L30	7	NA	4.9622	NA
scaffold_3_193_#_195936_#_196124_#_1_#_ID=13779_193	d__Bacteria;p__Proteobacteria;c__Alphaproteobacteria;o__Rhodobacterales;f__Rhodobacteraceae;g__Amylibacter;s__Amylibacter sp900197625	50S ribosomal protein L30	7	NA	2.4811	NA
scaffold_7950_74_#_77249_#_79222_#_1_#_ID=12114_74	d__Bacteria;p__Actinobacteriota;c__Acidimicrobiia;o__Acidimicrobiales;f__UBA10347;g__UBA10347;s__UBA10347 sp003485885	Biotin/lipoyl-binding protein	70	NA	NA	11.38
scaffold_5205_130_#_127291_#_130287_#_-1_#_ID=13788_130	d__Bacteria;p__Proteobacteria;c__Alphaproteobacteria;o__Rhodobacterales;f__Rhodobacteraceae;g__Ascidiaceihabitans;s__Ascidiaceihabitans sp002478745	valine--tRNA ligase	111	NA	4.9622	NA
contig_16459_31_#_31823_#_33130_#_1_#_ID=5913_31	d__Bacteria;p__Proteobacteria;c__Alphaproteobacteria;o__Rhodobacterales;f__Rhodobacteraceae;g__Planktomarina;s__Planktomarina temperata	ATP-dependent protease ATPase subunit HslU	48	NA	2.4811	NA
contig_11224_585_#_665727_#_668714_#_-1_#_ID=1053_585	d__Bacteria;p__Bacteroidota;c__Bacteroidia;o__Flavobacteriales;f__Flavobacteriaceae;g__Polaribacter;s__	TonB-dependent receptor	107	other TBDR	2.4811	NA
contig_3552_196_#_220295_#_221323_#_-1_#_ID=8823_196	d__Bacteria;p__Bacteroidota;c__Bacteroidia;o__Flavobacteriales;f__Flavobacteriaceae;g__Polaribacter;s__Polaribacter sp900106075	uroporphyrinogen decarboxylase	38	NA	1.6541	NA
contig_17972_43_#_33491_#_33904_#_1_#_ID=7367_43	d__Bacteria;p__Proteobacteria;c__Gammaproteobacteria;o__Pseudomonadales;f__UBA7434;g__UBA7434;s__UBA7434 sp003492055	50S ribosomal protein L16	15	NA	2.4811	NA
contig_16285_42_#_26992_#_31623_#_1_#_ID=5763_42	d__Bacteria;p__Bacteroidota;c__Bacteroidia;o__Flavobacteriales;f__Flavobacteriaceae;g__Polaribacter;s__	Ig-like domain-containing protein	169	NA	4.9622	NA
contig_14454_403_#_444283_#_444753_#_-1_#_ID=3972_403	d__Bacteria;p__Proteobacteria;c__Gammaproteobacteria;o__Pseudomonadales;f__Porticoccaceae;g__HTCC2207;s__	ATP synthase subunit b	17	NA	3.3081	NA
contig_1453_134_#_128802_#_130307_#_1_#_ID=4044_134	d__Bacteria;p__Bacteroidota;c__Bacteroidia;o__Flavobacteriales;f__Flavobacteriaceae;g__Hel1-33-131;s__Hel1-33-131 sp001735745	SusD-like protein	55	SusD-like	3.3081	NA
contig_6292_2_#_1370_#_2176_#_1_#_ID=9280_2	d__Bacteria;p__Proteobacteria;c__Alphaproteobacteria;o__Rhodobacterales;f__Rhodobacteraceae;g__Tateyamaria;s__	ABC-type nitrate/sulfonate/bicarbonate transport system, ATPase component	30	NA	NA	2.5289
contig_10668_73_#_75511_#_78099_#_1_#_ID=571_73	d__Bacteria;p__Bacteroidota;c__Bacteroidia;o__Flavobacteriales;f__Flavobacteriaceae;g__MED-G11;s__MED-G11 sp004214015	DNA mismatch repair protein MutS	98	NA	NA	11.38
contig_1534_167_#_210393_#_210842_#_-1_#_ID=4830_167	d__Bacteria;p__Bacteroidota;c__Bacteroidia;o__Flavobacteriales;f__Flavobacteriaceae;g__CAU-1491;s__	Large ribosomal subunit protein bL9	16	NA	4.1352	NA
contig_16799_100_#_99311_#_99811_#_1_#_ID=6207_100	d__Bacteria;p__Bacteroidota;c__Bacteroidia;o__Flavobacteriales;f__Schleiferiaceae;g__UBA10364;s__UBA10364 sp002387615	ATP synthase subunit b	19	NA	3.3081	NA
contig_6360_369_#_395602_#_396999_#_1_#_ID=10836_369	d__Bacteria;p__Bacteroidota;c__Bacteroidia;o__Flavobacteriales;f__Schleiferiaceae;g__UBA10364;s__UBA10364 sp003045825	dihydrolipoyl dehydrogenase	49	NA	1.6541	NA
contig_6492_1_#_334_#_672_#_1_#_ID=10933_1	d__Bacteria;p__Proteobacteria;c__Alphaproteobacteria;o__Rhodobacterales;f__Rhodobacteraceae;g__Tateyamaria;s__	Nitrogen regulatory protein PII	12	NA	1.6541	NA
contig_3166_175_#_183798_#_185309_#_-1_#_ID=8548_175	d__Bacteria;p__Proteobacteria;c__Alphaproteobacteria;o__Rhodobacterales;f__Rhodobacteraceae;g__Amylibacter;s__Amylibacter sp900197625	Asp-tRNA(Asn)/Glu-tRNA(Gln) amidotransferase subunit GatB	56	NA	15.714	NA
contig_12570_185_#_186096_#_187400_#_-1_#_ID=2246_185	d__Bacteria;p__Bacteroidota;c__Bacteroidia;o__Flavobacteriales;f__Schleiferiaceae;g__UBA10364;s__UBA10364 sp003045825	UDP-N-acetylglucosamine 1-carboxyvinyltransferase	47	NA	NA	3.7934
contig_3142_18_#_20985_#_22574_#_1_#_ID=8525_18	d__Bacteria;p__Pseudomonadota;	ABC transporter substrate-binding protein	58	NA	1.6541	NA
contig_11759_102_#_104800_#_107217_#_1_#_ID=1536_102	d__Bacteria;p__Proteobacteria;c__Alphaproteobacteria;o__Rhodobacterales;f__Rhodobacteraceae;g__Ascidiaceihabitans;s__Ascidiaceihabitans sp002478745	phosphoribosylformylglycinamidine synthase subunit PurL	86	NA	2.4811	NA
contig_16799_151_#_151403_#_152650_#_1_#_ID=6207_151	d__Bacteria;p__Bacteroidota;c__Bacteroidia;o__Flavobacteriales;f__Schleiferiaceae;g__UBA10364;s__UBA10364 sp002387615	Transcription termination/antitermination protein NusA	48	NA	NA	3.7934
contig_5763_9_#_12413_#_13948_#_1_#_ID=10412_9	d__Bacteria;p__Bacteroidota;c__Bacteroidia;o__Flavobacteriales;f__Flavobacteriaceae;g__Polaribacter;s__	glutamine-hydrolyzing GMP synthase	56	NA	1.6541	NA
contig_16618_184_#_181408_#_181746_#_1_#_ID=6045_184	d__Bacteria;p__Bacteroidota;c__Bacteroidia;o__Flavobacteriales;f__Flavobacteriaceae;g__Hel1-33-131;s__	Nitrogen regulatory protein PII	12	NA	2.4811	NA
contig_17148_28_#_28895_#_30232_#_-1_#_ID=6534_28	d__Bacteria;p__Proteobacteria;c__Gammaproteobacteria;o__Pseudomonadales;f__Nitrincolaceae;g__ASP10-02a;s__ASP10-02a sp002335115	FMN-binding glutamate synthase family protein	48	NA	1.6541	NA
contig_10917_58_#_59902_#_61569_#_-1_#_ID=787_58	d__Bacteria;p__Bacteroidota;c__Bacteroidia;o__Flavobacteriales;f__Flavobacteriaceae;g__MAG-120531;s__MAG-120531 sp000173115	pyruvate dehydrogenase complex dihydrolipoamide acetyltransferase	57	NA	2.4811	NA
contig_16658_183_#_187140_#_189293_#_1_#_ID=6081_183	d__Bacteria;p__Bacteroidota;c__Bacteroidia;o__Flavobacteriales;f__Flavobacteriaceae;g__Polaribacter;s__	S9 family peptidase	80	NA	3.3081	NA
scaffold_4761_249_#_290468_#_290887_#_1_#_ID=13786_249	d__Bacteria;p__Bacteroidota;c__Bacteroidia;o__Flavobacteriales;f__Flavobacteriaceae;g__Polaribacter;s__	nucleoside-diphosphate kinase	15	NA	5.7892	NA
contig_16785_62_#_47055_#_47459_#_-1_#_ID=6196_62	d__Bacteria;p__Proteobacteria;c__Gammaproteobacteria;o__Pseudomonadales;f__HTCC2089;g__UBA9926;s__UBA9926 sp003451575	Small ribosomal subunit protein uS10	15	NA	4.1352	NA
contig_3097_86_#_83902_#_84708_#_1_#_ID=8485_86	d__Bacteria;p__Proteobacteria;c__Alphaproteobacteria;o__Rhodobacterales;f__Rhodobacteraceae;g__Planktomarina;s__Planktomarina temperata	NADH-quinone oxidoreductase subunit E	29	NA	3.3081	NA
contig_5571_8_#_3663_#_4445_#_-1_#_ID=10271_8	d__Bacteria;p__Proteobacteria;c__Gammaproteobacteria;o__Pseudomonadales;f__Halieaceae;g__Luminiphilus;s__	DUF3450 domain-containing protein	29	NA	2.4811	NA
contig_17711_489_#_518938_#_519282_#_-1_#_ID=7102_489	d__Bacteria;p__Bacteroidota;c__Bacteroidia;o__Flavobacteriales;f__Flavobacteriaceae;g__MS024-2A;s__MS024-2A sp000173095	50S ribosomal protein L20	13	NA	1.6541	NA
contig_5958_12_#_9287_#_10804_#_-1_#_ID=10542_12	d__Bacteria;p__Bacteroidota;c__Bacteroidia;o__Flavobacteriales;f__Flavobacteriaceae;g__SCGC-AAA160-P02;s__	2,3-bisphosphoglycerate-independent phosphoglycerate mutase	57	NA	NA	2.5289
contig_15549_40_#_32785_#_33135_#_1_#_ID=5027_40	d__Bacteria;p__Proteobacteria;c__Gammaproteobacteria;o__Pseudomonadales;f__Halieaceae;g__Luminiphilus;s__Luminiphilus sp002390485	50S ribosomal protein L18	13	NA	NA	3.7934
contig_4354_63_#_74293_#_75135_#_-1_#_ID=9380_63	d__Bacteria;p__Bacteroidota;c__Bacteroidia;o__Flavobacteriales;f__Flavobacteriaceae;g__Hel1-33-131;s__Hel1-33-131 sp001735745	Transketolase	31	NA	1.6541	NA
contig_15495_11_#_14041_#_15576_#_1_#_ID=4978_11	d__Bacteria;p__Bacteroidota;c__Bacteroidia;o__Flavobacteriales;f__Flavobacteriaceae;g__Polaribacter;s__	glutamine-hydrolyzing GMP synthase	56	NA	1.6541	NA
contig_11635_108_#_110245_#_110583_#_-1_#_ID=1420_108	d__Bacteria;p__Proteobacteria;c__Gammaproteobacteria;o__Pseudomonadales;f__Halieaceae;g__Luminiphilus;s__Luminiphilus sp009886815	P-II family nitrogen regulator	12	NA	NA	5.0578
contig_13537_335_#_403193_#_406237_#_-1_#_ID=3131_335	d__Bacteria;p__Proteobacteria;c__Gammaproteobacteria;o__Enterobacterales;f__Alteromonadaceae;g__Glaciecola;s__Glaciecola sp002292215	Ribonuclease E	112	NA	10.751	NA
contig_11924_44_#_41907_#_42767_#_1_#_ID=1683_44	d__Bacteria;p__Proteobacteria;c__Alphaproteobacteria;o__Rhodobacterales;f__Rhodobacteraceae;g__Ascidiaceihabitans;s__	putative branched-chain-amino-acid aminotransferase	31	NA	2.4811	NA
scaffold_5855_665_#_715061_#_716653_#_1_#_ID=13792_665	d__Bacteria;p__Bacteroidota;c__Bacteroidia;o__Flavobacteriales;f__Flavobacteriaceae;g__Polaribacter;s__Polaribacter sp900106075	Aldehyde dehydrogenase	59	NA	2.4811	NA
contig_2011_13_#_10989_#_11870_#_-1_#_ID=7719_13	d__Bacteria;p__Bacteroidota;c__Bacteroidia;o__Flavobacteriales;f__Flavobacteriaceae;g__HC6-5;s__	hypothetical protein	32	NA	2.4811	NA
contig_16606_48_#_57358_#_58374_#_1_#_ID=6035_48	d__Bacteria;p__Bacteroidota;c__Bacteroidia;o__Flavobacteriales;f__Flavobacteriaceae;g__Polaribacter;s__	Cytochrome c oxidase subunit II	39	NA	1.6541	NA
contig_11133_450_#_501962_#_503287_#_-1_#_ID=978_450	d__Bacteria;p__Bacteroidota;c__Bacteroidia;o__Flavobacteriales;f__Flavobacteriaceae;g__CAU-1491;s__	trigger factor	50	NA	1.6541	NA
contig_16788_73_#_72877_#_74763_#_1_#_ID=6199_73	d__Bacteria;p__Proteobacteria;c__Alphaproteobacteria;o__Rhodobacterales;f__Rhodobacteraceae;g__Ascidiaceihabitans;s__	Propionyl-CoA synthetase	68	NA	2.4811	NA
contig_16847_6_#_5711_#_5986_#_-1_#_ID=6249_6	d__Bacteria;p__Bacteroidota;c__Bacteroidia;o__Flavobacteriales;f__Flavobacteriaceae;g__SCGC-AAA160-P02;s__	Co-chaperonin GroES (HSP10)	10	NA	3.3081	NA
contig_16735_8_#_10907_#_12199_#_-1_#_ID=6149_8	d__Bacteria;p__Proteobacteria;c__Alphaproteobacteria;o__Rhodobacterales;f__Rhodobacteraceae;g__Planktomarina;s__Planktomarina temperata	serine--tRNA ligase	47	NA	9.9244	NA
contig_9064_53_#_51618_#_52898_#_-1_#_ID=13022_53	d__Bacteria;p__Actinobacteriota;c__Actinomycetia;o__Actinomycetales;f__Microbacteriaceae;g__Pontimonas;s__	ABC transporter substrate-binding protein	43	NA	15.714	NA
contig_1461_407_#_433782_#_434627_#_1_#_ID=4123_407	d__Bacteria;p__Bacteroidota;c__Bacteroidia;o__Flavobacteriales;f__Flavobacteriaceae;g__Polaribacter;s__	transketolase	31	NA	7.4433	NA
contig_4272_6_#_7376_#_9979_#_1_#_ID=9308_6	d__Bacteria;p__Bacteroidota;c__Bacteroidia;o__Flavobacteriales;f__Flavobacteriaceae;g__HC6-5;s__	Peptidase	93	NA	11.578	NA
contig_13537_1186_#_1374291_#_1377254_#_-1_#_ID=3131_1186	d__Bacteria;p__Proteobacteria;c__Gammaproteobacteria;o__Enterobacterales;f__Alteromonadaceae;g__Glaciecola;s__Glaciecola sp002292215	aminomethyl-transferring glycine dehydrogenase	107	NA	6.6162	NA
contig_13033_213_#_237332_#_237781_#_1_#_ID=2663_213	d__Bacteria;p__Bacteroidota;c__Bacteroidia;o__Flavobacteriales;f__Flavobacteriaceae;g__Hel1-33-131;s__	50S ribosomal protein L9	16	NA	NA	2.5289
scaffold_4761_323_#_362056_#_366807_#_-1_#_ID=13786_323	d__Bacteria;p__Bacteroidota;c__Bacteroidia;o__Flavobacteriales;f__Flavobacteriaceae;g__Polaribacter;s__	glycosyl hydrolase	174	CAZyme	15.714	NA
contig_126_70_#_59323_#_60681_#_-1_#_ID=2273_70	d__Bacteria;p__Proteobacteria;c__Alphaproteobacteria;o__Rhodobacterales;f__Rhodobacteraceae;g__Planktomarina;s__Planktomarina temperata	preprotein translocase subunit SecY	49	NA	4.1352	NA
contig_2596_351_#_337653_#_338831_#_-1_#_ID=8167_351	d__Bacteria;p__Proteobacteria;c__Alphaproteobacteria;o__Rhodobacterales;f__Rhodobacteraceae;g__Planktomarina;s__Planktomarina temperata	Phosphoglycerate kinase	41	NA	8.2703	NA
contig_8216_28_#_30344_#_30712_#_-1_#_ID=12307_28	d__Bacteria;p__Bacteroidota;c__Bacteroidia;o__Flavobacteriales;f__Flavobacteriaceae;g__UBA7433;s__UBA7433 sp002477565	DUF3127 domain-containing protein	13	NA	6.6162	NA
contig_14454_861_#_919096_#_919434_#_1_#_ID=3972_861	d__Bacteria;p__Proteobacteria;c__Gammaproteobacteria;o__Pseudomonadales;f__Porticoccaceae;g__HTCC2207;s__	P-II family nitrogen regulator	12	NA	2.4811	NA
contig_5335_320_#_309021_#_311474_#_1_#_ID=8623_320	d__Bacteria;p__Proteobacteria;c__Alphaproteobacteria;o__Rhodobacterales;f__Rhodobacteraceae;g__Planktomarina;s__Planktomarina temperata	Glycine/D-amino acid oxidase (deaminating)	90	NA	9.9244	NA
contig_9015_269_#_253994_#_255064_#_1_#_ID=12978_269	d__Bacteria;p__Bacteroidota;c__Bacteroidia;o__Flavobacteriales;f__Flavobacteriaceae;g__MAG-121220-bin8;s__MAG-121220-bin8 sp002700465	class II fructose-bisphosphate aldolase	39	NA	4.1352	NA
contig_3740_302_#_336726_#_337250_#_1_#_ID=8950_302	d__Bacteria;p__Bacteroidota;c__Bacteroidia;o__Flavobacteriales;f__Flavobacteriaceae;g__MAG-121220-bin8;s__MAG-121220-bin8 sp002700465	50S ribosomal protein L10	19	NA	3.3081	NA
contig_16714_5_#_3212_#_5263_#_-1_#_ID=6130_5	d__Bacteria;p__Bacteroidota;c__Bacteroidia;o__Flavobacteriales;f__Flavobacteriaceae;g__SCGC-AAA160-P02;s__	Peptidase M16	76	NA	1.6541	NA
contig_12307_13_#_11858_#_13234_#_-1_#_ID=2002_13	d__Bacteria;p__Proteobacteria;c__Gammaproteobacteria;o__Pseudomonadales;f__Porticoccaceae;g__HTCC2207;s__HTCC2207 sp002685195	adenylosuccinate lyase	51	NA	NA	2.5289
contig_2079_146_#_139734_#_142040_#_1_#_ID=6295_146	d__Bacteria;p__Bacteroidota;c__Bacteroidia;o__Flavobacteriales;f__Flavobacteriaceae;g__Polaribacter;s__	TonB-dependent receptor	86	other TBDR	4.1352	NA
contig_17711_518_#_544389_#_545195_#_1_#_ID=7102_518	d__Bacteria;p__Bacteroidota;c__Bacteroidia;o__Flavobacteriales;f__Flavobacteriaceae;g__MS024-2A;s__MS024-2A sp000173095	Enoyl-[acyl-carrier-protein] reductase [NADH]	29	NA	4.1352	NA
contig_7446_9_#_7855_#_10203_#_-1_#_ID=11672_9	d__Bacteria;p__Bacteroidota;c__Bacteroidia;o__Flavobacteriales;f__Flavobacteriaceae;	AAA domain-containing protein	89	NA	NA	3.7934
contig_5935_131_#_127964_#_129523_#_1_#_ID=10529_131	d__Bacteria;p__Proteobacteria;c__Alphaproteobacteria;o__Rhodobacterales;f__Rhodobacteraceae;g__Ascidiaceihabitans;s__	Acetyl-CoA carboxylase, carboxyltransferase component	57	NA	5.7892	NA
contig_14243_30_#_36261_#_38036_#_-1_#_ID=3777_30	d__Bacteria;p__Bacteroidota;c__Bacteroidia;o__Flavobacteriales;f__Flavobacteriaceae;g__Polaribacter;s__	Long-chain fatty acid--CoA ligase	67	NA	7.4433	NA
contig_17240_116_#_92857_#_94575_#_1_#_ID=6620_116	d__Bacteria;p__Proteobacteria;c__Alphaproteobacteria;o__Pelagibacterales;f__Pelagibacteraceae;g__Pelagibacter;s__Pelagibacter ubique_R	dihydroxy-acid dehydratase	61	NA	1.6541	NA
contig_7716_7_#_5813_#_8407_#_-1_#_ID=11880_7	d__Bacteria;p__Bacteroidota;c__Bacteroidia;o__Flavobacteriales;	SusC/RagA family TonB-linked outer membrane protein	96	SusC-like	NA	12.645
scaffold_5855_420_#_457078_#_458250_#_1_#_ID=13792_420	d__Bacteria;p__Bacteroidota;c__Bacteroidia;o__Flavobacteriales;f__Flavobacteriaceae;g__Polaribacter;s__Polaribacter sp900106075	RND family efflux transporter, MFP subunit	43	NA	7.4433	NA
contig_13537_139_#_175360_#_176643_#_-1_#_ID=3131_139	d__Bacteria;p__Proteobacteria;c__Gammaproteobacteria;o__Enterobacterales;f__Alteromonadaceae;g__Glaciecola;s__Glaciecola sp002292215	O-acetyl-L-homoserine sulfhydrylase 1	46	NA	13.232	NA
contig_17718_139_#_146964_#_147605_#_-1_#_ID=7108_139	d__Bacteria;p__Bacteroidota;c__Bacteroidia;o__Flavobacteriales;f__Flavobacteriaceae;g__Polaribacter;s__	Peroxiredoxin (Alkyl hydroperoxide reductase subunit C)	23	NA	10.751	NA
contig_13944_21_#_19185_#_19379_#_1_#_ID=3497_21	d__Bacteria;p__Bacteroidota;c__Bacteroidia;o__Flavobacteriales;f__Flavobacteriaceae;g__Hel1-33-131;s__	30S ribosomal protein S21	8	NA	8.2703	NA
contig_4136_116_#_119460_#_120209_#_1_#_ID=9229_116	d__Bacteria;p__Proteobacteria;c__Alphaproteobacteria;o__Rhodobacterales;f__Rhodobacteraceae;g__Amylibacter;s__Amylibacter sp900197625	F0F1 ATP synthase subunit A	27	NA	6.6162	NA
contig_3166_106_#_110774_#_112264_#_1_#_ID=8548_106	d__Bacteria;p__Proteobacteria;c__Alphaproteobacteria;o__Rhodobacterales;f__Rhodobacteraceae;g__Amylibacter;s__Amylibacter sp900197625	histidine--tRNA ligase	55	NA	10.751	NA
contig_12687_93_#_90022_#_90258_#_-1_#_ID=2356_93	d__Bacteria;p__Proteobacteria;c__Gammaproteobacteria;o__Pseudomonadales;f__Porticoccaceae;g__HTCC2207;s__HTCC2207 sp002685195	50S ribosomal protein L28	9	NA	4.9622	NA
contig_1461_391_#_409843_#_410967_#_1_#_ID=4123_391	d__Bacteria;p__Bacteroidota;c__Bacteroidia;o__Flavobacteriales;f__Flavobacteriaceae;g__Polaribacter;s__	Chaperone protein DnaJ	40	NA	4.9622	NA
contig_8413_159_#_146962_#_147612_#_1_#_ID=12478_159	d__Bacteria;p__Proteobacteria;c__Alphaproteobacteria;o__Rhodobacterales;f__Rhodobacteraceae;g__Ascidiaceihabitans;s__	single-stranded DNA-binding protein	23	NA	3.3081	NA
contig_17059_115_#_117493_#_119169_#_-1_#_ID=6448_115	d__Bacteria;p__Proteobacteria;c__Alphaproteobacteria;o__UBA7985;f__UBA7985;g__UBA7985;s__	30S ribosomal protein S1	61	NA	NA	2.5289
contig_16775_8_#_6395_#_7489_#_-1_#_ID=6187_8	d__Bacteria;p__Proteobacteria;c__Alphaproteobacteria;o__Rhodobacterales;f__Rhodobacteraceae;g__Tateyamaria;s__	D-cysteine desulfhydrase	39	NA	NA	2.5289
contig_16218_94_#_86323_#_86757_#_-1_#_ID=5501_94	d__Bacteria;p__Proteobacteria;c__Gammaproteobacteria;o__Pseudomonadales;f__Halieaceae;g__Luminiphilus;s__Luminiphilus sp002390485	50S ribosomal protein L11	15	NA	9.9244	NA
contig_3625_3_#_2260_#_4503_#_-1_#_ID=7358_3	d__Bacteria;p__Bacteroidota;c__Bacteroidia;o__Flavobacteriales;f__Schleiferiaceae;g__UBA10364;s__UBA10364 sp002387615	Phosphate transporter	82	NA	NA	5.0578
contig_11849_29_#_28368_#_30083_#_1_#_ID=1617_29	d__Bacteria;p__Bacteroidota;c__Bacteroidia;o__Flavobacteriales;f__Flavobacteriaceae;g__Polaribacter;s__Polaribacter sp900106075	Phosphoglucomutase	63	NA	4.9622	NA
contig_13537_1760_#_2005126_#_2005986_#_-1_#_ID=3131_1760	d__Bacteria;p__Proteobacteria;c__Gammaproteobacteria;o__Enterobacterales;f__Alteromonadaceae;g__Glaciecola;s__Glaciecola sp002292215	F0F1 ATP synthase subunit gamma	31	NA	16.541	NA
contig_13537_2312_#_2595578_#_2598256_#_1_#_ID=3131_2312	d__Bacteria;p__Proteobacteria;c__Gammaproteobacteria;o__Enterobacterales;f__Alteromonadaceae;g__Glaciecola;s__Glaciecola sp002292215	preprotein translocase subunit SecA	100	NA	7.4433	NA
contig_15949_37_#_31410_#_33809_#_-1_#_ID=5234_37	d__Bacteria;p__Proteobacteria;c__Alphaproteobacteria;o__Rhodobacterales;f__Rhodobacteraceae;g__Ascidiaceihabitans;s__Ascidiaceihabitans sp002478745	Phenylalanine--tRNA ligase beta subunit	86	NA	4.9622	NA
contig_9873_11_#_6753_#_7382_#_1_#_ID=11983_11	d__Bacteria;p__Proteobacteria;c__Alphaproteobacteria;o__Rhodobacterales;f__Rhodobacteraceae;g__HIMB11;s__HIMB11 sp001642945	50S ribosomal protein L9	22	NA	2.4811	NA
contig_7139_692_#_824819_#_825109_#_1_#_ID=11439_692	d__Bacteria;p__Bacteroidota;c__Bacteroidia;o__Flavobacteriales;f__UA16;g__UBA8752;s__UBA8752 sp002336475	30S ribosomal protein S17	11	NA	3.3081	NA
contig_16606_189_#_206940_#_208058_#_1_#_ID=6035_189	d__Bacteria;p__Bacteroidota;c__Bacteroidia;o__Flavobacteriales;f__Flavobacteriaceae;g__Polaribacter;s__	carbamoyl phosphate synthase small subunit	41	NA	3.3081	NA
scaffold_3379_246_#_280960_#_281196_#_-1_#_ID=13780_246	d__Bacteria;p__Proteobacteria;c__Gammaproteobacteria;o__Pseudomonadales;f__Halieaceae;g__Luminiphilus;s__Luminiphilus sp009886815	50S ribosomal protein L28	9	NA	6.6162	NA
contig_16528_318_#_338776_#_339309_#_1_#_ID=5961_318	d__Bacteria;p__Proteobacteria;c__Alphaproteobacteria;o__Rhodobacterales;f__Rhodobacteraceae;g__Tateyamaria;s__Tateyamaria sp003445215	transcription termination/antitermination protein NusG	20	NA	1.6541	NA
contig_10551_43_#_37298_#_39646_#_1_#_ID=433_43	d__Bacteria;p__Bacteroidota;c__Bacteroidia;o__Flavobacteriales;f__Flavobacteriaceae;	AAA domain-containing protein	89	NA	NA	3.7934
contig_7430_55_#_46971_#_49328_#_1_#_ID=11663_55	d__Bacteria;p__Bacteroidota;c__Bacteroidia;o__Flavobacteriales;f__Flavobacteriaceae;	AAA domain-containing protein	89	NA	NA	3.7934
contig_10457_14_#_15594_#_18182_#_-1_#_ID=386_14	d__Bacteria;p__Pseudomonadota;c__Gammaproteobacteria;	TonB-dependent receptor	94	other TBDR	4.9622	NA
contig_13537_166_#_199185_#_201557_#_1_#_ID=3131_166	d__Bacteria;p__Proteobacteria;c__Gammaproteobacteria;o__Enterobacterales;f__Alteromonadaceae;g__Glaciecola;s__Glaciecola sp002292215	phosphoenolpyruvate synthase	87	NA	8.2703	NA
contig_3880_76_#_77042_#_78868_#_1_#_ID=9052_76	d__Bacteria;p__Bacteroidota;c__Bacteroidia;o__Flavobacteriales;f__Flavobacteriaceae;g__SCGC-AAA160-P02;s__	Antibiotic ABC transporter ATP-binding protein	68	NA	4.9622	NA
contig_12850_71_#_61436_#_62218_#_1_#_ID=2505_71	d__Bacteria;p__Proteobacteria;c__Alphaproteobacteria;o__Rhodobacterales;f__Rhodobacteraceae;g__Amylibacter;s__Amylibacter sp000153745	ABC-type sugar transport system, ATPase component	29	NA	1.6541	NA
contig_13537_2326_#_2608172_#_2610841_#_1_#_ID=3131_2326	d__Bacteria;p__Proteobacteria;c__Gammaproteobacteria;o__Enterobacterales;f__Alteromonadaceae;g__Glaciecola;s__Glaciecola sp002292215	pyruvate dehydrogenase (acetyl-transferring), homodimeric type	99	NA	11.578	NA
contig_15786_13_#_10603_#_12039_#_1_#_ID=5080_13	d__Bacteria;p__Proteobacteria;c__Alphaproteobacteria;o__Rhodobacterales;f__Rhodobacteraceae;g__Amylibacter;s__Amylibacter sp900197625	Glutamate synthase (Beta subunit)	52	NA	4.1352	NA
contig_11759_266_#_270518_#_270856_#_1_#_ID=1536_266	d__Bacteria;p__Proteobacteria;c__Alphaproteobacteria;o__Rhodobacterales;f__Rhodobacteraceae;g__Ascidiaceihabitans;s__Ascidiaceihabitans sp002478745	Nitrogen regulatory protein PII	12	NA	1.6541	NA
contig_6404_26_#_23577_#_25523_#_1_#_ID=9363_26	d__Bacteria;p__Bacteroidota;c__Bacteroidia;	Polysaccharide biosynthesis tyrosine autokinase	73	NA	NA	2.5289
contig_17799_10_#_10732_#_11721_#_-1_#_ID=7189_10	d__Bacteria;p__Proteobacteria;c__Alphaproteobacteria;o__Rhodobacterales;f__Rhodobacteraceae;g__Tateyamaria;s__	Lipoprotein Med, regulator of KinD/Spo0A, PBP1-ABC superfamily, includes NupN	35	NA	1.6541	NA
contig_40_379_#_386221_#_387183_#_1_#_ID=9144_379	d__Bacteria;p__Proteobacteria;c__Alphaproteobacteria;o__Rhodobacterales;f__Rhodobacteraceae;g__Amylibacter;s__Amylibacter sp000153745	Oxidoreductase NAD-binding domain/2Fe-2S iron-sulfur cluster binding domain protein	36	NA	1.6541	NA
contig_13537_996_#_1142837_#_1145437_#_-1_#_ID=3131_996	d__Bacteria;p__Proteobacteria;c__Gammaproteobacteria;o__Enterobacterales;f__Alteromonadaceae;g__Glaciecola;s__Glaciecola sp002292215	Alanine--tRNA ligase	95	NA	2.4811	NA
contig_10313_104_#_103141_#_104226_#_1_#_ID=268_104	d__Bacteria;p__Proteobacteria;c__Alphaproteobacteria;o__Rhodobacterales;f__Rhodobacteraceae;g__Lentibacter;s__Lentibacter algarum	Putrescine-binding periplasmic protein	39	NA	2.4811	NA
contig_4980_2_#_329_#_1978_#_1_#_ID=9830_2	d__Bacteria;p__Proteobacteria;c__Alphaproteobacteria;o__Rhodobacterales;f__Rhodobacteraceae;g__Tateyamaria;s__	Electron transfer flavoprotein-ubiquinone oxidoreductase	59	NA	NA	8.8512
contig_35_2_#_997_#_1200_#_1_#_ID=8777_2	d__Bacteria;p__Proteobacteria;c__Alphaproteobacteria;o__Rhodobacterales;f__Rhodobacteraceae;g__Amylibacter;s__Amylibacter sp900197625	50S ribosomal protein L29	8	NA	6.6162	NA
contig_17110_55_#_56333_#_56746_#_1_#_ID=6500_55	d__Bacteria;p__Proteobacteria;c__Gammaproteobacteria;o__Pseudomonadales;f__Nitrincolaceae;g__ASP10-02a;s__ASP10-02a sp002335115	50S ribosomal protein L16	15	NA	NA	2.5289
contig_13546_35_#_20867_#_21385_#_-1_#_ID=3139_35	d__Bacteria;p__Cyanobacteriota;c__Cyanobacteriia;o__PCC-6307;f__Cyanobiaceae;	Small ribosomal subunit protein uS3	20	NA	NA	10.116
contig_4158_173_#_170306_#_170911_#_1_#_ID=9245_173	d__Bacteria;p__Proteobacteria;c__Alphaproteobacteria;o__Rhodobacterales;f__Rhodobacteraceae;g__Planktomarina;s__Planktomarina temperata	3-isopropylmalate dehydratase small subunit	22	NA	13.232	NA
contig_6296_8_#_5119_#_6804_#_1_#_ID=9284_8	d__Bacteria;p__Proteobacteria;c__Alphaproteobacteria;o__Pelagibacterales;f__Pelagibacteraceae;g__Pelagibacter;s__	formate--tetrahydrofolate ligase	61	NA	2.4811	NA
contig_16440_4_#_2108_#_3286_#_-1_#_ID=5896_4	d__Bacteria;p__Bacteroidota;c__Bacteroidia;o__Flavobacteriales;f__Flavobacteriaceae;g__HC6-5;s__	phosphoribosylformylglycinamidine cyclo-ligase	43	NA	4.9622	NA
contig_15874_23_#_32283_#_32558_#_1_#_ID=5355_23	d__Bacteria;p__Proteobacteria;c__Gammaproteobacteria;o__Pseudomonadales;f__Porticoccaceae;g__HTCC2207;s__	30S ribosomal protein S19	10	NA	4.9622	NA
contig_7638_170_#_153221_#_154405_#_-1_#_ID=11815_170	d__Bacteria;p__Proteobacteria;c__Alphaproteobacteria;o__Rhodobacterales;f__Rhodobacteraceae;g__Lentibacter;s__Lentibacter algarum	Amino acid/amide ABC transporter substrate-binding protein, HAAT family	40	NA	1.6541	NA
contig_1712_12_#_14648_#_17989_#_-1_#_ID=6509_12	d__Bacteria;p__Bacteroidota;c__Bacteroidia;o__Flavobacteriales;f__Flavobacteriaceae;g__HC6-5;s__	ASPIC/UnbV domain-containing protein	124	NA	11.578	NA
contig_11926_45_#_46043_#_46573_#_1_#_ID=1685_45	d__Bacteria;p__Proteobacteria;c__Gammaproteobacteria;o__Pseudomonadales;f__Porticoccaceae;g__HTCC2207;s__HTCC2207 sp002685195	50S ribosomal protein L10	19	NA	2.4811	NA
contig_6987_46_#_50728_#_52206_#_-1_#_ID=11315_46	d__Bacteria;p__Proteobacteria;c__Alphaproteobacteria;o__Rhodobacterales;f__Rhodobacteraceae;g__Amylibacter;s__Amylibacter sp000153745	putative periplasmic serine endoprotease DegP-like	52	NA	NA	5.0578
contig_14606_38_#_39972_#_43346_#_-1_#_ID=3995_38	d__Bacteria;p__Proteobacteria;c__Gammaproteobacteria;o__Pseudomonadales;f__Pseudohongiellaceae;g__OM182;s__OM182 sp001438145	TonB-dependent receptor	122	NA	4.1352	NA
contig_13537_2102_#_2374973_#_2376814_#_-1_#_ID=3131_2102	d__Bacteria;p__Proteobacteria;c__Gammaproteobacteria;o__Enterobacterales;f__Alteromonadaceae;g__Glaciecola;s__Glaciecola sp002292215	ATP-dependent RNA helicase DeaD	68	NA	16.541	NA
contig_13546_23_#_16947_#_17315_#_-1_#_ID=3139_23	d__Bacteria;p__Cyanobacteria;c__Cyanobacteriia;o__PCC-6307;f__Cyanobiaceae;g__Synechococcus_C;s__Synechococcus_C sp014279835	50S ribosomal protein L18	13	NA	2.4811	NA
scaffold_10633_61_#_79654_#_82746_#_1_#_ID=13770_61	d__Bacteria;p__Bacteroidota;c__Bacteroidia;o__Flavobacteriales;f__Flavobacteriaceae;g__Polaribacter;s__	T9SS type A sorting domain-containing protein	111	NA	6.6162	NA
contig_1124_3_#_332_#_811_#_-1_#_ID=989_3	d__Bacteria;p__Pseudomonadota;c__Alphaproteobacteria;o__Rhodobacterales;f__Rhodobacteraceae;	hypothetical protein	16	NA	6.6162	NA
contig_7490_71_#_69284_#_69733_#_1_#_ID=10139_71	d__Bacteria;p__Bacteroidota;c__Bacteroidia;o__Flavobacteriales;f__Flavobacteriaceae;g__Hel1-33-131;s__	Large ribosomal subunit protein bL9	16	NA	1.6541	NA
contig_7490_104_#_97330_#_99633_#_1_#_ID=10139_104	d__Bacteria;p__Bacteroidota;c__Bacteroidia;o__Flavobacteriales;f__Flavobacteriaceae;g__Hel1-33-131;s__	PKD domain-containing protein	82	NA	NA	5.0578
contig_4083_125_#_147006_#_148394_#_-1_#_ID=9193_125	d__Bacteria;p__Bacteroidota;c__Bacteroidia;o__Flavobacteriales;f__Flavobacteriaceae;g__SCGC-AAA160-P02;s__	Acetylornithine deacetylase/Succinyl-diaminopimelate desuccinylase and related deacylases	51	NA	NA	5.0578
contig_13537_1334_#_1541191_#_1542423_#_-1_#_ID=3131_1334	d__Bacteria;p__Proteobacteria;c__Gammaproteobacteria;o__Enterobacterales;f__Alteromonadaceae;g__Glaciecola;s__Glaciecola sp002292215	Na(+)-translocating NADH-quinone reductase subunit F	45	NA	6.6162	NA
contig_2896_204_#_220279_#_221190_#_-1_#_ID=8314_204	d__Bacteria;p__Proteobacteria;c__Alphaproteobacteria;o__Rhodobacterales;f__Rhodobacteraceae;g__Planktomarina;s__	hypothetical protein	31	NA	9.0973	NA
contig_10594_170_#_167379_#_168716_#_1_#_ID=506_170	d__Bacteria;p__Proteobacteria;c__Alphaproteobacteria;o__Rhodobacterales;f__Rhodobacteraceae;g__Ascidiaceihabitans;s__	proline--tRNA ligase	51	NA	2.4811	NA
contig_14743_7_#_9311_#_9664_#_-1_#_ID=4137_7	d__Bacteria;p__Bacteroidota;c__Bacteroidia;o__Flavobacteriales;f__UBA7430;g__UBA7430;s__UBA7430 sp002478765	30S ribosomal protein S6	13	NA	4.9622	NA
scaffold_5867_23_#_32057_#_32977_#_1_#_ID=13793_23	d__Bacteria;p__Proteobacteria;c__Gammaproteobacteria;o__Pseudomonadales;f__Halieaceae;g__Luminiphilus;s__Luminiphilus sp009886815	putative 3-oxo-(Acyl) acyl carrier protein reductase	32	NA	5.7892	NA
contig_1599_6_#_3510_#_5327_#_1_#_ID=5469_6	d__Bacteria;p__Pseudomonadota;c__Alphaproteobacteria;o__Rhodobacterales;f__Rhodobacteraceae;	Oligoendopeptidase F, plasmid	68	NA	1.6541	NA
contig_15179_37_#_29580_#_29942_#_1_#_ID=4671_37	d__Bacteria;p__Proteobacteria;c__Alphaproteobacteria;o__Puniceispirillales;f__Puniceispirillaceae;g__Puniceispirillum;s__Puniceispirillum sp002378605	50S ribosomal protein L18	13	NA	2.4811	NA
contig_14026_47_#_53016_#_53462_#_1_#_ID=3572_47	d__Bacteria;p__Bacteroidota;c__Bacteroidia;o__Flavobacteriales;f__Crocinitomicaceae;g__UBA952;s__	50S ribosomal protein L11	16	NA	1.6541	NA
contig_2602_18_#_20212_#_20976_#_-1_#_ID=8173_18	d__Bacteria;p__Bacteroidota;c__Bacteroidia;o__Flavobacteriales;f__Flavobacteriaceae;g__SCGC-AAA160-P02;s__	3-oxoacyl-[acyl-carrier protein] reductase	27	NA	NA	5.0578
contig_40_323_#_332497_#_333375_#_-1_#_ID=9144_323	d__Bacteria;p__Proteobacteria;c__Alphaproteobacteria;o__Rhodobacterales;f__Rhodobacteraceae;g__Amylibacter;s__Amylibacter sp000153745	succinate--CoA ligase subunit alpha	31	NA	16.541	NA
scaffold_5867_168_#_196079_#_197026_#_-1_#_ID=13793_168	d__Bacteria;p__Proteobacteria;c__Gammaproteobacteria;o__Pseudomonadales;f__Halieaceae;g__Luminiphilus;s__Luminiphilus sp009886815	Ribose-phosphate pyrophosphokinase	34	NA	NA	5.0578
contig_7761_1_#_11994_#_12842_#_-1_#_ID=11917_1	d__Bacteria;p__Bacteroidota;c__Bacteroidia;o__Flavobacteriales;f__Flavobacteriaceae;g__Polaribacter;s__	OmpA-like domain-containing protein	32	NA	3.3081	NA
contig_13712_206_#_205912_#_207303_#_1_#_ID=3291_206	d__Bacteria;p__Proteobacteria;c__Alphaproteobacteria;o__Rhodobacterales;f__Rhodobacteraceae;g__Ascidiaceihabitans;s__	argininosuccinate lyase	50	NA	4.1352	NA
contig_4136_37_#_44173_#_45315_#_-1_#_ID=9229_37	d__Bacteria;p__Proteobacteria;c__Alphaproteobacteria;o__Rhodobacterales;f__Rhodobacteraceae;g__Amylibacter;s__Amylibacter sp900197625	Phytanoyl-CoA dioxygenase	42	NA	4.9622	NA
contig_14454_859_#_917269_#_917607_#_1_#_ID=3972_859	d__Bacteria;p__Proteobacteria;c__Gammaproteobacteria;o__Pseudomonadales;f__Porticoccaceae;g__HTCC2207;s__	Regulatory protein, P-II 2, for nitrogen assimilation by glutamine synthetase, regulates GlnL (NRII) and GlnE (ATase)	12	NA	1.6541	NA
contig_16865_190_#_179179_#_179517_#_1_#_ID=6265_190	d__Bacteria;p__Proteobacteria;c__Gammaproteobacteria;o__Pseudomonadales;f__HTCC2089;g__UBA9926;s__UBA9926 sp003451575	P-II family nitrogen regulator	12	NA	NA	2.5289
contig_11553_27_#_27023_#_28042_#_1_#_ID=1349_27	d__Bacteria;p__Bacteroidota;c__Bacteroidia;o__Flavobacteriales;f__Flavobacteriaceae;g__Ulvibacter_B;s__	Phenylalanine--tRNA ligase alpha subunit	38	NA	NA	3.7934
contig_40_133_#_144071_#_145519_#_1_#_ID=9144_133	d__Bacteria;p__Proteobacteria;c__Alphaproteobacteria;o__Rhodobacterales;f__Rhodobacteraceae;g__Amylibacter;s__Amylibacter sp000153745	Efflux transporter, RND family, MFP subunit	52	NA	5.7892	NA
contig_5935_247_#_236322_#_238367_#_1_#_ID=10529_247	d__Bacteria;p__Proteobacteria;c__Alphaproteobacteria;o__Rhodobacterales;f__Rhodobacteraceae;g__Ascidiaceihabitans;s__Ascidiaceihabitans sp002478745	Glycine--tRNA ligase beta subunit	75	NA	5.7892	NA
contig_17364_14_#_13628_#_14659_#_-1_#_ID=6745_14	d__Bacteria;p__Proteobacteria;c__Alphaproteobacteria;o__Rhodobacterales;f__Rhodobacteraceae;g__Tateyamaria;s__	Substrate-binding domain-containing protein	35	NA	NA	2.5289
contig_6119_26_#_28378_#_29670_#_1_#_ID=10674_26	d__Bacteria;p__Proteobacteria;c__Alphaproteobacteria;o__Rhodobacterales;f__Rhodobacteraceae;g__Amylibacter;s__Amylibacter sp000153745	serine--tRNA ligase	48	NA	4.9622	NA
contig_13623_43_#_55150_#_56064_#_1_#_ID=3045_43	d__Bacteria;p__Bacteroidota;c__Bacteroidia;o__Chitinophagales;f__Saprospiraceae;	hypothetical protein	34	NA	2.4811	NA
contig_4840_61_#_55535_#_56719_#_1_#_ID=9735_61	d__Bacteria;p__Proteobacteria;c__Alphaproteobacteria;o__Rhodobacterales;f__Rhodobacteraceae;g__Planktomarina;s__Planktomarina temperata	Aromatic-amino-acid aminotransferase	42	NA	7.4433	NA
contig_3888_48_#_51973_#_52941_#_1_#_ID=9060_48	d__Bacteria;p__Bacteroidota;c__Bacteroidia;o__Flavobacteriales;f__Flavobacteriaceae;g__Ulvibacter_B;s__	Phosphate starvation-inducible protein PhoH	36	NA	3.3081	NA
contig_11133_517_#_588759_#_589145_#_1_#_ID=978_517	d__Bacteria;p__Bacteroidota;c__Bacteroidia;o__Flavobacteriales;f__Flavobacteriaceae;g__CAU-1491;s__	30S ribosomal protein S9	15	NA	NA	3.7934
contig_1995_34_#_40070_#_40672_#_-1_#_ID=7704_34	d__Bacteria;p__Bacteroidota;c__Bacteroidia;o__Flavobacteriales;f__Flavobacteriaceae;g__HC6-5;s__	Protein GrpE	23	NA	6.6162	NA
contig_10344_11_#_10487_#_11251_#_1_#_ID=293_11	d__Bacteria;p__Bacteroidota;c__Bacteroidia;o__Flavobacteriales;f__Flavobacteriaceae;g__SCGC-AAA160-P02;s__	2,6-dioxo-6-phenylhexa-3-enoate hydrolase	29	NA	1.6541	NA
contig_16892_17_#_16057_#_17337_#_1_#_ID=6291_17	d__Bacteria;p__Proteobacteria;c__Alphaproteobacteria;o__Rhodobacterales;f__Rhodobacteraceae;g__Lentibacter;s__Lentibacter algarum	O-acetylhomoserine sulfhydrylase	45	NA	3.3081	NA
contig_9015_171_#_166871_#_168154_#_-1_#_ID=12978_171	d__Bacteria;p__Bacteroidota;c__Bacteroidia;o__Flavobacteriales;f__Flavobacteriaceae;g__MAG-121220-bin8;s__MAG-121220-bin8 sp002700465	citrate synthase	48	NA	1.6541	NA
contig_4127_660_#_725894_#_727030_#_1_#_ID=9221_660	d__Bacteria;p__Bacteroidota;c__Bacteroidia;o__Flavobacteriales;f__Flavobacteriaceae;g__SCGC-AAA160-P02;s__	Efflux transporter, RND family, MFP subunit	43	NA	3.3081	NA
contig_1060_3_#_1678_#_2601_#_-1_#_ID=512_3	d__Bacteria;p__Bacteroidota;c__Bacteroidia;o__Flavobacteriales;f__Flavobacteriaceae;g__HC6-5;s__	Bifunctional hydroxymethylpyrimidine kinase/phosphomethylpyrimidine kinase	34	NA	7.4433	NA
contig_16459_29_#_30841_#_31161_#_1_#_ID=5913_29	d__Bacteria;p__Proteobacteria;c__Alphaproteobacteria;o__Rhodobacterales;f__Rhodobacteraceae;g__Planktomarina;s__Planktomarina temperata	thioredoxin	11	NA	9.9244	NA
contig_3422_21_#_25626_#_26642_#_1_#_ID=8714_21	d__Bacteria;p__Bacteroidota;c__Bacteroidia;o__Flavobacteriales;f__Flavobacteriaceae;g__SCGC-AAA160-P02;s__	Nucleotidyl transferase	37	NA	8.2703	NA
contig_11647_2009_#_2273422_#_2273778_#_1_#_ID=1431_2009	d__Bacteria;p__Proteobacteria;c__Gammaproteobacteria;o__Arenicellales;f__Arenicellaceae;g__Arenicella;s__Arenicella sp002470515	50S ribosomal protein L18	13	NA	1.6541	NA
contig_1268_228_#_235182_#_235814_#_1_#_ID=2348_228	d__Bacteria;p__Bacteroidota;c__Bacteroidia;o__Flavobacteriales;f__Flavobacteriaceae;g__Hel1-33-131;s__	50S ribosomal protein L25/general stress protein Ctc	23	NA	4.1352	NA
contig_16700_29_#_32821_#_39558_#_1_#_ID=5999_29	d__Bacteria;p__Bacteroidota;c__Bacteroidia;o__Flavobacteriales;f__UA16;g__UA16;s__UA16 sp002477505	Secretion system C-terminal sorting domain-containing protein	237	NA	11.578	NA
contig_3436_69_#_74752_#_75924_#_1_#_ID=7231_69	d__Bacteria;p__Pseudomonadota;	hypothetical protein	42	other TBDR	5.7892	NA
contig_13537_701_#_812042_#_813736_#_-1_#_ID=3131_701	d__Bacteria;p__Proteobacteria;c__Gammaproteobacteria;o__Enterobacterales;f__Alteromonadaceae;g__Glaciecola;s__Glaciecola sp002292215	hypothetical protein	61	NA	NA	11.38
contig_16143_280_#_262261_#_263616_#_-1_#_ID=5623_280	d__Bacteria;p__Proteobacteria;c__Alphaproteobacteria;o__Rhizobiales;f__Rhizobiaceae;g__R2A130;s__	Proline--tRNA ligase	50	NA	NA	10.116
contig_18050_78_#_80098_#_80388_#_1_#_ID=7450_78	d__Bacteria;p__Bacteroidota;c__Bacteroidia;o__Flavobacteriales;f__UA16;g__UBA8752;s__	30S ribosomal protein S17	11	NA	NA	2.5289
contig_13578_20_#_14552_#_14827_#_1_#_ID=3000_20	d__Bacteria;p__Bacteroidota;c__Bacteroidia;o__Flavobacteriales;f__UA16;g__UA16;s__UA16 sp002477505	30S ribosomal protein S17	10	NA	2.4811	NA
contig_9015_180_#_174103_#_175449_#_-1_#_ID=12978_180	d__Bacteria;p__Bacteroidota;c__Bacteroidia;o__Flavobacteriales;f__Flavobacteriaceae;g__MAG-121220-bin8;s__MAG-121220-bin8 sp002700465	preprotein translocase subunit SecY	49	NA	NA	3.7934
contig_2589_27_#_36890_#_38575_#_1_#_ID=8159_27	d__Bacteria;p__Proteobacteria;c__Gammaproteobacteria;o__Pseudomonadales;f__Halieaceae;g__Luminiphilus;s__Luminiphilus sp009886815	formate--tetrahydrofolate ligase	59	NA	2.4811	NA
scaffold_5867_103_#_113607_#_116096_#_1_#_ID=13793_103	d__Bacteria;p__Proteobacteria;c__Gammaproteobacteria;o__Pseudomonadales;f__Halieaceae;g__Luminiphilus;s__Luminiphilus sp009886815	Lon protease	91	NA	3.3081	NA
contig_14942_9_#_6040_#_7080_#_1_#_ID=4434_9	d__Bacteria;p__Proteobacteria;c__Alphaproteobacteria;o__Rhodobacterales;f__Rhodobacteraceae;g__Planktomarina;s__	chlorophyllide a reductase iron protein subunit X	37	NA	7.4433	NA
contig_12696_372_#_391904_#_394219_#_-1_#_ID=2230_372	d__Bacteria;p__Bacteroidota;c__Bacteroidia;o__Flavobacteriales;f__Flavobacteriaceae;g__Hel1-33-131;s__Hel1-33-131 sp001735745	PKD domain protein	83	NA	1.6541	NA
contig_10594_156_#_150837_#_152882_#_1_#_ID=506_156	d__Bacteria;p__Proteobacteria;c__Alphaproteobacteria;o__Rhodobacterales;f__Rhodobacteraceae;g__Ascidiaceihabitans;s__	propionyl-CoA carboxylase	74	NA	4.1352	NA
contig_13537_488_#_559549_#_561708_#_-1_#_ID=3131_488	d__Bacteria;p__Proteobacteria;c__Gammaproteobacteria;o__Enterobacterales;f__Alteromonadaceae;g__Glaciecola;s__Glaciecola sp002292215	Ligand-gated channel	79	other TBDR	14.06	NA
contig_12850_96_#_86872_#_89148_#_1_#_ID=2505_96	d__Bacteria;p__Proteobacteria;c__Alphaproteobacteria;o__Rhodobacterales;f__Rhodobacteraceae;g__Amylibacter;s__Amylibacter sp000153745	Malic enzyme	82	NA	11.578	NA
contig_305_2_#_313_#_2760_#_1_#_ID=8441_2	d__Bacteria;p__Proteobacteria;c__Alphaproteobacteria;o__Rhodobacterales;f__Rhodobacteraceae;g__Planktomarina;s__Planktomarina temperata	Aminomethyltransferase GcvT	91	NA	4.9622	NA
contig_2016_30_#_28878_#_30863_#_1_#_ID=7724_30	d__Bacteria;p__Proteobacteria;c__Alphaproteobacteria;o__Rhodobacterales;f__Rhodobacteraceae;g__Ascidiaceihabitans;s__Ascidiaceihabitans sp002478745	histidine kinase	71	NA	1.6541	NA
contig_12406_6_#_5951_#_8830_#_1_#_ID=2105_6	d__Bacteria;p__Proteobacteria;c__Gammaproteobacteria;o__Pseudomonadales;f__UBA7434;g__UBA7434;s__UBA7434 sp003492055	ribonucleoside-diphosphate reductase subunit alpha	107	NA	1.6541	NA
contig_14204_11_#_4705_#_5064_#_1_#_ID=3737_11	d__Bacteria;p__Proteobacteria;c__Alphaproteobacteria;o__Rhodobacterales;f__Rhodobacteraceae;g__Tateyamaria;s__	50S ribosomal protein L18	13	NA	NA	2.5289
contig_13681_7_#_5566_#_8655_#_-1_#_ID=3102_7	d__Bacteria;p__Bacteroidota;c__Bacteroidia;o__Flavobacteriales;f__UA16;g__UA16;s__UA16 sp002477505	TonB-dependent receptor	113	SusC-like	1.6541	NA
contig_11133_402_#_448804_#_451548_#_-1_#_ID=978_402	d__Bacteria;p__Bacteroidota;c__Bacteroidia;o__Flavobacteriales;f__Flavobacteriaceae;g__CAU-1491;s__	TonB-dependent receptor	103	NA	NA	3.7934
contig_12304_164_#_161325_#_162392_#_1_#_ID=1999_164	d__Bacteria;p__Bacteroidota;c__Bacteroidia;o__Flavobacteriales;f__Flavobacteriaceae;g__MAG-120531;s__MAG-120531 sp000173115	class II fructose-bisphosphate aldolase	39	NA	2.4811	NA
contig_16153_104_#_107877_#_109064_#_1_#_ID=5632_104	d__Bacteria;p__Proteobacteria;c__Alphaproteobacteria;o__Rhizobiales;f__Rhizobiaceae;g__R2A130;s__	Leucine-binding protein domain-containing protein	40	NA	1.6541	NA
contig_10238_49_#_51655_#_54825_#_-1_#_ID=206_49	d__Bacteria;p__Bacteroidota;c__Bacteroidia;o__Flavobacteriales;f__Flavobacteriaceae;g__Polaribacter;s__	Sortilin N-terminal domain-containing protein	119	CAZyme	2.4811	NA
contig_1482_33_#_36939_#_38567_#_1_#_ID=4314_33	d__Bacteria;p__Bacteroidota;c__Bacteroidia;	Tubulin/FtsZ GTPase domain-containing protein	61	NA	9.9244	NA
contig_14629_27_#_24628_#_26313_#_1_#_ID=4020_27	d__Bacteria;p__Bacteroidota;c__Bacteroidia;	hypothetical protein	61	NA	1.6541	NA
contig_14209_12_#_13533_#_14321_#_1_#_ID=3742_12	d__Bacteria;p__Proteobacteria;c__Alphaproteobacteria;o__Rhodobacterales;f__Rhodobacteraceae;g__Planktomarina;s__	Enoyl-[acyl-carrier-protein] reductase [NADH]	28	NA	1.6541	NA
contig_13927_12_#_9325_#_10635_#_-1_#_ID=3483_12	d__Bacteria;p__Proteobacteria;c__Alphaproteobacteria;o__Rhodobacterales;f__Rhodobacteraceae;g__Ascidiaceihabitans;s__	Acyl-CoA dehydrogenase related to the alkylation response protein AidB	48	NA	5.7892	NA
contig_5791_2_#_2052_#_3182_#_1_#_ID=8930_2	d__Bacteria;p__Bacteroidota;c__Bacteroidia;o__Flavobacteriales;f__Flavobacteriaceae;g__Polaribacter;s__	type IX secretion system outer membrane channel protein PorV	41	NA	4.1352	NA
contig_5778_61_#_70160_#_71545_#_-1_#_ID=10422_61	d__Bacteria;p__Bacteroidota;c__Bacteroidia;o__Flavobacteriales;f__Flavobacteriaceae;	NAD(P)(+) transhydrogenase (Re/Si-specific) subunit beta	48	NA	NA	7.5867
contig_5261_35_#_35713_#_36033_#_-1_#_ID=10049_35	d__Bacteria;p__Proteobacteria;c__Alphaproteobacteria;o__Rhodobacterales;f__Rhodobacteraceae;g__Amylibacter;s__Amylibacter sp900197625	thiosulfate oxidation carrier complex protein SoxZ	11	NA	2.4811	NA
contig_5028_1_#_2_#_3094_#_1_#_ID=9862_1	d__Bacteria;p__Bacteroidota;c__Bacteroidia;o__Flavobacteriales;f__Flavobacteriaceae;	hypothetical protein	108	NA	NA	8.8512
contig_11961_4_#_2103_#_3323_#_-1_#_ID=1712_4	d__Bacteria;p__Bacteroidota;c__Bacteroidia;o__Flavobacteriales;f__Flavobacteriaceae;g__Polaribacter;s__	Multidrug transporter	42	NA	NA	2.5289
contig_16735_3_#_2268_#_5867_#_-1_#_ID=6149_3	d__Bacteria;p__Proteobacteria;c__Alphaproteobacteria;o__Rhodobacterales;f__Rhodobacteraceae;g__Planktomarina;s__Planktomarina temperata	Multidrug efflux pump subunit AcrB	130	NA	6.6162	NA
contig_14486_95_#_72774_#_72980_#_1_#_ID=4002_95	d__Bacteria;p__Proteobacteria;c__Alphaproteobacteria;o__Rhodobacterales;f__Rhodobacteraceae;g__Amylibacter_A;s__Amylibacter_A sp002469545	30S ribosomal protein S21	8	NA	6.6162	NA
contig_11503_86_#_88805_#_89260_#_-1_#_ID=1299_86	d__Bacteria;p__Bacteroidota;c__Bacteroidia;o__Flavobacteriales;f__Crocinitomicaceae;g__UBA952;s__	50S ribosomal protein L13	17	NA	1.6541	NA
contig_16475_31_#_23311_#_23619_#_1_#_ID=5768_31	d__Bacteria;p__Proteobacteria;c__Alphaproteobacteria;o__Pelagibacterales;f__Pelagibacteraceae;g__Pelagibacter;s__	30S ribosomal protein S10	12	NA	2.4811	NA
contig_14553_26_#_26792_#_27391_#_1_#_ID=4068_26	d__Bacteria;p__Proteobacteria;c__Alphaproteobacteria;o__Rhodobacterales;f__Rhodobacteraceae;g__Tateyamaria;s__	Superoxide dismutase	22	NA	2.4811	NA
contig_1461_453_#_477889_#_478635_#_1_#_ID=4123_453	d__Bacteria;p__Bacteroidota;c__Bacteroidia;o__Flavobacteriales;f__Flavobacteriaceae;g__Polaribacter;s__	3-oxoacyl-[acyl-carrier-protein] reductase	26	NA	2.4811	NA
contig_7552_16_#_16146_#_17675_#_-1_#_ID=11741_16	d__Bacteria;p__Bacteroidota;c__Bacteroidia;	PorP/SprF family type IX secretion system membrane protein	56	NA	NA	3.7934
contig_13883_47_#_41134_#_41373_#_-1_#_ID=3441_47	d__Bacteria;p__Proteobacteria;c__Alphaproteobacteria;o__Rhodobacterales;f__Rhodobacteraceae;g__HIMB11;s__HIMB11 sp001642945	RNA chaperone Hfq	9	NA	1.6541	NA
contig_1453_432_#_432380_#_432691_#_1_#_ID=4044_432	d__Bacteria;p__Bacteroidota;c__Bacteroidia;o__Flavobacteriales;f__Flavobacteriaceae;g__Hel1-33-131;s__	50S ribosomal protein L24	11	NA	NA	3.7934
contig_16528_337_#_361134_#_361547_#_1_#_ID=5961_337	d__Bacteria;p__Proteobacteria;c__Alphaproteobacteria;o__Rhodobacterales;f__Rhodobacteraceae;g__Tateyamaria;s__Tateyamaria sp003445215	50S ribosomal protein L16	16	NA	NA	5.0578
contig_16787_198_#_177482_#_177778_#_-1_#_ID=6198_198	d__Bacteria;p__Proteobacteria;c__Gammaproteobacteria;o__Pseudomonadales;f__Porticoccaceae;g__HTCC2207;s__HTCC2207 sp002378645	hypothetical protein	11	NA	NA	2.5289
contig_15599_130_#_133147_#_133806_#_-1_#_ID=4924_130	d__Bacteria;p__Proteobacteria;c__Gammaproteobacteria;o__Pseudomonadales;f__Halieaceae;g__Luminiphilus;s__	50S ribosomal protein L3	23	NA	NA	2.5289
contig_13491_48_#_46122_#_46376_#_1_#_ID=3089_48	d__Bacteria;p__Proteobacteria;c__Alphaproteobacteria;o__Rhodobacterales;f__Rhodobacteraceae;g__HIMB11;s__HIMB11 sp001642945	50S ribosomal protein L28	9	NA	NA	5.0578
contig_4616_178_#_151939_#_153537_#_-1_#_ID=9557_178	d__Bacteria;p__Proteobacteria;c__Alphaproteobacteria;o__Rhodobacterales;f__Rhodobacteraceae;g__Ascidiaceihabitans;s__Ascidiaceihabitans sp002478745	phosphoenolpyruvate carboxykinase	59	NA	9.9244	NA
contig_14409_73_#_63808_#_64455_#_1_#_ID=3928_73	d__Bacteria;p__Proteobacteria;c__Alphaproteobacteria;o__Rhodobacterales;f__Rhodobacteraceae;g__Ascidiaceihabitans;s__	adenylate kinase	23	NA	2.4811	NA
contig_7815_10_#_9464_#_10270_#_-1_#_ID=11963_10	d__Bacteria;p__Proteobacteria;c__Alphaproteobacteria;o__Rhodobacterales;f__Rhodobacteraceae;g__Planktomarina;s__	NAD(P)-dependent dehydrogenase, short-chain alcohol dehydrogenase family	28	NA	10.751	NA
contig_17106_16_#_11544_#_12152_#_1_#_ID=6496_16	d__Bacteria;p__Bacteroidota;c__Bacteroidia;o__Flavobacteriales;f__Flavobacteriaceae;g__UBA7433;s__UBA7433 sp002477565	superoxide dismutase	22	NA	3.3081	NA
contig_3284_29_#_33924_#_36227_#_-1_#_ID=8627_29	d__Bacteria;p__Proteobacteria;c__Alphaproteobacteria;o__Rhodobacterales;f__Rhodobacteraceae;g__Planktomarina;s__Planktomarina temperata	3-hydroxyacyl-CoA dehydrogenase	84	NA	10.751	NA
contig_11647_1993_#_2265805_#_2266449_#_1_#_ID=1431_1993	d__Bacteria;p__Proteobacteria;c__Gammaproteobacteria;o__Arenicellales;f__Arenicellaceae;g__Arenicella;s__Arenicella sp002470515	50S ribosomal protein L3	22	NA	NA	5.0578
contig_13537_2140_#_2414786_#_2416939_#_-1_#_ID=3131_2140	d__Bacteria;p__Proteobacteria;c__Gammaproteobacteria;o__Enterobacterales;f__Alteromonadaceae;g__Glaciecola;s__Glaciecola sp002292215	fatty acid oxidation complex subunit alpha FadB	77	NA	14.06	NA
contig_17007_56_#_59355_#_60317_#_-1_#_ID=6398_56	d__Bacteria;p__Proteobacteria;c__Alphaproteobacteria;o__UBA7985;f__UBA7985;g__UBA7985;s__	Tripartite tricarboxylate transporter substrate-binding protein	32	NA	15.714	NA
contig_17697_138_#_145223_#_146503_#_1_#_ID=7088_138	d__Bacteria;p__Bacteroidota;c__Bacteroidia;o__Flavobacteriales;f__Flavobacteriaceae;g__Polaribacter;s__	ornithine--oxo-acid transaminase	46	NA	2.4811	NA
contig_6119_54_#_58422_#_59159_#_-1_#_ID=10674_54	d__Bacteria;p__Pseudomonadota;c__Alphaproteobacteria;o__Rhodobacterales;f__Rhodobacteraceae;	NADH-quinone oxidoreductase subunit NuoE	27	NA	1.6541	NA
contig_1961_245_#_265303_#_266739_#_-1_#_ID=7683_245	d__Bacteria;p__Proteobacteria;c__Alphaproteobacteria;o__Rhodobacterales;f__Rhodobacteraceae;g__Amylibacter;s__Amylibacter sp900197625	glucose-6-phosphate dehydrogenase	54	NA	7.4433	NA
contig_17110_32_#_29652_#_30086_#_1_#_ID=6500_32	d__Bacteria;p__Proteobacteria;c__Gammaproteobacteria;o__Pseudomonadales;f__Nitrincolaceae;g__ASP10-02a;s__ASP10-02a sp002335115	50S ribosomal protein L11	15	NA	3.3081	NA
contig_14538_2_#_3901_#_4383_#_1_#_ID=4053_2	Eukaryota;	hypothetical protein	18	NA	NA	8.8512
contig_13103_154_#_169416_#_171329_#_1_#_ID=2732_154	d__Bacteria;p__Proteobacteria;c__Gammaproteobacteria;o__Pseudomonadales;f__Porticoccaceae;g__HTCC2207;s__HTCC2207 sp002685195	Tat pathway signal protein	69	NA	NA	17.702
contig_15513_34_#_29322_#_30605_#_-1_#_ID=4836_34	d__Bacteria;p__Pseudomonadota;c__Alphaproteobacteria;o__Rhodobacterales;f__Rhodobacteraceae;	Acetyltransferase component of pyruvate dehydrogenase complex	44	NA	NA	3.7934
contig_2019_52_#_46942_#_47811_#_-1_#_ID=7727_52	d__Bacteria;p__Proteobacteria;c__Alphaproteobacteria;o__Rhodobacterales;f__Rhodobacteraceae;g__Ascidiaceihabitans;s__Ascidiaceihabitans sp002478745	branched-chain amino acid aminotransferase	32	NA	9.0973	NA
contig_1461_464_#_486416_#_487030_#_-1_#_ID=4123_464	d__Bacteria;p__Bacteroidota;c__Bacteroidia;o__Flavobacteriales;f__Flavobacteriaceae;g__Polaribacter;s__	PorT family protein	22	NA	8.2703	NA
contig_9550_65_#_61957_#_63858_#_-1_#_ID=11726_65	d__Bacteria;p__Proteobacteria;c__Gammaproteobacteria;o__Pseudomonadales;f__Nitrincolaceae;g__ASP10-02a;s__ASP10-02a sp002335115	molecular chaperone HtpG	72	NA	4.9622	NA
contig_3566_51_#_50659_#_52170_#_-1_#_ID=8835_51	d__Bacteria;p__Bacteroidota;c__Bacteroidia;o__Flavobacteriales;f__Flavobacteriaceae;g__Polaribacter;s__Polaribacter sp900106075	Glycoside/pentoside/hexuronide:cation symporter, GPH family	55	NA	9.0973	NA
contig_7210_16_#_6167_#_6700_#_1_#_ID=11508_16	d__Bacteria;p__Proteobacteria;c__Gammaproteobacteria;o__Pseudomonadales;f__Porticoccaceae;g__HTCC2207;s__	50S ribosomal protein L6	19	NA	3.3081	NA
contig_16720_103_#_120851_#_122161_#_1_#_ID=6136_103	d__Bacteria;p__Bacteroidota;c__Bacteroidia;o__Flavobacteriales;f__Flavobacteriaceae;g__Polaribacter;s__	ribosome biogenesis GTPase Der	49	NA	NA	2.5289
contig_13537_390_#_453667_#_454071_#_-1_#_ID=3131_390	d__Bacteria;p__Proteobacteria;c__Gammaproteobacteria;o__Enterobacterales;f__Alteromonadaceae;g__Glaciecola;s__Glaciecola sp002292215	DNA-binding protein	15	NA	12.405	NA
contig_16677_82_#_85590_#_87956_#_1_#_ID=5977_82	d__Bacteria;p__Proteobacteria;c__Gammaproteobacteria;o__Pseudomonadales;f__Porticoccaceae;g__HTCC2207;s__HTCC2207 sp002378645	TonB-dependent receptor	85	other TBDR	NA	5.0578
contig_5562_4_#_7417_#_9213_#_1_#_ID=10262_4	d__Bacteria;p__Proteobacteria;c__Alphaproteobacteria;o__Rhodobacterales;f__Rhodobacteraceae;g__Ascidiaceihabitans;s__	L-arabonate dehydratase	64	NA	5.7892	NA
contig_2596_345_#_331602_#_332399_#_1_#_ID=8167_345	d__Bacteria;p__Proteobacteria;c__Alphaproteobacteria;o__Rhodobacterales;f__Rhodobacteraceae;g__Planktomarina;s__Planktomarina temperata	Serine acetyltransferase	29	NA	6.6162	NA
contig_10029_7_#_7082_#_8068_#_-1_#_ID=32_7	d__Bacteria;p__Bacteroidota;c__Bacteroidia;o__Flavobacteriales;f__Flavobacteriaceae;g__Hel1-33-131;s__	6-phosphofructokinase	36	NA	3.3081	NA
contig_174_38_#_34910_#_36622_#_-1_#_ID=6780_38	d__Bacteria;p__Proteobacteria;c__Alphaproteobacteria;o__Rhodobacterales;f__Rhodobacteraceae;g__Planktomarina;s__Planktomarina temperata	Methionyl-tRNA synthetase	64	NA	5.7892	NA
contig_11647_1992_#_2265400_#_2265717_#_1_#_ID=1431_1992	d__Bacteria;p__Proteobacteria;c__Gammaproteobacteria;o__Arenicellales;f__Arenicellaceae;g__Arenicella;s__Arenicella sp002470515	30S ribosomal protein S10	12	NA	1.6541	NA
scaffold_5855_933_#_1047801_#_1048565_#_-1_#_ID=13792_933	d__Bacteria;p__Bacteroidota;c__Bacteroidia;o__Flavobacteriales;f__Flavobacteriaceae;g__Polaribacter;s__Polaribacter sp900106075	Pimeloyl-ACP methyl ester carboxylesterase	28	NA	4.9622	NA
contig_12369_4_#_1929_#_4064_#_1_#_ID=2066_4	d__Bacteria;p__Proteobacteria;c__Alphaproteobacteria;o__Rhodobacterales;f__Rhodobacteraceae;g__Tateyamaria;s__	methylmalonyl-CoA mutase	77	NA	NA	2.5289
contig_6182_119_#_110211_#_111344_#_1_#_ID=10703_119	d__Bacteria;p__Proteobacteria;c__Alphaproteobacteria;o__Rhodobacterales;f__Rhodobacteraceae;g__Planktomarina;s__	4-hydroxy-3-methylbut-2-en-1-yl diphosphate synthase (flavodoxin)	40	NA	NA	2.5289
contig_16847_10_#_7723_#_8949_#_-1_#_ID=6249_10	d__Bacteria;p__Bacteroidota;c__Bacteroidia;o__Flavobacteriales;f__Flavobacteriaceae;g__SCGC-AAA160-P02;s__	Sigma-54-dependent Fis family transcriptional regulator	47	NA	NA	2.5289
contig_17466_103_#_115475_#_116497_#_1_#_ID=6851_103	d__Archaea;p__Thermoplasmatota;c__Poseidoniia_A;o__Poseidoniales;f__Poseidoniaceae;g__MGIIa-L1;s__MGIIa-L1 sp002506275	Rod shape-determining protein	37	NA	NA	15.173
contig_1229_18_#_17016_#_17702_#_1_#_ID=1984_18	d__Bacteria;p__Bacteroidota;c__Bacteroidia;	NIPSNAP domain-containing protein	26	NA	NA	2.5289
contig_8149_11_#_10152_#_11861_#_1_#_ID=12248_11	d__Bacteria;p__Bacteroidota;c__Bacteroidia;o__Flavobacteriales;f__Flavobacteriaceae;g__Ulvibacter_B;s__	Secretion system C-terminal sorting domain-containing protein	61	NA	NA	6.3223
contig_13297_20_#_16211_#_17464_#_1_#_ID=2909_20	d__Bacteria;p__Proteobacteria;c__Gammaproteobacteria;o__SAR86;f__D2472;g__D2472;s__	NADP-dependent isocitrate dehydrogenase	46	NA	5.7892	NA
contig_2022_29_#_24973_#_25722_#_1_#_ID=7731_29	d__Bacteria;p__Proteobacteria;c__Alphaproteobacteria;o__Rhodobacterales;f__Rhodobacteraceae;g__Ascidiaceihabitans;s__Ascidiaceihabitans sp002478745	Serine/threonine protein phosphatase	28	NA	NA	6.3223
scaffold_5855_903_#_1002227_#_1009339_#_-1_#_ID=13792_903	d__Bacteria;p__Bacteroidota;c__Bacteroidia;o__Flavobacteriales;f__Flavobacteriaceae;g__Polaribacter;s__Polaribacter sp900106075	cell surface protein SprA	269	NA	2.4811	NA
contig_7139_686_#_821903_#_822727_#_1_#_ID=11439_686	d__Bacteria;p__Bacteroidota;c__Bacteroidia;o__Flavobacteriales;f__UA16;g__UBA8752;s__UBA8752 sp002336475	50S ribosomal protein L2	30	NA	2.4811	NA
contig_15394_10_#_6192_#_6662_#_-1_#_ID=4726_10	d__Bacteria;p__Proteobacteria;c__Gammaproteobacteria;o__SAR86;f__D2472;g__CACEJU01;s__	30S ribosomal protein S7	18	NA	NA	2.5289
contig_16475_39_#_26844_#_27458_#_1_#_ID=5768_39	d__Bacteria;p__Proteobacteria;c__Alphaproteobacteria;o__Pelagibacterales;f__Pelagibacteraceae;g__Pelagibacter;s__Pelagibacter ubique_R	30S ribosomal protein S3	23	NA	2.4811	NA
contig_13537_2230_#_2510200_#_2510937_#_1_#_ID=3131_2230	d__Bacteria;p__Proteobacteria;c__Gammaproteobacteria;o__Enterobacterales;f__Alteromonadaceae;g__Glaciecola;s__Glaciecola sp002292215	Cytochrome c1	28	NA	12.405	NA
contig_17863_32_#_69055_#_69552_#_1_#_ID=7255_32	d__Bacteria;p__Bacteroidota;c__Bacteroidia;o__Flavobacteriales;f__UA16;g__UBA8752;s__	50S ribosomal protein L11	18	NA	4.1352	NA
contig_6635_12_#_12352_#_13305_#_-1_#_ID=9536_12	d__Bacteria;p__Bacteroidota;c__Bacteroidia;o__Flavobacteriales;f__Flavobacteriaceae;	Phosphoribosylaminoimidazole-succinocarboxamide synthase	36	NA	1.6541	NA
contig_6987_32_#_34423_#_36600_#_-1_#_ID=11315_32	d__Bacteria;p__Proteobacteria;c__Alphaproteobacteria;o__Rhodobacterales;f__Rhodobacteraceae;g__Amylibacter;s__Amylibacter sp000153745	Glycine--tRNA ligase beta subunit	81	NA	1.6541	NA
contig_11224_102_#_121921_#_122397_#_-1_#_ID=1053_102	d__Bacteria;p__Bacteroidota;c__Bacteroidia;o__Flavobacteriales;f__Flavobacteriaceae;g__Polaribacter;s__	acetyl-CoA carboxylase biotin carboxyl carrier protein	17	NA	3.3081	NA
contig_24_13_#_10634_#_14089_#_-1_#_ID=8023_13	d__Bacteria;p__Proteobacteria;c__Alphaproteobacteria;o__Rhodobacterales;f__Rhodobacteraceae;g__Amylibacter;s__Amylibacter sp900197625	Chromosome partition protein Smc	128	NA	8.2703	NA
contig_10683_18_#_15880_#_16350_#_-1_#_ID=543_18	d__Bacteria;p__Proteobacteria;c__Gammaproteobacteria;o__Pseudomonadales;f__Porticoccaceae;g__HTCC2207;s__	F0F1 ATP synthase subunit B	17	NA	2.4811	NA
contig_11510_33_#_30376_#_31815_#_-1_#_ID=1307_33	d__Bacteria;p__Proteobacteria;c__Alphaproteobacteria;o__Rhodobacterales;f__Rhodobacteraceae;g__Ascidiaceihabitans;s__Ascidiaceihabitans sp002478745	Glutamate synthase [NADPH] small chain	52	NA	2.4811	NA
contig_14534_15_#_11110_#_13692_#_1_#_ID=4049_15	d__Bacteria;p__Bacteroidota;c__Bacteroidia;o__Flavobacteriales;f__Flavobacteriaceae;g__Polaribacter;s__	outer membrane protein assembly factor BamA	97	NA	1.6541	NA
contig_11133_130_#_138516_#_140552_#_-1_#_ID=978_130	d__Bacteria;p__Bacteroidota;c__Bacteroidia;o__Flavobacteriales;f__Flavobacteriaceae;g__CAU-1491;s__	Dihydrofolate reductase	77	NA	NA	2.5289
contig_13966_65_#_57020_#_57829_#_-1_#_ID=3519_65	d__Bacteria;p__Bacteroidota;c__Bacteroidia;o__Flavobacteriales;f__Flavobacteriaceae;g__UBA7433;s__	glycogen/starch synthase	31	CAZyme	1.6541	NA
contig_16611_4_#_2081_#_2710_#_1_#_ID=6041_4	d__Bacteria;p__Bacteroidota;c__Bacteroidia;o__Flavobacteriales;f__Flavobacteriaceae;g__SCGC-AAA160-P02;s__	Carbonic anhydrase	23	NA	NA	2.5289
contig_17657_14_#_11148_#_12308_#_1_#_ID=7051_14	d__Bacteria;p__Proteobacteria;c__Alphaproteobacteria;o__Rhodobacterales;f__Rhodobacteraceae;g__Lentibacter;s__Lentibacter algarum	FtsH protease activity modulator HflK	41	NA	1.6541	NA
contig_8309_2_#_756_#_3689_#_1_#_ID=12393_2	d__Bacteria;p__Bacteroidota;	hypothetical protein	104	NA	2.4811	NA
contig_12687_149_#_142315_#_143463_#_-1_#_ID=2356_149	d__Bacteria;p__Proteobacteria;c__Gammaproteobacteria;o__Pseudomonadales;f__Porticoccaceae;g__HTCC2207;s__HTCC2207 sp002685195	cytochrome c oxidase subunit II	42	NA	NA	2.5289
contig_16745_11_#_15186_#_15398_#_-1_#_ID=6159_11	Unclassified	hypothetical protein	8	NA	4.1352	NA
contig_2354_14_#_17876_#_22336_#_-1_#_ID=7991_14	d__Bacteria;p__Bacteroidota;c__Bacteroidia;o__Flavobacteriales;f__Flavobacteriaceae;g__Ulvibacter_B;s__	DNA polymerase III subunit alpha	168	NA	4.9622	NA
contig_13860_14_#_14590_#_16044_#_1_#_ID=3422_14	d__Bacteria;p__Bacteroidota;c__Bacteroidia;o__Flavobacteriales;f__Flavobacteriaceae;g__SCGC-AAA160-P02;s__	Nicotinate-nucleotide adenylyltransferase	56	NA	4.1352	NA
contig_4616_123_#_108080_#_109468_#_-1_#_ID=9557_123	d__Bacteria;p__Proteobacteria;c__Alphaproteobacteria;o__Rhodobacterales;f__Rhodobacteraceae;g__Ascidiaceihabitans;s__Ascidiaceihabitans sp002478745	Transporter	50	NA	5.7892	NA
contig_4430_63_#_32313_#_32825_#_1_#_ID=9426_63	d__Bacteria;p__Proteobacteria;c__Alphaproteobacteria;o__Pelagibacterales;f__Pelagibacteraceae;g__Pelagibacter;s__Pelagibacter ubique_R	30S ribosomal protein S5	18	NA	6.6162	NA
contig_15607_45_#_42820_#_43311_#_1_#_ID=5079_45	d__Bacteria;p__Proteobacteria;c__Alphaproteobacteria;o__Caulobacterales;f__Maricaulaceae;g__Hellea;s__	NADH-quinone oxidoreductase subunit NuoI	19	NA	4.1352	NA
contig_14099_23_#_19949_#_20185_#_-1_#_ID=3638_23	d__Bacteria;p__Proteobacteria;c__Gammaproteobacteria;o__Pseudomonadales;f__Porticoccaceae;g__HTCC2207;s__	50S ribosomal protein L28	9	NA	3.3081	NA
contig_13436_25_#_10496_#_11317_#_-1_#_ID=3045_25	d__Bacteria;p__Bacteroidota;c__Bacteroidia;o__Cytophagales;f__Cyclobacteriaceae;g__UBA4465;s__UBA4465 sp002292365	50S ribosomal protein L2	30	NA	1.6541	NA
contig_15482_114_#_106426_#_107286_#_1_#_ID=4966_114	d__Bacteria;p__Proteobacteria;c__Gammaproteobacteria;o__Pseudomonadales;f__Porticoccaceae;g__HTCC2207;s__HTCC2207 sp002335945	ATP synthase gamma chain 2	31	NA	3.3081	NA
contig_8496_1_#_2_#_1051_#_1_#_ID=12547_1	d__Bacteria;p__Proteobacteria;c__Alphaproteobacteria;o__Rhodobacterales;f__Rhodobacteraceae;g__Amylibacter;s__Amylibacter sp000153745	Cell shape-determining protein MreB	37	NA	9.9244	NA
contig_15021_19_#_15355_#_15795_#_1_#_ID=4516_19	d__Bacteria;p__Bacteroidota;c__Bacteroidia;o__Flavobacteriales;f__Flavobacteriaceae;g__UBA7428;s__UBA7428 sp002477625	50S ribosomal protein L11	15	NA	1.6541	NA
contig_7742_198_#_223806_#_224444_#_-1_#_ID=11900_198	d__Bacteria;p__Bacteroidota;c__Bacteroidia;o__Flavobacteriales;f__Schleiferiaceae;g__UBA10364;s__UBA10364 sp002387615	Gliding motility protein GldL	22	NA	5.7892	NA
contig_17705_68_#_74333_#_74938_#_-1_#_ID=7096_68	d__Bacteria;p__Proteobacteria;c__Gammaproteobacteria;o__Pseudomonadales;f__Porticoccaceae;g__HTCC2207;s__	TonB family protein	22	NA	NA	2.5289
contig_15257_17_#_11841_#_12545_#_-1_#_ID=4745_17	Unclassified	hypothetical protein	26	NA	2.4811	NA
contig_10594_121_#_118975_#_119142_#_1_#_ID=506_121	d__Bacteria;p__Proteobacteria;c__Alphaproteobacteria;o__Rhodobacterales;f__Rhodobacteraceae;g__Ascidiaceihabitans;s__Ascidiaceihabitans sp002478745	50S ribosomal protein L33	6	NA	9.0973	NA
contig_13595_43_#_43923_#_44936_#_-1_#_ID=3179_43	d__Bacteria;p__Proteobacteria;c__Gammaproteobacteria;o__Pseudomonadales;f__Nitrincolaceae;g__ASP10-02a;s__ASP10-02a sp002335115	D-cysteine desulfhydrase	36	NA	NA	2.5289
contig_14429_184_#_162854_#_163603_#_-1_#_ID=3948_184	d__Bacteria;p__Proteobacteria;c__Gammaproteobacteria;o__SAR86;f__D2472;g__SCGC-AAA076-P13;s__	DUF3450 domain-containing protein	29	NA	5.7892	NA
contig_12687_181_#_174322_#_174762_#_-1_#_ID=2356_181	d__Bacteria;p__Proteobacteria;c__Gammaproteobacteria;o__Pseudomonadales;f__Porticoccaceae;g__HTCC2207;s__HTCC2207 sp002685195	F0F1 ATP synthase subunit B	16	NA	1.6541	NA
contig_14243_8_#_4808_#_7819_#_-1_#_ID=3647_8	d__Bacteria;p__Bacteroidota;c__Bacteroidia;o__Cytophagales;f__Cyclobacteriaceae;g__UBA4465;s__UBA4465 sp002292365	protein translocase subunit SecDF	110	NA	6.6162	NA
contig_13079_3_#_2241_#_2873_#_-1_#_ID=2705_3	d__Bacteria;p__Pseudomonadota;c__Alphaproteobacteria;o__Rhodobacterales;f__Rhodobacteraceae;	uracil phosphoribosyltransferase	23	NA	3.3081	NA
contig_14209_22_#_23826_#_25685_#_1_#_ID=3742_22	d__Bacteria;p__Proteobacteria;c__Alphaproteobacteria;o__Rhodobacterales;f__Rhodobacteraceae;g__Planktomarina;s__	Rotamase plp	67	NA	NA	3.7934
contig_10775_124_#_119731_#_120723_#_1_#_ID=664_124	d__Bacteria;p__Proteobacteria;c__Alphaproteobacteria;o__Rhodobacterales;f__Rhodobacteraceae;g__Amylibacter;s__Amylibacter sp000153745	NADH-ubiquinone oxidoreductase	36	NA	3.3081	NA
contig_17352_652_#_731620_#_732915_#_-1_#_ID=6733_652	d__Bacteria;p__Proteobacteria;c__Gammaproteobacteria;o__Pseudomonadales;f__Porticoccaceae;g__HTCC2207;s__	phosphopyruvate hydratase	46	NA	9.9244	NA
contig_14456_64_#_54751_#_57678_#_1_#_ID=3842_64	d__Bacteria;p__Bacteroidota;c__Bacteroidia;	TonB-dependent receptor	104	NA	2.4811	NA
contig_15256_56_#_45053_#_45202_#_1_#_ID=4744_56	Eukaryota;unknown;Cryptophyceae;	hypothetical protein	5	NA	8.2703	NA
contig_15522_93_#_76795_#_77361_#_-1_#_ID=5004_93	d__Bacteria;p__Proteobacteria;c__Alphaproteobacteria;o__Rhodobacterales;f__Rhodobacteraceae;g__Planktotalea;s__Planktotalea sp000156115	Fe/S biogenesis protein NfuA	20	NA	2.4811	NA
scaffold_10326_96_#_102256_#_102606_#_1_#_ID=13769_96	d__Bacteria;p__Bacteroidota;c__Bacteroidia;o__Flavobacteriales;f__Crocinitomicaceae;g__UBA952;s__	30S ribosomal protein S6	14	NA	1.6541	NA
contig_12323_28_#_15067_#_15807_#_1_#_ID=1898_28	d__Bacteria;p__Pseudomonadota;c__Alphaproteobacteria;o__Pelagibacterales;f__Pelagibacteraceae;g__Pelagibacter;	hypothetical protein	27	NA	1.6541	NA
contig_16799_527_#_573434_#_574060_#_1_#_ID=6207_527	d__Bacteria;p__Bacteroidota;c__Bacteroidia;o__Flavobacteriales;f__Schleiferiaceae;g__UBA10364;s__UBA10364 sp002387615	50S ribosomal protein L4	23	NA	NA	2.5289
contig_14403_32_#_14233_#_14766_#_-1_#_ID=3798_32	d__Bacteria;p__Proteobacteria;c__Gammaproteobacteria;o__Pseudomonadales;f__Halieaceae;g__Luminiphilus;s__	transcription termination/antitermination protein NusG	20	NA	NA	2.5289
scaffold_3_109_#_124046_#_125410_#_1_#_ID=13779_109	d__Bacteria;p__Proteobacteria;c__Alphaproteobacteria;o__Rhodobacterales;f__Rhodobacteraceae;g__Amylibacter;s__Amylibacter sp900197625	glutamate--cysteine ligase	51	NA	NA	6.3223
contig_17329_7_#_4779_#_6929_#_-1_#_ID=6710_7	d__Bacteria;p__Proteobacteria;c__Alphaproteobacteria;o__Rhodobacterales;f__Rhodobacteraceae;g__Amylibacter;s__Amylibacter sp900197625	methylmalonyl-CoA mutase	79	NA	1.6541	NA
contig_2443_22_#_15863_#_19042_#_1_#_ID=8052_22	d__Bacteria;p__Bacteroidota;c__Bacteroidia;o__Flavobacteriales;f__Flavobacteriaceae;g__Polaribacter;s__	T9SS type A sorting domain-containing protein	113	CAZyme	12.405	NA
contig_3900_45_#_42637_#_43059_#_-1_#_ID=9067_45	d__Bacteria;p__Bacteroidota;c__Bacteroidia;o__Flavobacteriales;f__Flavobacteriaceae;g__HC6-5;s__	hypothetical protein	16	NA	1.6541	NA
contig_3166_145_#_148164_#_149651_#_1_#_ID=8548_145	d__Bacteria;p__Proteobacteria;c__Alphaproteobacteria;o__Rhodobacterales;f__Rhodobacteraceae;g__Amylibacter;s__Amylibacter sp900197625	Asp-tRNA(Asn)/Glu-tRNA(Gln) amidotransferase subunit GatA	53	NA	1.6541	NA
contig_3785_2_#_482_#_1681_#_1_#_ID=8978_2	d__Bacteria;p__Proteobacteria;c__Alphaproteobacteria;o__Rhodobacterales;f__Rhodobacteraceae;g__Planktomarina;s__Planktomarina temperata	Na(+)/H(+) antiporter NhaA	42	NA	8.2703	NA
contig_6868_53_#_54771_#_55418_#_1_#_ID=11216_53	d__Bacteria;p__Proteobacteria;c__Alphaproteobacteria;o__Rhodobacterales;f__Rhodobacteraceae;g__Ascidiaceihabitans;s__	Superoxide dismutase	24	NA	2.4811	NA
contig_12304_69_#_70654_#_71028_#_-1_#_ID=1999_69	d__Bacteria;p__Bacteroidota;c__Bacteroidia;o__Flavobacteriales;f__Flavobacteriaceae;g__MAG-120531;s__MAG-120531 sp000173115	50S ribosomal protein L7/L12	13	NA	1.6541	NA
contig_16799_196_#_206371_#_207771_#_-1_#_ID=6207_196	d__Bacteria;p__Bacteroidota;c__Bacteroidia;o__Flavobacteriales;f__Schleiferiaceae;g__UBA10364;s__UBA10364 sp002387615	asparagine--tRNA ligase	53	NA	NA	3.7934
contig_3305_505_#_533418_#_533873_#_-1_#_ID=8640_505	d__Bacteria;p__Proteobacteria;c__Gammaproteobacteria;o__Pseudomonadales;f__Halieaceae;g__Luminiphilus;s__Luminiphilus sp009886815	Small ribosomal subunit protein bS6	17	NA	NA	2.5289
contig_10908_14_#_9060_#_10517_#_-1_#_ID=782_14	d__Bacteria;p__Proteobacteria;c__Alphaproteobacteria;o__Rhodobacterales;f__Rhodobacteraceae;g__Planktomarina;s__Planktomarina temperata	ribosome biogenesis GTPase Der	54	NA	1.6541	NA
contig_13537_2278_#_2554012_#_2556003_#_1_#_ID=3131_2278	d__Bacteria;p__Proteobacteria;c__Gammaproteobacteria;o__Enterobacterales;f__Alteromonadaceae;g__Glaciecola;s__Glaciecola sp002292215	Transketolase 2	71	NA	9.0973	NA
contig_14214_255_#_286333_#_287064_#_-1_#_ID=3748_255	d__Bacteria;p__Proteobacteria;c__Alphaproteobacteria;o__Rhodobacterales;f__Rhodobacteraceae;g__Tateyamaria;s__Tateyamaria sp003445215	Amino acid ABC transporter	26	NA	NA	2.5289
contig_7761_16_#_29587_#_30195_#_1_#_ID=11917_16	d__Bacteria;p__Bacteroidota;c__Bacteroidia;o__Flavobacteriales;f__Flavobacteriaceae;g__Polaribacter;s__	LemA family protein	23	NA	4.1352	NA
contig_11821_6_#_4537_#_6561_#_-1_#_ID=1592_6	d__Bacteria;p__Proteobacteria;c__Gammaproteobacteria;o__Pseudomonadales;f__Porticoccaceae;g__HTCC2207;s__HTCC2207 sp002378645	NADPH-dependent 2,4-dienoyl-CoA reductase	73	NA	3.3081	NA
contig_17222_25_#_23649_#_23897_#_1_#_ID=6602_25	d__Bacteria;p__Proteobacteria;c__Alphaproteobacteria;o__Pelagibacterales;f__Pelagibacteraceae;g__Pelagibacter;s__Pelagibacter ubique_R	30S ribosomal protein S15	10	NA	7.4433	NA
contig_17374_96_#_107802_#_108092_#_1_#_ID=6756_96	d__Bacteria;p__Bacteroidota;c__Bacteroidia;o__Flavobacteriales;f__Flavobacteriaceae;g__MAG-120531;s__MAG-120531 sp000173115	50S ribosomal protein L23	11	NA	4.1352	NA
contig_7742_900_#_1046702_#_1047826_#_-1_#_ID=11900_900	d__Bacteria;p__Bacteroidota;c__Bacteroidia;o__Flavobacteriales;f__Schleiferiaceae;g__UBA10364;s__UBA10364 sp002387615	DUF3078 domain-containing protein	42	NA	NA	10.116
contig_4121_100_#_89373_#_91460_#_-1_#_ID=9219_100	d__Bacteria;p__Proteobacteria;c__Alphaproteobacteria;o__Rhodobacterales;f__Rhodobacteraceae;g__Ascidiaceihabitans;s__Ascidiaceihabitans sp002478745	hypothetical protein	74	NA	8.2703	NA
contig_13295_7_#_4827_#_5180_#_-1_#_ID=2907_7	d__Bacteria;p__Proteobacteria;c__Alphaproteobacteria;o__Rhodobacterales;f__Rhodobacteraceae;g__Ascidiaceihabitans;s__Ascidiaceihabitans sp002478745	XRE family transcriptional regulator	13	NA	4.9622	NA
contig_4376_97_#_89221_#_89685_#_1_#_ID=9395_97	d__Bacteria;p__Bacteroidota;c__Bacteroidia;o__Flavobacteriales;f__Flavobacteriaceae;g__SCGC-AAA160-P02;s__	pantetheine-phosphate adenylyltransferase	17	NA	5.7892	NA
contig_3552_421_#_459726_#_461756_#_-1_#_ID=8823_421	d__Bacteria;p__Bacteroidota;c__Bacteroidia;o__Flavobacteriales;f__Flavobacteriaceae;g__Polaribacter;s__Polaribacter sp900106075	Dipeptidyl-peptidase-3	77	NA	3.3081	NA
contig_6270_5_#_4626_#_5489_#_-1_#_ID=10772_5	d__Bacteria;p__Bacteroidota;c__Bacteroidia;o__Flavobacteriales;f__Flavobacteriaceae;	Gliding motility protein GldN	34	NA	1.6541	NA
contig_2187_102_#_112245_#_113303_#_-1_#_ID=7887_102	d__Bacteria;p__Bacteroidota;c__Bacteroidia;o__Flavobacteriales;f__Flavobacteriaceae;g__SCGC-AAA160-P02;s__	3-dehydroquinate synthase	40	NA	7.4433	NA
contig_15123_29_#_33554_#_34633_#_1_#_ID=4613_29	d__Bacteria;p__Bacteroidota;c__Rhodothermia;o__Rhodothermales;f__UBA10348;g__;s__	DUF3308 domain-containing protein	38	NA	7.4433	NA
contig_11659_96_#_106987_#_107277_#_-1_#_ID=1444_96	d__Bacteria;p__Proteobacteria;c__Alphaproteobacteria;o__Rhodobacterales;f__Rhodobacteraceae;g__Amylibacter;s__Amylibacter sp000153745	DUF1330 domain-containing protein	11	NA	3.3081	NA
contig_7038_95_#_105568_#_106344_#_-1_#_ID=11361_95	d__Bacteria;p__Bacteroidota;c__Bacteroidia;o__Flavobacteriales;f__Flavobacteriaceae;g__Ulvibacter_B;s__	Tetratricopeptide repeat-like domain-containing protein	28	NA	NA	5.0578
contig_13260_26_#_21999_#_24335_#_-1_#_ID=2878_26	d__Bacteria;p__Proteobacteria;c__Alphaproteobacteria;o__Rhodobacterales;f__Rhodobacteraceae;g__Planktomarina;s__Planktomarina temperata	DUF3772 domain-containing protein	84	NA	6.6162	NA
contig_10677_32_#_35297_#_35764_#_-1_#_ID=579_32	Unclassified	hypothetical protein	16	NA	NA	2.5289
contig_10940_33_#_32559_#_33764_#_1_#_ID=813_33	d__Bacteria;p__Proteobacteria;c__Alphaproteobacteria;o__Rhodobacterales;f__Rhodobacteraceae;g__WLWX01;s__	ATP-dependent RNA helicase RhlE	44	NA	NA	3.7934
contig_17481_8_#_6046_#_6438_#_-1_#_ID=6868_8	d__Bacteria;p__Proteobacteria;c__Gammaproteobacteria;o__Pseudomonadales;f__Porticoccaceae;g__HTCC2207;s__HTCC2207 sp002685195	30S ribosomal protein S9	15	NA	NA	3.7934
contig_16799_200_#_209913_#_211049_#_1_#_ID=6207_200	d__Bacteria;p__Bacteroidota;c__Bacteroidia;o__Flavobacteriales;f__Schleiferiaceae;g__UBA10364;s__UBA10364 sp002387615	RND efflux pump membrane fusion protein barrel-sandwich domain-containing protein	41	NA	NA	3.7934
contig_13537_264_#_312273_#_313745_#_1_#_ID=3131_264	d__Bacteria;p__Proteobacteria;c__Gammaproteobacteria;o__Enterobacterales;f__Alteromonadaceae;g__Glaciecola;s__Glaciecola sp002292215	2-oxoglutarate dehydrogenase complex dihydrolipoyllysine-residue succinyltransferase	52	NA	7.4433	NA
contig_18124_30_#_25299_#_25658_#_-1_#_ID=7526_30	Unclassified	hypothetical protein	13	NA	4.1352	NA
contig_14574_13_#_33423_#_34757_#_1_#_ID=3961_13	Eukaryota;	hypothetical protein	52	NA	2.4811	NA
contig_13876_15_#_16039_#_17856_#_1_#_ID=3292_15	d__Bacteria;p__Proteobacteria;c__Gammaproteobacteria;o__Pseudomonadales;f__UBA7434;g__UBA7434;s__UBA7434 sp003492055	Aspartate--tRNA(Asp/Asn) ligase	68	NA	NA	3.7934
contig_13824_8_#_9390_#_11393_#_-1_#_ID=3384_8	d__Bacteria;p__Bacteroidota;c__Bacteroidia;o__Flavobacteriales;f__Flavobacteriaceae;g__Ulvibacter_B;s__	DUF255 domain-containing protein	75	NA	9.0973	NA
contig_3124_26_#_25295_#_27460_#_-1_#_ID=8508_26	d__Bacteria;p__Proteobacteria;c__Alphaproteobacteria;o__Rhodobacterales;f__Rhodobacteraceae;g__Planktomarina;s__Planktomarina temperata	GTP pyrophosphokinase rsh	81	NA	1.6541	NA
contig_11690_2_#_132_#_728_#_1_#_ID=1471_2	d__Bacteria;p__Proteobacteria;c__Alphaproteobacteria;o__Rhodobacterales;f__Rhodobacteraceae;g__Amylibacter;s__Amylibacter sp000153745	recombination mediator RecR	21	NA	8.2703	NA
contig_13537_2403_#_2696977_#_2698200_#_1_#_ID=3131_2403	d__Bacteria;p__Proteobacteria;c__Gammaproteobacteria;o__Enterobacterales;f__Alteromonadaceae;g__Glaciecola;s__Glaciecola sp002292215	IscS subfamily cysteine desulfurase	45	NA	8.2703	NA
contig_14724_25_#_21865_#_22092_#_-1_#_ID=4229_25	d__Bacteria;p__Proteobacteria;c__Gammaproteobacteria;o__Pseudomonadales;f__UBA7434;g__UBA7434;s__	30S ribosomal protein S18	9	NA	1.6541	NA
contig_6360_446_#_487472_#_487720_#_1_#_ID=10836_446	d__Bacteria;p__Bacteroidota;c__Bacteroidia;o__Flavobacteriales;f__Schleiferiaceae;g__UBA10364;s__UBA10364 sp003045825	type B 50S ribosomal protein L31	9	NA	1.6541	NA
contig_2461_48_#_41767_#_42720_#_-1_#_ID=8067_48	d__Bacteria;p__Bacteroidota;c__Bacteroidia;o__Flavobacteriales;f__Flavobacteriaceae;g__UBA7433;s__UBA7433 sp002477565	FKBP-type peptidyl-prolyl cis-trans isomerase	35	NA	1.6541	NA
contig_265_7_#_3799_#_4563_#_-1_#_ID=8205_7	d__Bacteria;p__Bacteroidota;c__Bacteroidia;o__Flavobacteriales;f__Flavobacteriaceae;g__HC6-5;s__	Alpha/beta hydrolase	29	NA	9.0973	NA
contig_6492_28_#_24259_#_25038_#_-1_#_ID=10933_28	d__Bacteria;p__Proteobacteria;c__Alphaproteobacteria;o__Rhodobacterales;f__Rhodobacteraceae;g__Tateyamaria;s__	SDR family oxidoreductase	26	NA	NA	3.7934
contig_15683_16_#_10562_#_11530_#_-1_#_ID=5159_16	d__Bacteria;p__Proteobacteria;c__Gammaproteobacteria;o__Pseudomonadales;f__Porticoccaceae;g__HTCC2207;s__HTCC2207 sp002335945	Porin	35	NA	NA	2.5289
contig_2896_385_#_396021_#_396284_#_1_#_ID=8314_385	d__Bacteria;p__Proteobacteria;c__Alphaproteobacteria;o__Rhodobacterales;f__Rhodobacteraceae;g__Planktomarina;s__	30S ribosomal protein S20	10	NA	NA	3.7934
contig_7780_48_#_46341_#_47567_#_-1_#_ID=11930_48	d__Bacteria;p__Proteobacteria;c__Alphaproteobacteria;o__Rhodobacterales;f__Rhodobacteraceae;g__Tateyamaria;s__	Carbohydrate ABC transporter substrate-binding protein	42	NA	NA	5.0578
contig_1472_12_#_13335_#_15314_#_1_#_ID=4225_12	d__Bacteria;p__Bacteroidota;c__Bacteroidia;o__Flavobacteriales;f__Flavobacteriaceae;g__HC6-5;s__	DUF349 domain-containing protein	77	NA	8.2703	NA
contig_14563_121_#_122268_#_124721_#_1_#_ID=4078_121	d__Bacteria;p__Proteobacteria;c__Alphaproteobacteria;o__Rhodobacterales;f__Rhodobacteraceae;g__Ascidiaceihabitans;s__	Aminomethyltransferase GcvT	91	NA	5.7892	NA
contig_5416_20_#_22576_#_26958_#_-1_#_ID=8691_20	d__Bacteria;p__Bacteroidota;c__Bacteroidia;o__Flavobacteriales;f__Flavobacteriaceae;g__SCGC-AAA160-P02;s__	DNA-directed DNA polymerase	165	NA	4.9622	NA
contig_12561_17_#_13339_#_14193_#_1_#_ID=2237_17	d__Bacteria;p__Bacteroidota;c__Bacteroidia;o__Flavobacteriales;f__Flavobacteriaceae;g__Hel1-33-131;s__	ATP synthase F1 subunit gamma	31	NA	2.4811	NA
contig_17148_5_#_5348_#_6388_#_1_#_ID=6534_5	d__Bacteria;p__Proteobacteria;c__Gammaproteobacteria;o__Pseudomonadales;f__Nitrincolaceae;g__ASP10-02a;s__ASP10-02a sp002335115	2,3-diketo-L-gulonate-binding periplasmic protein YiaO	38	NA	1.6541	NA
contig_10801_327_#_368627_#_368986_#_-1_#_ID=686_327	d__Bacteria;p__Bacteroidota;c__Bacteroidia;o__Flavobacteriales;f__Flavobacteriaceae;g__MS024-2A;s__MS024-2A sp000173095	50S ribosomal protein L18	13	NA	1.6541	NA
contig_11224_732_#_813579_#_814445_#_-1_#_ID=1053_732	d__Bacteria;p__Bacteroidota;c__Bacteroidia;o__Flavobacteriales;f__Flavobacteriaceae;g__Polaribacter;s__	YicC family protein	33	NA	1.6541	NA
contig_16539_33_#_37850_#_39724_#_1_#_ID=5969_33	d__Bacteria;p__Proteobacteria;c__Alphaproteobacteria;o__Rhodobacterales;f__Rhodobacteraceae;g__Planktomarina;s__Planktomarina temperata	Aerobic cobaltochelatase subunit CobT	69	NA	8.2703	NA
contig_10596_288_#_313527_#_314840_#_-1_#_ID=508_288	d__Bacteria;p__Bacteroidota;c__Bacteroidia;o__Flavobacteriales;f__Flavobacteriaceae;g__Polaribacter;s__	Fe-S cluster assembly protein SufD	49	NA	2.4811	NA
contig_13537_2074_#_2337035_#_2338333_#_1_#_ID=3131_2074	d__Bacteria;p__Proteobacteria;c__Gammaproteobacteria;o__Enterobacterales;f__Alteromonadaceae;g__Glaciecola;s__Glaciecola sp002292215	adenylosuccinate synthase	47	NA	7.4433	NA
contig_17434_33_#_35042_#_36502_#_-1_#_ID=6816_33	d__Bacteria;p__Bacteroidota;c__Bacteroidia;o__Flavobacteriales;f__Flavobacteriaceae;g__Polaribacter;s__	Glutamate synthase subunit beta	54	NA	4.9622	NA
contig_16187_32_#_39539_#_40903_#_-1_#_ID=5667_32	d__Bacteria;p__Proteobacteria;c__Gammaproteobacteria;o__Pseudomonadales;f__Porticoccaceae;g__HTCC2207;s__HTCC2207 sp002378645	Tetratricopeptide repeat protein	52	NA	NA	3.7934
contig_1461_403_#_426550_#_429501_#_-1_#_ID=4123_403	d__Bacteria;p__Bacteroidota;c__Bacteroidia;o__Flavobacteriales;f__Flavobacteriaceae;g__Polaribacter;s__	Amidohydrolase family protein	109	NA	3.3081	NA
contig_13960_16_#_13975_#_14679_#_-1_#_ID=3513_16	Unclassified	hypothetical protein	26	NA	1.6541	NA
contig_1211_25_#_15848_#_16027_#_1_#_ID=1837_25	d__Bacteria;p__Bacteroidota;c__Bacteroidia;o__Flavobacteriales;f__Flavobacteriaceae;g__HC6-5;s__	50S ribosomal protein L30	7	NA	NA	6.3223
contig_4880_39_#_35599_#_37101_#_-1_#_ID=9760_39	d__Bacteria;p__Proteobacteria;c__Alphaproteobacteria;o__Rhodobacterales;f__Rhodobacteraceae;g__Planktomarina;s__Planktomarina temperata	Altronate dehydratase	53	NA	7.4433	NA
contig_11235_160_#_171237_#_171518_#_1_#_ID=1064_160	d__Bacteria;p__Actinobacteriota;c__Acidimicrobiia;o__Acidimicrobiales;f__UBA10347;g__UBA10347;s__UBA10347 sp003485885	30S ribosomal protein S15	10	NA	2.4811	NA
contig_9015_306_#_290972_#_292054_#_-1_#_ID=12978_306	d__Bacteria;p__Bacteroidota;c__Bacteroidia;o__Flavobacteriales;f__Flavobacteriaceae;g__MAG-121220-bin8;s__MAG-121220-bin8 sp002700465	3-deoxy-7-phosphoheptulonate synthase	41	NA	NA	2.5289
contig_17833_32_#_26366_#_27595_#_-1_#_ID=7224_32	d__Bacteria;p__Proteobacteria;c__Gammaproteobacteria;o__Pseudomonadales;f__Porticoccaceae;g__HTCC2207;s__HTCC2207 sp002685195	NADH:ubiquinone reductase (Na(+)-transporting) subunit F	46	NA	NA	2.5289
contig_3658_713_#_800156_#_800707_#_-1_#_ID=8891_713	d__Bacteria;p__Bacteroidota;c__Bacteroidia;o__Flavobacteriales;f__Crocinitomicaceae;g__UBA952;s__	50S ribosomal protein L5	21	NA	NA	5.0578
contig_351_10_#_10057_#_11586_#_-1_#_ID=8785_10	d__Bacteria;p__Proteobacteria;c__Alphaproteobacteria;o__Rhodobacterales;f__Rhodobacteraceae;g__Planktomarina;s__Planktomarina temperata	Protein kinase domain-containing protein	56	NA	5.7892	NA
contig_12124_97_#_93124_#_96420_#_1_#_ID=1851_97	d__Bacteria;p__Bacteroidota;c__Bacteroidia;o__Flavobacteriales;f__Flavobacteriaceae;g__HC6-5;s__	DUF2723 domain-containing protein	127	NA	9.0973	NA
contig_100_4_#_4978_#_6240_#_1_#_ID=3_4	d__Bacteria;p__Proteobacteria;c__Alphaproteobacteria;o__Rhodobacterales;f__Rhodobacteraceae;g__Amylibacter;s__Amylibacter sp900197625	ABC polyamine/opine transporter, inner membrane subunit	47	NA	6.6162	NA
contig_17971_31_#_25906_#_26445_#_1_#_ID=7366_31	d__Bacteria;p__Pseudomonadota;c__Alphaproteobacteria;o__Rhodobacterales;f__Rhodobacteraceae;	ATP synthase subunit b	19	NA	2.4811	NA
contig_3815_244_#_247438_#_247866_#_1_#_ID=9008_244	d__Bacteria;p__Proteobacteria;c__Alphaproteobacteria;o__Rhizobiales;f__Rhizobiaceae;g__R2A130;s__	50S ribosomal protein L11	15	NA	NA	2.5289
contig_10596_21_#_17738_#_18733_#_1_#_ID=508_21	d__Bacteria;p__Bacteroidota;c__Bacteroidia;o__Flavobacteriales;f__Flavobacteriaceae;g__Polaribacter;s__	Beta-ketoacyl-[acyl-carrier-protein] synthase III	36	NA	4.9622	NA
contig_4840_39_#_35637_#_36692_#_1_#_ID=9735_39	d__Bacteria;p__Proteobacteria;c__Alphaproteobacteria;o__Rhodobacterales;f__Rhodobacteraceae;g__Planktomarina;s__Planktomarina sp002683685	Glycine betaine transport ATP-binding protein OpuAA	39	NA	6.6162	NA
contig_5053_22_#_30379_#_33738_#_1_#_ID=9880_22	d__Bacteria;p__Bacteroidota;c__Bacteroidia;o__Flavobacteriales;f__Flavobacteriaceae;g__SCGC-AAA160-P02;s__	ASPIC/UnbV domain-containing protein	125	NA	9.0973	NA
contig_17819_19_#_12899_#_16657_#_1_#_ID=7209_19	d__Bacteria;p__Pseudomonadota;c__Alphaproteobacteria;	Flagellar hook protein FlgE	132	NA	1.6541	NA
contig_16310_17_#_14069_#_14539_#_1_#_ID=5789_17	d__Bacteria;p__Proteobacteria;c__Alphaproteobacteria;o__Rhodobacterales;f__Rhodobacteraceae;g__Amylibacter;s__Amylibacter sp000153745	transcription elongation factor GreA	17	NA	7.4433	NA
contig_16978_8_#_3346_#_4128_#_-1_#_ID=6369_8	d__Bacteria;p__Bacteroidota;c__Bacteroidia;o__Flavobacteriales;f__Flavobacteriaceae;g__SCGC-AAA160-P02;s__	Enoylase-CoA hydratase/isomerase family	28	NA	1.6541	NA
contig_14533_23_#_21505_#_22893_#_-1_#_ID=4048_23	d__Bacteria;p__Proteobacteria;c__Alphaproteobacteria;o__Rhodobacterales;f__Rhodobacteraceae;g__Ascidiaceihabitans;s__Ascidiaceihabitans sp002478745	threonine synthase	51	NA	9.9244	NA
contig_4880_40_#_37191_#_38816_#_-1_#_ID=9760_40	d__Bacteria;p__Proteobacteria;c__Alphaproteobacteria;o__Rhodobacterales;f__Rhodobacteraceae;g__Planktomarina;s__Planktomarina temperata	C4-dicarboxylate ABC transporter permease	58	NA	7.4433	NA
contig_11293_18_#_17089_#_18441_#_1_#_ID=1114_18	d__Bacteria;p__Proteobacteria;c__Alphaproteobacteria;o__Rhodobacterales;f__Rhodobacteraceae;g__Planktomarina;s__	Taurine--pyruvate aminotransferase	49	NA	6.6162	NA
contig_8165_8_#_6799_#_8382_#_-1_#_ID=12261_8	d__Bacteria;p__Proteobacteria;c__Alphaproteobacteria;o__Rhodobacterales;f__Rhodobacteraceae;g__Planktomarina;s__Planktomarina temperata	Glutamate--tRNA ligase 1	59	NA	6.6162	NA
contig_1187_8_#_9132_#_10016_#_1_#_ID=1636_8	d__Bacteria;p__Bacteroidota;c__Bacteroidia;o__Flavobacteriales;f__Flavobacteriaceae;g__SCGC-AAA160-P02;s__	GTPase Era	34	NA	1.6541	NA
contig_6893_17_#_11340_#_12404_#_-1_#_ID=11238_17	d__Bacteria;p__Proteobacteria;c__Alphaproteobacteria;o__Rhodobacterales;f__Rhodobacteraceae;g__Amylibacter;s__Amylibacter sp900197625	Fe(3+) ions import ATP-binding protein FbpC	39	NA	2.4811	NA
contig_12079_39_#_45057_#_45764_#_1_#_ID=1813_39	d__Bacteria;p__Bacteroidota;c__Bacteroidia;o__Flavobacteriales;f__Flavobacteriaceae;g__SCGC-AAA160-P02;s__	Cytokinin riboside 5'-monophosphate phosphoribohydrolase	27	NA	3.3081	NA
contig_13537_2145_#_2422191_#_2422448_#_1_#_ID=3131_2145	d__Bacteria;p__Proteobacteria;c__Gammaproteobacteria;o__Enterobacterales;f__Alteromonadaceae;g__Glaciecola;s__Glaciecola sp002292215	50S ribosomal protein L27	9	NA	5.7892	NA
contig_2172_8_#_5930_#_7231_#_-1_#_ID=7875_8	d__Bacteria;p__Bacteroidota;c__Bacteroidia;o__Flavobacteriales;f__Flavobacteriaceae;g__HC6-5;s__	Proton/sodium:glutamate symporter	46	NA	9.0973	NA
contig_17385_24_#_26583_#_27947_#_-1_#_ID=6767_24	d__Bacteria;p__Bacteroidota;c__Bacteroidia;o__Flavobacteriales;f__UA16;g__UA16;s__UA16 sp002477505	Gliding motility-associated lipoprotein	52	NA	NA	2.5289
contig_6761_150_#_144010_#_146874_#_1_#_ID=9614_150	d__Bacteria;p__Proteobacteria;c__Gammaproteobacteria;o__Pseudomonadales;f__Porticoccaceae;g__HTCC2207;s__	hypothetical protein	98	NA	NA	8.8512
contig_14007_3_#_2541_#_3008_#_1_#_ID=3424_3	d__Bacteria;p__Bacteroidota;c__Bacteroidia;o__Flavobacteriales;f__UA16;g__UA16;s__UA16 sp002390615	30S ribosomal protein S7	18	NA	NA	2.5289
contig_14454_556_#_599367_#_599747_#_1_#_ID=3972_556	d__Bacteria;p__Proteobacteria;c__Gammaproteobacteria;o__Pseudomonadales;f__Porticoccaceae;g__HTCC2207;s__	Large ribosomal subunit protein bL12	13	NA	NA	2.5289
contig_15549_39_#_32246_#_32773_#_1_#_ID=5027_39	d__Bacteria;p__Proteobacteria;c__Gammaproteobacteria;o__Pseudomonadales;f__Halieaceae;g__Luminiphilus;s__Luminiphilus sp002390485	50S ribosomal protein L6	19	NA	1.6541	NA
contig_6858_10_#_9057_#_9737_#_1_#_ID=11207_10	d__Bacteria;p__Bacteroidota;c__Bacteroidia;o__Cytophagales;f__Cyclobacteriaceae;g__UBA4465;s__	GTP cyclohydrolase I FolE	26	NA	1.6541	NA
contig_10596_444_#_490623_#_490898_#_-1_#_ID=508_444	d__Bacteria;p__Bacteroidota;c__Bacteroidia;o__Flavobacteriales;f__Flavobacteriaceae;g__Polaribacter;s__	Co-chaperonin GroES (HSP10)	10	NA	1.6541	NA
contig_12909_1_#_3_#_3293_#_-1_#_ID=2407_1	d__Bacteria;p__Proteobacteria;c__Gammaproteobacteria;o__Pseudomonadales;f__Porticoccaceae;g__HTCC2207;s__	chromosome segregation protein SMC	123	NA	7.4433	NA
contig_12850_219_#_202857_#_204461_#_-1_#_ID=2505_219	d__Bacteria;p__Proteobacteria;c__Alphaproteobacteria;o__Rhodobacterales;f__Rhodobacteraceae;g__Amylibacter;s__Amylibacter sp000153745	phosphoenolpyruvate carboxykinase	59	NA	9.0973	NA
contig_455_435_#_442201_#_443655_#_-1_#_ID=8066_435	d__Bacteria;p__Bacteroidota;c__Bacteroidia;o__Flavobacteriales;f__Flavobacteriaceae;g__Hel1-33-131;s__	pyruvate kinase	54	NA	1.6541	NA
contig_13278_60_#_66857_#_68326_#_1_#_ID=2731_60	d__Bacteria;p__Proteobacteria;c__Alphaproteobacteria;o__Rhodobacterales;f__Rhodobacteraceae;g__Ascidiaceihabitans;s__	Amidophosphoribosyltransferase	54	NA	1.6541	NA
contig_2017_179_#_177697_#_179004_#_-1_#_ID=7725_179	d__Bacteria;p__Proteobacteria;c__Alphaproteobacteria;o__Rhodobacterales;f__Rhodobacteraceae;g__Ascidiaceihabitans;s__Ascidiaceihabitans sp002478745	ATP-dependent protease ATPase subunit HslU	48	NA	3.3081	NA
contig_11973_17_#_11977_#_15432_#_1_#_ID=1718_17	d__Bacteria;p__Proteobacteria;c__Alphaproteobacteria;o__Rhodobacterales;f__Rhodobacteraceae;g__Planktomarina;s__	Chromosome partition protein Smc	125	NA	6.6162	NA
contig_3166_104_#_106983_#_110453_#_1_#_ID=8548_104	d__Bacteria;p__Proteobacteria;c__Alphaproteobacteria;o__Rhodobacterales;f__Rhodobacteraceae;g__Amylibacter;s__Amylibacter sp900197625	DNA polymerase III subunit alpha	129	NA	7.4433	NA
contig_3552_432_#_470307_#_471053_#_-1_#_ID=8823_432	d__Bacteria;p__Bacteroidota;c__Bacteroidia;o__Flavobacteriales;f__Flavobacteriaceae;g__Polaribacter;s__Polaribacter sp900106075	Electron transfer flavoprotein beta subunit	27	NA	3.3081	NA
scaffold_3_300_#_311613_#_312584_#_-1_#_ID=13779_300	d__Bacteria;p__Proteobacteria;c__Alphaproteobacteria;o__Rhodobacterales;f__Rhodobacteraceae;g__Amylibacter;s__Amylibacter sp900197625	2-hydroxyacid dehydrogenase	36	NA	9.9244	NA
contig_14939_1_#_3_#_800_#_-1_#_ID=4430_1	d__Bacteria;p__Bacteroidota;c__Bacteroidia;	hypothetical protein	28	NA	NA	2.5289
contig_14189_25_#_25147_#_25635_#_1_#_ID=3721_25	d__Bacteria;p__Bacteroidota;c__Bacteroidia;o__Flavobacteriales;f__Flavobacteriaceae;g__UBA7433;s__UBA7433 sp002477565	Biotin carboxyl carrier protein of acetyl-CoA carboxylase	18	NA	4.9622	NA
contig_40_214_#_212303_#_212956_#_1_#_ID=9144_214	d__Bacteria;p__Proteobacteria;c__Alphaproteobacteria;o__Rhodobacterales;f__Rhodobacteraceae;g__Amylibacter;s__Amylibacter sp000153745	adenylate kinase	24	NA	1.6541	NA
scaffold_11434_132_#_131072_#_132130_#_-1_#_ID=13772_132	d__Bacteria;p__Bacteroidota;c__Bacteroidia;o__Flavobacteriales;f__Schleiferiaceae;g__UBA10364;s__UBA10364 sp003045825	Thioredoxin domain-containing protein	39	NA	NA	3.7934
contig_15110_3_#_1116_#_2792_#_1_#_ID=4602_3	d__Bacteria;p__Bacteroidota;c__Bacteroidia;	hypothetical protein	60	NA	NA	2.5289
contig_12196_26_#_27966_#_28292_#_1_#_ID=1912_26	d__Bacteria;p__Proteobacteria;c__Alphaproteobacteria;o__Rhodobacterales;f__Rhodobacteraceae;g__Tateyamaria;s__Tateyamaria sp003445215	integration host factor subunit alpha	12	NA	NA	2.5289
contig_11342_78_#_68051_#_69226_#_1_#_ID=1155_78	d__Bacteria;p__Proteobacteria;c__Alphaproteobacteria;o__Rhodobacterales;f__Rhodobacteraceae;g__Lentibacter;s__Lentibacter algarum	Acetyl-CoA acetyltransferase	41	NA	NA	2.5289
contig_2558_17_#_17557_#_18852_#_-1_#_ID=8134_17	d__Bacteria;p__Bacteroidota;c__Bacteroidia;o__Flavobacteriales;f__Flavobacteriaceae;g__SCGC-AAA160-P02;s__	Aminopeptidase P N-terminal domain-containing protein	50	NA	NA	6.3223
contig_11251_2_#_1515_#_3347_#_1_#_ID=1080_2	d__Bacteria;p__Bacteroidota;c__Bacteroidia;o__Flavobacteriales;f__Flavobacteriaceae;g__Hel1-33-131;s__	hypothetical protein	65	NA	7.4433	NA
contig_16696_50_#_39117_#_39512_#_-1_#_ID=5995_50	d__Bacteria;p__Proteobacteria;c__Gammaproteobacteria;o__Burkholderiales;f__Methylophilaceae;g__BACL14;s__	30S ribosomal protein S8	14	NA	3.3081	NA
contig_6032_33_#_31307_#_31861_#_-1_#_ID=9100_33	d__Bacteria;p__Proteobacteria;c__Alphaproteobacteria;o__Rhodobacterales;f__Rhodobacteraceae;g__Planktomarina;s__	Protein GrpE	21	NA	6.6162	NA
contig_5731_31_#_29588_#_31558_#_-1_#_ID=10387_31	d__Bacteria;p__Proteobacteria;c__Gammaproteobacteria;o__Pseudomonadales;f__Nitrincolaceae;g__ASP10-02a;s__ASP10-02a sp002335115	ATP-dependent zinc metalloprotease FtsH	71	NA	3.3081	NA
contig_2599_48_#_45701_#_46117_#_1_#_ID=8170_48	d__Bacteria;p__Proteobacteria;c__Alphaproteobacteria;o__Rhodobacterales;f__Rhodobacteraceae;g__Planktomarina;s__	Heat-shock protein Hsp20	15	NA	7.4433	NA
contig_14454_948_#_1015664_#_1016782_#_1_#_ID=3972_948	d__Bacteria;p__Proteobacteria;c__Gammaproteobacteria;o__Pseudomonadales;f__Porticoccaceae;g__HTCC2207;s__	Protein HflK	41	NA	4.9622	NA
contig_9524_2_#_809_#_1660_#_1_#_ID=13381_2	d__Bacteria;p__Pseudomonadota;c__Alphaproteobacteria;o__Rhodobacterales;f__Rhodobacteraceae;	hypothetical protein	32	NA	1.6541	NA
contig_13920_196_#_168344_#_169228_#_-1_#_ID=3477_196	d__Bacteria;p__Actinobacteriota;c__Acidimicrobiia;o__Actinomarinales;f__Actinomarinaceae;g__Actinomarina;s__Actinomarina sp014384285	pyridoxal 5'-phosphate synthase lyase subunit PdxS	31	NA	NA	8.8512
contig_14109_27_#_22443_#_22736_#_-1_#_ID=3650_27	d__Bacteria;p__Proteobacteria;c__Gammaproteobacteria;o__Pseudomonadales;f__Porticoccaceae;g__HTCC2207;s__HTCC2207 sp002378645	RNA chaperone Hfq	11	NA	NA	2.5289
scaffold_4689_251_#_241640_#_244006_#_-1_#_ID=13785_251	d__Bacteria;p__Bacteroidota;c__Bacteroidia;o__Flavobacteriales;f__Flavobacteriaceae;g__MAG-121220-bin8;s__MAG-121220-bin8 sp002700465	Phosphate transporter	87	NA	4.1352	NA
contig_1822_58_#_53208_#_54212_#_-1_#_ID=7563_58	d__Bacteria;p__Bacteroidota;c__Bacteroidia;o__Flavobacteriales;f__Flavobacteriaceae;g__HC6-5;s__	D-arabinose 5-phosphate isomerase	36	NA	5.7892	NA
contig_6360_261_#_277509_#_278486_#_1_#_ID=10836_261	d__Bacteria;p__Bacteroidota;c__Bacteroidia;o__Flavobacteriales;f__Schleiferiaceae;g__UBA10364;s__UBA10364 sp003045825	ribonucleoside-diphosphate reductase	38	NA	4.9622	NA
contig_16216_20_#_21776_#_22036_#_1_#_ID=5694_20	d__Bacteria;p__Proteobacteria;c__Gammaproteobacteria;o__Pseudomonadales;f__Nitrincolaceae;g__ASP10-02a;s__ASP10-02a sp002335115	F0F1 ATP synthase subunit C	9	NA	NA	6.3223
contig_13712_107_#_97360_#_98196_#_1_#_ID=3291_107	d__Bacteria;p__Proteobacteria;c__Alphaproteobacteria;o__Rhodobacterales;f__Rhodobacteraceae;g__Ascidiaceihabitans;s__	signal peptidase I	31	NA	NA	3.7934
contig_7188_36_#_38393_#_40267_#_-1_#_ID=11485_36	d__Bacteria;p__Bacteroidota;c__Bacteroidia;o__Flavobacteriales;f__Flavobacteriaceae;g__SCGC-AAA160-P02;s__	tRNA uridine-5-carboxymethylaminomethyl(34) synthesis enzyme MnmG	69	NA	6.6162	NA
contig_16799_457_#_497020_#_498690_#_1_#_ID=6207_457	d__Bacteria;p__Bacteroidota;c__Bacteroidia;o__Flavobacteriales;f__Schleiferiaceae;g__UBA10364;s__UBA10364 sp002387615	Tetratricopeptide repeat protein	63	NA	NA	2.5289
contig_13537_1045_#_1200451_#_1201275_#_1_#_ID=3131_1045	d__Bacteria;p__Proteobacteria;c__Gammaproteobacteria;o__Enterobacterales;f__Alteromonadaceae;g__Glaciecola;s__Glaciecola sp002292215	2,3,4,5-tetrahydropyridine-2,6-dicarboxylate N-succinyltransferase	29	NA	5.7892	NA
contig_17320_11_#_11214_#_12437_#_-1_#_ID=6701_11	d__Bacteria;p__Proteobacteria;c__Alphaproteobacteria;o__Rhodobacterales;f__Rhodobacteraceae;g__Amylibacter;s__Amylibacter sp900197625	5-aminolevulinate synthase	45	NA	7.4433	NA
contig_5798_111_#_106789_#_107640_#_-1_#_ID=10440_111	d__Bacteria;	Protein deglycase HchA	31	NA	6.6162	NA
contig_1906_23_#_22150_#_23574_#_1_#_ID=7636_23	d__Bacteria;p__Bacteroidota;c__Bacteroidia;o__Flavobacteriales;f__Flavobacteriaceae;g__HC6-5;s__	tRNA nucleotidyltransferase	53	NA	7.4433	NA
contig_2187_406_#_411898_#_414405_#_-1_#_ID=7887_406	d__Bacteria;p__Bacteroidota;c__Bacteroidia;o__Flavobacteriales;f__Flavobacteriaceae;	Peptidase M14 carboxypeptidase A domain-containing protein	95	NA	NA	3.7934
contig_11759_157_#_159995_#_160612_#_-1_#_ID=1536_157	d__Bacteria;p__Proteobacteria;c__Alphaproteobacteria;o__Rhodobacterales;f__Rhodobacteraceae;g__Ascidiaceihabitans;s__Ascidiaceihabitans sp002478745	NADH-quinone oxidoreductase subunit C	24	NA	3.3081	NA
contig_126_132_#_115703_#_116077_#_1_#_ID=2273_132	d__Bacteria;	SnoaL-like domain-containing protein	13	NA	4.9622	NA
contig_1531_75_#_74503_#_75984_#_1_#_ID=4800_75	d__Bacteria;p__Bacteroidota;c__Bacteroidia;o__Flavobacteriales;f__Flavobacteriaceae;g__Hel1-33-131;s__	SusD-like protein	54	SusD-like	3.3081	NA
contig_14650_5_#_3341_#_4015_#_-1_#_ID=4164_5	d__Bacteria;p__Proteobacteria;c__Alphaproteobacteria;o__Rhodobacterales;f__Rhodobacteraceae;g__Planktomarina;s__Planktomarina sp002683685	putative lipid-binding transport protein, Tim44 family	25	NA	5.7892	NA
contig_1939_87_#_102736_#_103455_#_1_#_ID=7662_87	d__Bacteria;p__Bacteroidota;c__Bacteroidia;o__Flavobacteriales;f__Flavobacteriaceae;g__Polaribacter;s__	TonB	27	NA	3.3081	NA
contig_14897_28_#_27513_#_27908_#_-1_#_ID=4387_28	d__Bacteria;p__Proteobacteria;c__Gammaproteobacteria;o__Pseudomonadales;f__Pseudohongiellaceae;g__OM182;s__OM182 sp001438145	30S ribosomal protein S8	14	NA	2.4811	NA
contig_16858_40_#_46466_#_47314_#_1_#_ID=6258_40	d__Bacteria;p__Proteobacteria;c__Gammaproteobacteria;o__SAR86;f__D2472;g__D2472;s__	ATP-binding protein	32	NA	1.6541	NA
contig_304_134_#_134025_#_134303_#_1_#_ID=6925_134	d__Bacteria;p__Proteobacteria;c__Gammaproteobacteria;o__SAR86;f__D2472;g__SCGC-AAA076-P13;s__	hypothetical protein	10	NA	NA	12.645
contig_17260_169_#_157168_#_157875_#_1_#_ID=6638_169	Unclassified	hypothetical protein	25	NA	NA	13.909
contig_15066_84_#_99378_#_100487_#_1_#_ID=4559_84	d__Bacteria;p__Bacteroidota;c__Bacteroidia;o__Flavobacteriales;f__Schleiferiaceae;g__UBA10364;s__UBA10364 sp003045825	peptidylprolyl isomerase	39	NA	NA	2.5289
contig_15879_117_#_130555_#_130932_#_-1_#_ID=5360_117	d__Bacteria;p__Bacteroidota;c__Bacteroidia;o__Flavobacteriales;f__Crocinitomicaceae;g__UBA952;s__	Large ribosomal subunit protein bL12	13	NA	NA	7.5867
contig_4075_4_#_3075_#_3419_#_-1_#_ID=7706_4	d__Bacteria;p__Bacteroidota;c__Bacteroidia;o__Flavobacteriales;f__Flavobacteriaceae;	hypothetical protein	12	NA	NA	2.5289
contig_8811_4_#_3292_#_4368_#_1_#_ID=12808_4	d__Bacteria;p__Proteobacteria;c__Alphaproteobacteria;o__Rhodobacterales;f__Rhodobacteraceae;g__Planktomarina;s__Planktomarina temperata	ABC-type branched-chain amino acid transport system, permease component	39	NA	NA	3.7934
contig_8101_121_#_126008_#_126331_#_1_#_ID=10593_121	d__Bacteria;p__Pseudomonadota;c__Alphaproteobacteria;o__Rhodobacterales;f__Rhodobacteraceae;	Protein translocase subunit SecE	12	NA	NA	10.116
contig_13436_38_#_26010_#_26708_#_-1_#_ID=3045_38	d__Bacteria;p__Bacteroidota;c__Bacteroidia;o__Cytophagales;f__Cyclobacteriaceae;g__UBA4465;s__UBA4465 sp002292365	50S ribosomal protein L1	25	NA	2.4811	NA
contig_14096_39_#_38262_#_40031_#_-1_#_ID=3635_39	d__Bacteria;p__Proteobacteria;c__Alphaproteobacteria;o__Rhodobacterales;f__Rhodobacteraceae;g__Planktomarina;s__Planktomarina temperata	ABC transporter ATP-binding protein	64	NA	5.7892	NA
contig_40_474_#_485395_#_488040_#_1_#_ID=9144_474	d__Bacteria;p__Proteobacteria;c__Alphaproteobacteria;o__Rhodobacterales;f__Rhodobacteraceae;g__Amylibacter;s__Amylibacter sp000153745	Helicase, putative	99	NA	5.7892	NA
contig_12289_419_#_437246_#_438031_#_-1_#_ID=1983_419	d__Bacteria;p__Proteobacteria;c__Alphaproteobacteria;o__Rhizobiales;f__Rhizobiaceae;g__R2A130;s__	Cyclohexadienyl dehydratase	28	NA	1.6541	NA
contig_998_1_#_2_#_499_#_-1_#_ID=12067_1	d__Bacteria;p__Bacteroidota;c__Bacteroidia;o__Flavobacteriales;f__Flavobacteriaceae;	acyl-CoA dehydrogenase family protein	18	NA	1.6541	NA
contig_16808_6_#_5412_#_6068_#_-1_#_ID=6216_6	d__Bacteria;p__Proteobacteria;c__Alphaproteobacteria;o__Rhodobacterales;f__Rhodobacteraceae;g__Amylibacter;s__Amylibacter sp900197625	Transporter, Tim44 family protein	24	NA	2.4811	NA
contig_13132_13_#_11198_#_11857_#_1_#_ID=2759_13	d__Bacteria;p__Bacteroidota;c__Bacteroidia;o__Flavobacteriales;f__Flavobacteriaceae;g__Polaribacter;s__	phosphatidylserine decarboxylase family protein	25	NA	2.4811	NA
contig_1130_79_#_78159_#_80297_#_1_#_ID=1119_79	d__Bacteria;p__Bacteroidota;c__Bacteroidia;o__Flavobacteriales;f__Flavobacteriaceae;g__HC6-5;s__	methylmalonyl-CoA mutase	78	NA	NA	3.7934
contig_14761_86_#_81473_#_81850_#_-1_#_ID=4261_86	d__Bacteria;p__Proteobacteria;c__Gammaproteobacteria;o__Pseudomonadales;f__Porticoccaceae;g__HTCC2207;s__HTCC2207 sp002335945	Large ribosomal subunit protein bL12	13	NA	NA	2.5289
contig_11282_9_#_5714_#_7927_#_-1_#_ID=1104_9	d__Bacteria;p__Pseudomonadota;c__Alphaproteobacteria;	hypothetical protein	81	NA	6.6162	NA
contig_9979_8_#_5029_#_7749_#_-1_#_ID=13753_8	d__Bacteria;p__Proteobacteria;c__Alphaproteobacteria;o__Rhodobacterales;f__Rhodobacteraceae;g__Amylibacter;s__Amylibacter sp900197625	DNA translocase FtsK	101	NA	3.3081	NA
contig_17134_3_#_886_#_1944_#_-1_#_ID=6520_3	d__Bacteria;p__Proteobacteria;c__Alphaproteobacteria;o__Rhodobacterales;f__Rhodobacteraceae;g__Amylibacter;s__Amylibacter sp000153745	NADH-quinone oxidoreductase subunit NuoH	39	NA	5.7892	NA
contig_16706_13_#_9841_#_10602_#_1_#_ID=6123_13	d__Bacteria;p__Proteobacteria;c__Alphaproteobacteria;o__Rhodobacterales;f__Rhodobacteraceae;g__Tateyamaria;s__	Phosphoribosylaminoimidazole-succinocarboxamide synthase 1	29	NA	NA	2.5289
contig_13537_1762_#_2007603_#_2008136_#_-1_#_ID=3131_1762	d__Bacteria;p__Proteobacteria;c__Gammaproteobacteria;o__Enterobacterales;f__Alteromonadaceae;g__Glaciecola;s__Glaciecola sp002292215	F0F1 ATP synthase subunit delta	19	NA	10.751	NA
contig_14429_538_#_471963_#_472283_#_1_#_ID=3948_538	d__Bacteria;p__Proteobacteria;c__Gammaproteobacteria;o__SAR86;f__D2472;g__SCGC-AAA076-P13;s__	50S ribosomal protein L21	12	NA	2.4811	NA
contig_10512_38_#_28007_#_29089_#_-1_#_ID=439_38	d__Bacteria;p__Proteobacteria;c__Alphaproteobacteria;o__Rhodobacterales;f__Rhodobacteraceae;g__R2A62;s__R2A62 sp000161835	Bacterial extracellular solute-binding protein, family 7	38	NA	NA	2.5289
contig_16677_37_#_37825_#_39771_#_1_#_ID=5977_37	d__Bacteria;p__Proteobacteria;c__Gammaproteobacteria;o__Pseudomonadales;f__Porticoccaceae;g__HTCC2207;s__HTCC2207 sp002378645	molecular chaperone HtpG	73	NA	1.6541	NA
contig_13537_191_#_227125_#_228960_#_1_#_ID=3131_191	d__Bacteria;p__Proteobacteria;c__Gammaproteobacteria;o__Enterobacterales;f__Alteromonadaceae;g__Glaciecola;s__Glaciecola sp002292215	phosphogluconate dehydratase	65	NA	8.2703	NA
contig_16690_66_#_64065_#_66671_#_1_#_ID=5990_66	d__Bacteria;p__Proteobacteria;c__Gammaproteobacteria;o__Pseudomonadales;f__Halieaceae;g__Luminiphilus;s__Luminiphilus sp002390485	TonB-dependent receptor	94	other TBDR	NA	11.38
contig_12687_18_#_17163_#_18119_#_1_#_ID=2356_18	d__Bacteria;p__Proteobacteria;c__Gammaproteobacteria;o__Pseudomonadales;f__Porticoccaceae;g__HTCC2207;s__HTCC2207 sp002685195	Porin	35	NA	NA	5.0578
contig_14639_52_#_51552_#_52391_#_1_#_ID=4151_52	d__Bacteria;p__Bacteroidota;c__Bacteroidia;o__Flavobacteriales;f__Flavobacteriaceae;g__Polaribacter;s__	Phosphoserine aminotransferase	31	NA	1.6541	NA
contig_40_81_#_85660_#_89115_#_1_#_ID=9144_81	d__Bacteria;p__Pseudomonadota;c__Alphaproteobacteria;o__Rhodobacterales;f__Rhodobacteraceae;	chromosome segregation protein SMC	128	NA	1.6541	NA
contig_7742_414_#_488160_#_488429_#_-1_#_ID=11900_414	d__Bacteria;p__Bacteroidota;c__Bacteroidia;o__Flavobacteriales;f__Schleiferiaceae;g__UBA10364;s__UBA10364 sp002387615	30S ribosomal protein S15	10	NA	NA	3.7934
contig_1421_37_#_35187_#_36044_#_-1_#_ID=3743_37	d__Bacteria;p__Bacteroidota;c__Bacteroidia;o__Flavobacteriales;f__Flavobacteriaceae;g__HC6-5;s__	YicC family protein	33	NA	4.9622	NA
contig_4980_66_#_62359_#_63012_#_1_#_ID=9830_66	d__Bacteria;p__Proteobacteria;c__Alphaproteobacteria;o__Rhodobacterales;f__Rhodobacteraceae;g__Tateyamaria;s__	OmpA family protein	23	NA	NA	7.5867
contig_17225_21_#_20522_#_21361_#_-1_#_ID=6605_21	d__Bacteria;p__Bacteroidota;c__Bacteroidia;o__Cytophagales;f__Cyclobacteriaceae;g__UBA4465;s__	Gliding motility protein GldN	32	NA	6.6162	NA
contig_1217_105_#_105906_#_107279_#_1_#_ID=1887_105	d__Bacteria;p__Bacteroidota;c__Bacteroidia;o__Flavobacteriales;f__Flavobacteriaceae;g__SCGC-AAA160-P02;s__	Ammonium transporter	48	NA	1.6541	NA
contig_17352_555_#_625242_#_625691_#_-1_#_ID=6733_555	d__Bacteria;p__Proteobacteria;c__Gammaproteobacteria;o__Pseudomonadales;f__Porticoccaceae;g__HTCC2207;s__	Large ribosomal subunit protein bL9	16	NA	4.9622	NA
contig_11973_29_#_24590_#_26431_#_1_#_ID=1718_29	d__Bacteria;p__Proteobacteria;c__Alphaproteobacteria;o__Rhodobacterales;f__Rhodobacteraceae;g__Planktomarina;s__	Precorrin-3B C[17]-methyltransferase CobJ	64	NA	6.6162	NA
contig_16125_13_#_10881_#_11267_#_1_#_ID=5606_13	d__Bacteria;p__Bacteroidota;c__Bacteroidia;o__Flavobacteriales;f__UBA7430;g__UBA7430;s__UBA7430 sp002478765	30S ribosomal protein S9	14	NA	NA	3.7934
contig_13537_1469_#_1695392_#_1695751_#_1_#_ID=3131_1469	d__Bacteria;p__Proteobacteria;c__Gammaproteobacteria;o__Enterobacterales;f__Alteromonadaceae;g__Glaciecola;s__Glaciecola sp002292215	Diguanylate cyclase	13	NA	4.9622	NA
contig_16783_11_#_11213_#_11662_#_-1_#_ID=6194_11	d__Bacteria;p__Bacteroidota;c__Bacteroidia;o__Flavobacteriales;f__Flavobacteriaceae;g__SCGC-AAA160-P02;s__	thioredoxin-dependent thiol peroxidase	17	NA	NA	5.0578
contig_18050_86_#_83261_#_83830_#_1_#_ID=7450_86	d__Bacteria;p__Bacteroidota;c__Bacteroidia;o__Flavobacteriales;f__UA16;g__UBA8752;s__	30S ribosomal protein S5	20	NA	3.3081	NA
contig_17891_66_#_74383_#_74820_#_-1_#_ID=7281_66	d__Bacteria;p__Proteobacteria;c__Gammaproteobacteria;o__Pseudomonadales;f__HTCC2089;g__UBA9926;s__UBA9926 sp003451575	3-hydroxyacyl-ACP dehydratase FabZ	16	NA	1.6541	NA
scaffold_5855_399_#_439266_#_439823_#_-1_#_ID=13792_399	d__Bacteria;p__Bacteroidota;c__Bacteroidia;o__Flavobacteriales;f__Flavobacteriaceae;g__Polaribacter;s__Polaribacter sp900106075	ATP synthase F1 subunit delta	21	NA	4.1352	NA
contig_3113_252_#_255210_#_255644_#_1_#_ID=6982_252	d__Bacteria;p__Pseudomonadota;c__Gammaproteobacteria;	hypothetical protein	14	NA	NA	5.0578
contig_4127_64_#_67766_#_68638_#_-1_#_ID=9221_64	d__Bacteria;p__Bacteroidota;c__Bacteroidia;o__Flavobacteriales;f__Flavobacteriaceae;g__SCGC-AAA160-P02;s__	hypothetical protein	33	NA	2.4811	NA
contig_12721_20_#_21693_#_22454_#_1_#_ID=2388_20	d__Bacteria;p__Bacteroidota;c__Bacteroidia;o__Flavobacteriales;f__Flavobacteriaceae;g__UBA7433;s__UBA7433 sp002477565	triose-phosphate isomerase	27	NA	2.4811	NA
contig_13537_1602_#_1840115_#_1842478_#_1_#_ID=3131_1602	d__Bacteria;p__Proteobacteria;c__Gammaproteobacteria;o__Enterobacterales;f__Alteromonadaceae;g__Glaciecola;s__Glaciecola sp002292215	Pesticidal crystal protein Cry22Aa Ig-like domain-containing protein	84	NA	7.4433	NA
contig_1227_29_#_27508_#_27903_#_1_#_ID=1970_29	d__Bacteria;p__Bacteroidota;c__Bacteroidia;o__Flavobacteriales;f__Flavobacteriaceae;g__HC6-5;s__	30S ribosome-binding factor RbfA	15	NA	6.6162	NA
contig_16788_60_#_57118_#_58329_#_1_#_ID=6199_60	d__Bacteria;p__Proteobacteria;c__Alphaproteobacteria;o__Rhodobacterales;f__Rhodobacteraceae;g__Ascidiaceihabitans;s__	acetyl-CoA C-acetyltransferase	43	NA	4.1352	NA
contig_3305_97_#_104869_#_107490_#_-1_#_ID=8640_97	d__Bacteria;p__Proteobacteria;c__Gammaproteobacteria;o__Pseudomonadales;f__Halieaceae;g__Luminiphilus;s__Luminiphilus sp009886815	outer membrane protein assembly factor BamA	96	NA	NA	10.116
contig_16773_138_#_135526_#_136056_#_-1_#_ID=6185_138	d__Bacteria;p__Proteobacteria;c__Gammaproteobacteria;o__Pseudomonadales;f__Halieaceae;g__Luminiphilus;s__	50S ribosomal protein L10	19	NA	NA	2.5289
contig_12577_82_#_81860_#_84007_#_1_#_ID=2251_82	d__Bacteria;p__Bacteroidota;c__Bacteroidia;o__Flavobacteriales;f__Flavobacteriaceae;g__Hel1-33-131;s__	Peptidylprolyl isomerase	79	NA	NA	7.5867
contig_1961_465_#_482747_#_484048_#_-1_#_ID=7683_465	d__Bacteria;p__Proteobacteria;c__Alphaproteobacteria;o__Rhodobacterales;f__Rhodobacteraceae;g__Amylibacter;s__Amylibacter sp900197625	xylose isomerase	49	NA	NA	3.7934
contig_9893_81_#_85634_#_86329_#_1_#_ID=13676_81	d__Bacteria;p__Proteobacteria;c__Gammaproteobacteria;o__Pseudomonadales;f__HTCC2089;g__UBA9926;s__UBA9926 sp003451575	Biphenyl 2,3-dioxygenase	26	NA	NA	7.5867
contig_8944_2_#_101_#_505_#_1_#_ID=12916_2	d__Bacteria;p__Pseudomonadota;c__Alphaproteobacteria;o__Rhodobacterales;f__Rhodobacteraceae;	hypothetical protein	15	NA	4.1352	NA
contig_1_1064_#_1113218_#_1116682_#_1_#_ID=1_1064	d__Bacteria;p__Proteobacteria;c__Gammaproteobacteria;o__Pseudomonadales;f__Porticoccaceae;g__HTCC2207;s__	Glycosyl hydrolase 36 catalytic domain-containing protein	129	CAZyme	7.4433	NA
contig_16658_122_#_126865_#_127491_#_1_#_ID=6081_122	d__Bacteria;p__Bacteroidota;c__Bacteroidia;o__Flavobacteriales;f__Flavobacteriaceae;g__Polaribacter;s__	Carbonic anhydrase	22	NA	6.6162	NA
contig_4136_46_#_52994_#_54865_#_1_#_ID=9229_46	d__Bacteria;p__Pseudomonadota;c__Alphaproteobacteria;	3D-(3,5/4)-trihydroxycyclohexane-1,2-dione acylhydrolase (decyclizing)	68	NA	8.2703	NA
contig_4708_7_#_13606_#_13887_#_-1_#_ID=9635_7	d__Bacteria;p__Proteobacteria;c__Alphaproteobacteria;o__Rhodobacterales;f__Rhodobacteraceae;g__Planktomarina;s__Planktomarina temperata	hypothetical protein	11	NA	4.9622	NA
contig_13537_2061_#_2322705_#_2323031_#_1_#_ID=3131_2061	d__Bacteria;p__Proteobacteria;c__Gammaproteobacteria;o__Enterobacterales;f__Alteromonadaceae;g__Glaciecola;s__Glaciecola sp002292215	thioredoxin TrxA	12	NA	7.4433	NA
contig_13537_2495_#_2795345_#_2795824_#_1_#_ID=3131_2495	d__Bacteria;p__Proteobacteria;c__Gammaproteobacteria;o__Enterobacterales;f__Alteromonadaceae;g__Glaciecola;s__Glaciecola sp002292215	6,7-dimethyl-8-ribityllumazine synthase	17	NA	9.0973	NA
contig_18124_6_#_2671_#_3141_#_1_#_ID=7526_6	Unclassified	hypothetical protein	17	NA	3.3081	NA
contig_2596_203_#_188420_#_189805_#_1_#_ID=8167_203	d__Bacteria;p__Proteobacteria;c__Alphaproteobacteria;o__Rhodobacterales;f__Rhodobacteraceae;g__Planktomarina;s__Planktomarina temperata	Threonine synthase	50	NA	2.4811	NA
contig_6851_13_#_12487_#_13614_#_1_#_ID=11202_13	d__Bacteria;p__Proteobacteria;c__Alphaproteobacteria;o__Rhodobacterales;f__Rhodobacteraceae;g__Amylibacter;s__Amylibacter sp900197625	Aminotransferase family protein	41	NA	7.4433	NA
contig_6868_65_#_71736_#_73028_#_-1_#_ID=11216_65	d__Bacteria;p__Proteobacteria;c__Alphaproteobacteria;o__Rhodobacterales;f__Rhodobacteraceae;g__Ascidiaceihabitans;s__Ascidiaceihabitans sp002478745	Serine--tRNA ligase	46	NA	7.4433	NA
contig_14897_54_#_50417_#_50848_#_-1_#_ID=4387_54	d__Bacteria;p__Proteobacteria;c__Gammaproteobacteria;o__Pseudomonadales;f__Pseudohongiellaceae;g__OM182;s__OM182 sp001438145	50S ribosomal protein L11	15	NA	1.6541	NA
contig_17713_26_#_28510_#_29955_#_-1_#_ID=7104_26	d__Bacteria;p__Proteobacteria;c__Alphaproteobacteria;o__Rhizobiales;f__Rhizobiaceae;g__R2A130;s__	Aldehyde dehydrogenase	52	NA	1.6541	NA
contig_10160_87_#_102495_#_103865_#_-1_#_ID=148_87	d__Bacteria;p__Bacteroidota;c__Bacteroidia;o__Flavobacteriales;f__Flavobacteriaceae;g__HC6-5;s__	DNA repair protein RadA	50	NA	1.6541	NA
contig_14782_6_#_4420_#_5538_#_1_#_ID=4280_6	d__Bacteria;p__Bacteroidota;c__Bacteroidia;o__Flavobacteriales;f__Flavobacteriaceae;g__UBA7433;s__UBA7433 sp002477565	Chaperone protein DnaJ	41	NA	2.4811	NA
contig_11951_121_#_132366_#_132752_#_-1_#_ID=1703_121	d__Bacteria;p__Bacteroidota;c__Bacteroidia;o__Flavobacteriales;f__Flavobacteriaceae;g__UBA7428;s__	Small ribosomal subunit protein uS9	15	NA	1.6541	NA
contig_5869_106_#_101832_#_102539_#_1_#_ID=10482_106	d__Bacteria;p__Proteobacteria;c__Gammaproteobacteria;o__Pseudomonadales;f__Halieaceae;g__Luminiphilus;s__Luminiphilus sp009886815	Succinate dehydrogenase iron-sulfur subunit	26	NA	NA	2.5289
contig_13537_1337_#_1543696_#_1544466_#_-1_#_ID=3131_1337	d__Bacteria;p__Proteobacteria;c__Gammaproteobacteria;o__Enterobacterales;f__Alteromonadaceae;g__Glaciecola;s__Glaciecola sp002292215	Na(+)-translocating NADH-quinone reductase subunit C	27	NA	7.4433	NA
contig_15649_48_#_50359_#_51150_#_1_#_ID=5122_48	d__Bacteria;	hypothetical protein	29	NA	NA	8.8512
contig_2923_51_#_52424_#_53335_#_1_#_ID=8336_51	d__Bacteria;p__Pseudomonadota;c__Alphaproteobacteria;o__Rhodobacterales;f__Rhodobacteraceae;	phosphonate ABC transporter substrate-binding protein	32	NA	NA	5.0578
contig_17647_18_#_14316_#_16466_#_1_#_ID=7041_18	d__Bacteria;p__Verrucomicrobiota;c__Verrucomicrobiae;o__Verrucomicrobiales;f__Akkermansiaceae;g__UBA985;s__UBA985 sp002292185	polyribonucleotide nucleotidyltransferase	78	NA	NA	3.7934
contig_17964_48_#_35139_#_35753_#_-1_#_ID=7358_48	d__Bacteria;p__Proteobacteria;c__Gammaproteobacteria;o__Pseudomonadales;f__Porticoccaceae;g__HTCC2207;s__	50S ribosomal protein L4	22	NA	NA	2.5289
contig_11662_13_#_10071_#_11528_#_1_#_ID=1447_13	d__Bacteria;p__Bacteroidota;c__Bacteroidia;o__Flavobacteriales;f__Schleiferiaceae;g__UBA10364;s__UBA10364 sp003045825	trigger factor	55	NA	NA	3.7934
contig_14109_22_#_19083_#_19952_#_-1_#_ID=3650_22	d__Bacteria;p__Proteobacteria;c__Gammaproteobacteria;o__Pseudomonadales;f__Porticoccaceae;g__HTCC2207;s__HTCC2207 sp002378645	protease modulator HflC	33	NA	1.6541	NA
contig_15151_1_#_2_#_637_#_1_#_ID=4642_1	d__Bacteria;p__Bacteroidota;c__Bacteroidia;o__Flavobacteriales;f__Schleiferiaceae;g__UBA10364;s__UBA10364 sp003045825	adenylate kinase	23	NA	2.4811	NA
scaffold_4761_376_#_431687_#_433903_#_1_#_ID=13786_376	d__Bacteria;p__Bacteroidota;c__Bacteroidia;o__Flavobacteriales;f__Flavobacteriaceae;g__Polaribacter;s__	endonuclease	81	NA	7.4433	NA
contig_363_512_#_542993_#_543229_#_-1_#_ID=8877_512	d__Bacteria;p__Bacteroidota;c__Bacteroidia;o__Flavobacteriales;f__Flavobacteriaceae;g__SGZJ01;s__SGZJ01 sp004213995	50S ribosomal protein L28	9	NA	1.6541	NA
contig_1231_4_#_2919_#_4139_#_1_#_ID=2005_4	d__Bacteria;p__Bacteroidota;c__Bacteroidia;o__Flavobacteriales;f__Flavobacteriaceae;g__SCGC-AAA160-P02;s__	NADH:flavin oxidoreductase/NADH oxidase family protein	45	NA	NA	2.5289
contig_13133_21_#_16828_#_18741_#_1_#_ID=2760_21	d__Bacteria;p__Bacteroidota;c__Bacteroidia;o__Flavobacteriales;f__Flavobacteriaceae;g__Polaribacter;s__	DUF349 domain-containing protein	74	NA	4.9622	NA
contig_4127_21_#_17893_#_18576_#_-1_#_ID=9221_21	d__Bacteria;p__Bacteroidota;c__Bacteroidia;o__Flavobacteriales;f__Flavobacteriaceae;g__SCGC-AAA160-P02;s__	3-oxoacyl-[acyl-carrier-protein] reductase FabG	25	NA	1.6541	NA
contig_8118_2_#_268_#_711_#_1_#_ID=10605_2	d__Bacteria;p__Proteobacteria;c__Gammaproteobacteria;o__Pseudomonadales;f__Porticoccaceae;g__HTCC2207;s__HTCC2207 sp002685195	(S)-ureidoglycine aminohydrolase cupin domain-containing protein	17	NA	NA	8.8512
contig_13155_279_#_259543_#_259947_#_1_#_ID=2778_279	d__Bacteria;p__Proteobacteria;c__Gammaproteobacteria;o__Pseudomonadales;f__Halieaceae;g__Luminiphilus;s__	50S ribosomal protein L17	15	NA	NA	3.7934
contig_4476_81_#_96357_#_97001_#_1_#_ID=9459_81	d__Bacteria;p__Bacteroidota;c__Bacteroidia;o__Flavobacteriales;f__Flavobacteriaceae;g__Polaribacter;s__	gliding motility protein GldL	23	NA	NA	2.5289
contig_14609_7_#_5223_#_6260_#_-1_#_ID=4122_7	d__Bacteria;p__Bacteroidota;c__Bacteroidia;o__Flavobacteriales;f__Flavobacteriaceae;g__Polaribacter;s__	Polysaccharide chain length determinant N-terminal domain-containing protein	39	NA	5.7892	NA
contig_10595_144_#_150727_#_152058_#_-1_#_ID=507_144	d__Bacteria;p__Bacteroidota;c__Bacteroidia;o__Flavobacteriales;f__Flavobacteriaceae;g__Polaribacter;s__	TolC family protein	50	NA	3.3081	NA
contig_17964_35_#_29744_#_30136_#_-1_#_ID=7358_35	d__Bacteria;p__Proteobacteria;c__Gammaproteobacteria;o__Pseudomonadales;f__Porticoccaceae;g__HTCC2207;s__	Small ribosomal subunit protein uS8	14	NA	NA	2.5289
contig_16788_41_#_38963_#_41260_#_-1_#_ID=6199_41	d__Bacteria;p__Proteobacteria;c__Alphaproteobacteria;o__Rhodobacterales;f__Rhodobacteraceae;g__Ascidiaceihabitans;s__	Xanthine dehydrogenase	83	NA	4.9622	NA
contig_14205_4_#_3308_#_4276_#_1_#_ID=3738_4	d__Bacteria;p__Proteobacteria;c__Alphaproteobacteria;o__Rhodobacterales;f__Rhodobacteraceae;g__Planktomarina;s__	tryptophan synthase subunit alpha	34	NA	5.7892	NA
contig_18145_38_#_32948_#_33319_#_1_#_ID=7547_38	d__Bacteria;p__Proteobacteria;c__Alphaproteobacteria;o__Caulobacterales;f__Maricaulaceae;g__Hellea;s__	Large ribosomal subunit protein bL12	13	NA	NA	2.5289
contig_12274_100_#_102991_#_104433_#_-1_#_ID=1973_100	d__Bacteria;p__Proteobacteria;c__Alphaproteobacteria;o__Rhodobacterales;f__Rhodobacteraceae;g__Lentibacter;s__Lentibacter algarum	Aldehyde dehydrogenase (NAD+)	51	NA	1.6541	NA
contig_11927_34_#_28254_#_31073_#_1_#_ID=1565_34	d__Bacteria;p__Proteobacteria;c__Alphaproteobacteria;o__Puniceispirillales;f__Puniceispirillaceae;g__UBA3439;s__	Vitamin B12-dependent ribonucleotide reductase	103	NA	2.4811	NA
contig_13172_19_#_18105_#_19385_#_-1_#_ID=2638_19	d__Bacteria;p__Proteobacteria;c__Gammaproteobacteria;o__Pseudomonadales;f__Nitrincolaceae;g__ASP10-02a;s__ASP10-02a sp002335115	Aromatic ring-hydroxylating dioxygenase subunit alpha	49	NA	NA	12.645
contig_17033_36_#_38981_#_39418_#_1_#_ID=6424_36	d__Bacteria;p__Bacteroidota;c__Bacteroidia;o__Flavobacteriales;f__Flavobacteriaceae;g__MAG-120531;s__MAG-120531 sp000173115	nucleoside-diphosphate kinase	16	NA	1.6541	NA
contig_17374_38_#_43042_#_44343_#_1_#_ID=6756_38	d__Bacteria;p__Bacteroidota;c__Bacteroidia;o__Flavobacteriales;f__Flavobacteriaceae;g__MAG-120531;s__MAG-120531 sp000173115	O-acetylhomoserine/O-acetylserine sulfhydrylase	46	NA	1.6541	NA
contig_11927_35_#_31081_#_31911_#_1_#_ID=1565_35	d__Bacteria;p__Proteobacteria;c__Alphaproteobacteria;o__Puniceispirillales;f__Puniceispirillaceae;g__UBA3439;s__	Vitamin B12-dependent ribonucleotide reductase	30	NA	2.4811	NA
contig_16618_179_#_170638_#_172317_#_-1_#_ID=6045_179	d__Bacteria;p__Bacteroidota;c__Bacteroidia;o__Flavobacteriales;f__Flavobacteriaceae;g__Hel1-33-131;s__	dihydroxy-acid dehydratase	59	NA	2.4811	NA
contig_16787_185_#_171825_#_172358_#_-1_#_ID=6198_185	d__Bacteria;p__Proteobacteria;c__Gammaproteobacteria;o__Pseudomonadales;f__Porticoccaceae;g__HTCC2207;s__HTCC2207 sp002378645	50S ribosomal protein L6	19	NA	NA	2.5289
contig_17352_597_#_669708_#_671861_#_1_#_ID=6733_597	d__Bacteria;p__Proteobacteria;c__Gammaproteobacteria;o__Pseudomonadales;f__Porticoccaceae;g__HTCC2207;s__	adenosylcobalamin-dependent ribonucleoside-diphosphate reductase	80	NA	1.6541	NA
contig_305_5_#_4145_#_6592_#_1_#_ID=8441_5	d__Bacteria;p__Proteobacteria;c__Alphaproteobacteria;o__Rhodobacterales;f__Rhodobacteraceae;g__Planktomarina;s__	Aminomethyltransferase GcvT	89	NA	3.3081	NA
contig_8522_10_#_11050_#_12513_#_-1_#_ID=12567_10	d__Bacteria;p__Bacteroidota;c__Bacteroidia;o__Flavobacteriales;f__Flavobacteriaceae;g__SCGC-AAA160-P02;s__	Glutamate synthase (NADPH)	54	NA	2.4811	NA
contig_14568_13_#_12897_#_13172_#_-1_#_ID=3955_13	d__Bacteria;p__Verrucomicrobiota;c__Verrucomicrobiae;o__Opitutales;f__Puniceicoccaceae;g__BACL24;s__	DNA-binding protein	10	NA	4.9622	NA
contig_5552_1_#_36_#_1199_#_1_#_ID=10253_1	d__Bacteria;p__Bacteroidota;c__Bacteroidia;o__Flavobacteriales;f__Flavobacteriaceae;	Sigma-54 interaction domain protein	44	NA	4.1352	NA
contig_12236_4_#_4664_#_5503_#_1_#_ID=1819_4	d__Bacteria;p__Proteobacteria;c__Alphaproteobacteria;o__Rhodobacterales;f__Rhodobacteraceae;g__Amylibacter;s__Amylibacter sp900197625	NAD-dependent epimerase/dehydratase domain-containing protein	30	NA	5.7892	NA
contig_3166_255_#_261141_#_262802_#_1_#_ID=8548_255	d__Bacteria;p__Proteobacteria;c__Alphaproteobacteria;o__Rhodobacterales;f__Rhodobacteraceae;g__Amylibacter;s__Amylibacter sp900197625	Protein translocase subunit SecD	60	NA	3.3081	NA
contig_5499_15_#_13800_#_15893_#_-1_#_ID=10215_15	d__Bacteria;p__Proteobacteria;c__Alphaproteobacteria;o__Rhodobacterales;f__Rhodobacteraceae;g__Tateyamaria;s__	3-hydroxyacyl-CoA dehydrogenase	75	NA	NA	3.7934
contig_5900_4_#_3976_#_5850_#_1_#_ID=10499_4	d__Bacteria;p__Bacteroidota;c__Bacteroidia;o__Flavobacteriales;f__Flavobacteriaceae;g__SCGC-AAA160-P02;s__	Uncharacterized ABC transporter ATP-binding protein YfmR	73	NA	NA	7.5867
contig_11457_69_#_63984_#_65477_#_-1_#_ID=1262_69	d__Bacteria;p__Proteobacteria;c__Alphaproteobacteria;o__Pelagibacterales;f__Pelagibacteraceae;g__Pelagibacter;s__Pelagibacter ubique_R	Methylmalonate-semialdehyde dehydrogenase [acylating] (MMSDH)	54	NA	NA	5.0578
contig_14976_17_#_15073_#_16437_#_1_#_ID=4468_17	d__Bacteria;p__Proteobacteria;c__Alphaproteobacteria;o__Rhodobacterales;f__Rhodobacteraceae;g__Ascidiaceihabitans;s__	pyruvate dehydrogenase complex E1 component subunit beta	49	NA	NA	2.5289
contig_4222_134_#_151742_#_152776_#_-1_#_ID=9276_134	d__Bacteria;p__Bacteroidota;c__Bacteroidia;o__Flavobacteriales;f__Flavobacteriaceae;g__HC6-5;s__	quinone-dependent dihydroorotate dehydrogenase	38	NA	4.9622	NA
contig_13712_24_#_24068_#_24268_#_1_#_ID=3291_24	d__Bacteria;p__Proteobacteria;c__Alphaproteobacteria;o__Rhodobacterales;f__Rhodobacteraceae;g__Ascidiaceihabitans;s__Ascidiaceihabitans sp002478745	50S ribosomal protein L35	7	NA	5.7892	NA
scaffold_6389_102_#_108674_#_113290_#_-1_#_ID=13796_102	d__Bacteria;p__Bacteroidota;c__Bacteroidia;o__Flavobacteriales;f__Flavobacteriaceae;g__Polaribacter;s__Polaribacter sp900106075	Gliding motility-associated C-terminal domain-containing protein	169	NA	1.6541	NA
contig_14243_33_#_43920_#_46049_#_-1_#_ID=3777_33	d__Bacteria;p__Bacteroidota;c__Bacteroidia;o__Flavobacteriales;f__Flavobacteriaceae;g__Polaribacter;s__	T9SS type A sorting domain-containing protein	77	NA	8.2703	NA
contig_2994_123_#_133169_#_135412_#_1_#_ID=8394_123	d__Bacteria;p__Proteobacteria;c__Alphaproteobacteria;o__Rhodobacterales;f__Rhodobacteraceae;g__Planktomarina;s__Planktomarina temperata	peptidoglycan -binding protein	82	NA	6.6162	NA
contig_3758_35_#_27318_#_28157_#_-1_#_ID=8958_35	d__Bacteria;p__Proteobacteria;c__Alphaproteobacteria;o__Rhodobacterales;f__Rhodobacteraceae;g__Planktomarina;s__Planktomarina temperata	Disulfide-bond oxidoreductase YghU	31	NA	4.1352	NA
contig_13559_18_#_14481_#_15641_#_-1_#_ID=3151_18	d__Bacteria;p__Proteobacteria;c__Alphaproteobacteria;o__Rhodobacterales;f__Rhodobacteraceae;g__Planktomarina;s__Planktomarina temperata	Acyl-CoA dehydrogenase related to the alkylation response protein AidB	43	NA	4.9622	NA
contig_11121_19_#_17118_#_17486_#_-1_#_ID=965_19	d__Bacteria;p__Bacteroidota;c__Bacteroidia;o__Cytophagales;f__Cyclobacteriaceae;g__UBA4465;s__UBA4465 sp002470835	30S ribosomal protein S6	14	NA	NA	5.0578
contig_1534_169_#_211154_#_211492_#_-1_#_ID=4830_169	d__Bacteria;p__Bacteroidota;c__Bacteroidia;o__Flavobacteriales;f__Flavobacteriaceae;g__CAU-1491;s__	30S ribosomal protein S6	13	NA	2.4811	NA
contig_3873_171_#_192596_#_192886_#_1_#_ID=9048_171	d__Bacteria;p__Bacteroidota;c__Bacteroidia;o__Flavobacteriales;f__Flavobacteriaceae;g__CAU-1491;s__	Bacterial nucleoid DNA-binding protein IHF-alpha	10	NA	NA	5.0578
contig_13040_9_#_15023_#_15616_#_-1_#_ID=2671_9	d__Bacteria;p__Bacteroidota;c__Bacteroidia;o__Flavobacteriales;f__Flavobacteriaceae;g__SCGC-AAA160-P02;s__	MobA-like NTP transferase domain-containing protein	22	NA	NA	2.5289
contig_6269_84_#_76136_#_77047_#_1_#_ID=10770_84	d__Bacteria;p__Bacteroidota;c__Bacteroidia;o__Flavobacteriales;f__Flavobacteriaceae;g__SCGC-AAA160-P02;s__	Scaffold protein Nfu/NifU N-terminal domain-containing protein	34	NA	1.6541	NA
contig_14429_515_#_456696_#_457064_#_1_#_ID=3948_515	d__Bacteria;p__Proteobacteria;c__Gammaproteobacteria;o__SAR86;f__D2472;g__SCGC-AAA076-P13;s__	50S ribosomal protein L14	13	NA	NA	3.7934
contig_10938_7_#_6251_#_6946_#_1_#_ID=810_7	d__Bacteria;p__Proteobacteria;c__Alphaproteobacteria;o__Rhodobacterales;f__Rhodobacteraceae;g__Tateyamaria;s__	ATP synthase subunit delta	25	NA	NA	5.0578
contig_2520_31_#_31369_#_32688_#_-1_#_ID=8104_31	d__Bacteria;p__Proteobacteria;c__Alphaproteobacteria;o__Rhodobacterales;f__Rhodobacteraceae;g__Sulfitobacter;s__	ABC-type glycerol-3-phosphate transport system, periplasmic component	48	NA	NA	11.38
contig_17396_132_#_123479_#_123901_#_-1_#_ID=6776_132	d__Bacteria;p__Proteobacteria;c__Alphaproteobacteria;o__Rhodobacterales;f__Rhodobacteraceae;g__UBA3435;s__UBA3435 sp002378665	nucleoside-diphosphate kinase	15	NA	4.1352	NA
contig_13802_335_#_389773_#_392442_#_-1_#_ID=3361_335	d__Archaea;p__Thermoplasmatota;c__Poseidoniia;o__Poseidoniales;f__Poseidoniaceae;	Aconitate hydratase	96	NA	NA	2.5289
contig_10400_2_#_486_#_1799_#_1_#_ID=341_2	d__Bacteria;p__Proteobacteria;c__Alphaproteobacteria;o__Rhodobacterales;f__Rhodobacteraceae;g__Planktomarina;s__Planktomarina temperata	Xylose transport system permease protein XylH	46	NA	7.4433	NA
contig_14807_56_#_59990_#_61327_#_1_#_ID=4305_56	d__Bacteria;p__Proteobacteria;c__Alphaproteobacteria;o__Rhodobacterales;f__Rhodobacteraceae;g__Ascidiaceihabitans;s__	DNA-binding transcriptional response regulator, NtrC family, contains REC, AAA-type ATPase, and a Fis-type DNA-binding domains	49	NA	4.1352	NA
contig_15161_106_#_113363_#_116125_#_-1_#_ID=4653_106	d__Bacteria;p__Bacteroidota;c__Bacteroidia;o__Flavobacteriales;f__Flavobacteriaceae;g__UBA7428;s__	TonB-dependent receptor	100	SusC-like	NA	12.645
contig_13040_76_#_88412_#_89395_#_1_#_ID=2671_76	d__Bacteria;p__Bacteroidota;c__Bacteroidia;o__Flavobacteriales;f__Flavobacteriaceae;g__SCGC-AAA160-P02;s__	Xylose isomerase-like TIM barrel domain-containing protein	36	NA	NA	3.7934
CAS1_BOVIN	#N/A	NA	25	NA	NA	12.645
contig_14282_89_#_82682_#_83719_#_-1_#_ID=3817_89	d__Bacteria;p__Proteobacteria;c__Gammaproteobacteria;o__Pseudomonadales;f__Porticoccaceae;g__HTCC2207;s__	Cell shape-determining protein MreB	37	NA	NA	3.7934
contig_10372_45_#_44946_#_46487_#_-1_#_ID=318_45	d__Bacteria;p__Proteobacteria;c__Alphaproteobacteria;o__Rhodobacterales;f__Rhodobacteraceae;g__Planktomarina;s__Planktomarina temperata	Trimethylamine:corrinoid methyltransferase	56	NA	6.6162	NA
contig_16412_31_#_28151_#_28795_#_-1_#_ID=5870_31	d__Bacteria;p__Proteobacteria;c__Alphaproteobacteria;o__Pelagibacterales;f__Pelagibacteraceae;g__Pelagibacter;s__Pelagibacter ubique_R	Tetratricopeptide repeat-like domain-containing protein	25	NA	7.4433	NA
contig_2596_187_#_170966_#_172366_#_-1_#_ID=8167_187	d__Bacteria;p__Proteobacteria;c__Alphaproteobacteria;o__Rhodobacterales;f__Rhodobacteraceae;g__Planktomarina;s__Planktomarina temperata	2-oxo-4-hydroxy-4-carboxy--5-ureidoimidazoline (OHCU) decarboxylase (uric acid degradation)	52	CAZyme	5.7892	NA
contig_13692_240_#_241095_#_241682_#_-1_#_ID=3274_240	d__Bacteria;p__Bacteroidota;c__Bacteroidia;o__Flavobacteriales;f__Flavobacteriaceae;g__Ulvibacter_B;s__	Outer membrane protein beta-barrel domain-containing protein	21	NA	2.4811	NA
contig_2013_46_#_39987_#_40586_#_-1_#_ID=7721_46	d__Bacteria;p__Bacteroidota;c__Bacteroidia;	Outer membrane protein beta-barrel domain-containing protein	21	NA	2.4811	NA
contig_10986_17_#_16263_#_17885_#_1_#_ID=848_17	d__Bacteria;p__Actinobacteriota;c__Acidimicrobiia;o__Acidimicrobiales;f__UBA10347;g__UBA10347;s__UBA10347 sp003485885	ABC transporter substrate-binding protein	57	NA	NA	7.5867
contig_11434_4_#_2513_#_4033_#_-1_#_ID=1165_4	d__Bacteria;p__Actinobacteriota;c__Acidimicrobiia;o__Acidimicrobiales;f__UBA10347;g__UBA10347;s__UBA10347 sp003485885	ABC transporter substrate-binding protein	54	NA	NA	7.5867
contig_9853_1_#_1_#_1020_#_1_#_ID=13636_1	d__Bacteria;p__Pseudomonadota;c__Alphaproteobacteria;o__Rhodobacterales;f__Rhodobacteraceae;	Pyruvate dehydrogenase E1 component subunit beta	37	NA	2.4811	NA
contig_4136_60_#_67397_#_68230_#_1_#_ID=9229_60	d__Bacteria;p__Proteobacteria;c__Alphaproteobacteria;o__Rhodobacterales;f__Rhodobacteraceae;g__Amylibacter;s__Amylibacter sp900197625	bifunctional allantoicase/(S)-ureidoglycine aminohydrolase	31	NA	5.7892	NA
contig_13537_117_#_143350_#_145026_#_1_#_ID=3131_117	d__Bacteria;p__Proteobacteria;c__Gammaproteobacteria;o__Enterobacterales;f__Alteromonadaceae;g__Glaciecola;s__Glaciecola sp002292215	AMP-dependent synthetase	62	NA	8.2703	NA
contig_13537_2187_#_2464800_#_2465567_#_1_#_ID=3131_2187	d__Bacteria;p__Proteobacteria;c__Gammaproteobacteria;o__Enterobacterales;f__Alteromonadaceae;g__Glaciecola;s__Glaciecola sp002292215	DUF3450 domain-containing protein	29	NA	7.4433	NA
contig_1599_8_#_6560_#_7456_#_-1_#_ID=5469_8	d__Bacteria;p__Proteobacteria;c__Alphaproteobacteria;o__Rhodobacterales;f__Rhodobacteraceae;g__Planktomarina;s__Planktomarina temperata	RNA polymerase sigma factor RpoH	34	NA	7.4433	NA
contig_16318_12_#_7747_#_8661_#_1_#_ID=5797_12	d__Bacteria;p__Proteobacteria;c__Alphaproteobacteria;o__Rhodobacterales;f__Rhodobacteraceae;g__Amylibacter;s__Amylibacter sp900197625	manganese-dependent inorganic pyrophosphatase	34	NA	5.7892	NA
contig_3531_18_#_27257_#_27781_#_-1_#_ID=7293_18	d__Bacteria;p__Bacteroidota;c__Bacteroidia;o__Flavobacteriales;f__UA16;g__UA16;s__UA16 sp002477505	50S ribosomal protein L10	19	NA	4.9622	NA
contig_6987_31_#_31755_#_34325_#_-1_#_ID=11315_31	d__Bacteria;p__Proteobacteria;c__Alphaproteobacteria;o__Rhodobacterales;f__Rhodobacteraceae;g__Amylibacter;s__Amylibacter sp000153745	pyruvate, phosphate dikinase	94	NA	8.2703	NA
contig_15880_112_#_104718_#_105485_#_-1_#_ID=5361_112	d__Bacteria;p__Proteobacteria;c__Alphaproteobacteria;o__Rhodobacterales;f__Rhodobacteraceae;g__Amylibacter;s__	Phosphate import ATP-binding protein PstB	28	NA	5.7892	NA
contig_11720_13_#_11869_#_12837_#_1_#_ID=1498_13	d__Bacteria;p__Bacteroidota;c__Bacteroidia;o__Flavobacteriales;f__Flavobacteriaceae;g__Polaribacter;s__	TIM barrel protein	36	NA	3.3081	NA
contig_12393_25_#_23153_#_24502_#_1_#_ID=2091_25	d__Bacteria;p__Proteobacteria;c__Alphaproteobacteria;o__Rhodobacterales;f__Rhodobacteraceae;g__Amylibacter;s__Amylibacter sp900197625	glutathione-disulfide reductase	49	NA	5.7892	NA
contig_11635_62_#_59607_#_59930_#_-1_#_ID=1420_62	d__Bacteria;p__Proteobacteria;c__Gammaproteobacteria;o__Pseudomonadales;f__Halieaceae;g__Luminiphilus;s__Luminiphilus sp009886815	Grx4 family monothiol glutaredoxin	12	NA	5.7892	NA
contig_4912_125_#_131164_#_132300_#_1_#_ID=9781_125	d__Bacteria;p__Bacteroidota;c__Bacteroidia;	hypothetical protein	40	NA	4.1352	NA
contig_6987_38_#_42246_#_43424_#_-1_#_ID=11315_38	d__Bacteria;p__Proteobacteria;c__Alphaproteobacteria;o__Rhodobacterales;f__Rhodobacteraceae;g__Amylibacter;s__Amylibacter sp000153745	O-succinylhomoserine sulfhydrylase	43	NA	NA	3.7934
contig_13951_2_#_1573_#_2688_#_1_#_ID=3368_2	d__Bacteria;p__Bacteroidota;c__Bacteroidia;o__Flavobacteriales;f__Flavobacteriaceae;g__UBA7433;s__	Lipoprotein	38	NA	NA	8.8512
contig_519_58_#_60906_#_62126_#_-1_#_ID=9990_58	d__Bacteria;p__Bacteroidota;c__Bacteroidia;o__Flavobacteriales;f__Flavobacteriaceae;	hypothetical protein	47	NA	NA	3.7934
contig_9957_6_#_3237_#_4439_#_-1_#_ID=12053_6	d__Bacteria;p__Bacteroidota;c__Bacteroidia;	hypothetical protein	41	NA	NA	2.5289
contig_10682_32_#_27804_#_28454_#_1_#_ID=582_32	d__Bacteria;p__Proteobacteria;c__Alphaproteobacteria;o__Rhodobacterales;f__Rhodobacteraceae;g__Planktomarina;s__Planktomarina sp002683685	Carbonic anhydrase	24	NA	6.6162	NA
contig_14429_504_#_451776_#_452087_#_1_#_ID=3948_504	d__Bacteria;p__Proteobacteria;c__Gammaproteobacteria;o__SAR86;f__D2472;g__SCGC-AAA076-P13;s__	30S ribosomal protein S10	12	NA	NA	3.7934
contig_7449_4_#_2884_#_6597_#_1_#_ID=10110_4	d__Bacteria;p__Bacteroidota;c__Bacteroidia;o__Flavobacteriales;f__Flavobacteriaceae;g__Polaribacter;s__	Cu/Ag efflux pump CusA	137	NA	4.1352	NA
contig_657_59_#_69059_#_70339_#_-1_#_ID=9498_59	d__Bacteria;p__Bacteroidota;c__Bacteroidia;o__Flavobacteriales;f__Flavobacteriaceae;g__Ulvibacter_B;s__	Fructose-1,6-bisphosphatase class 1	47	NA	6.6162	NA
contig_1922_106_#_91236_#_92198_#_1_#_ID=7651_106	d__Bacteria;p__Proteobacteria;c__Alphaproteobacteria;o__Rhodobacterales;f__Rhodobacteraceae;g__Planktomarina;s__	acetyl-CoA carboxylase carboxyltransferase subunit alpha	35	NA	4.9622	NA
contig_3328_45_#_47028_#_50411_#_1_#_ID=8657_45	d__Bacteria;p__Proteobacteria;c__Alphaproteobacteria;o__Rhodobacterales;f__Rhodobacteraceae;g__Planktomarina;s__Planktomarina temperata	Indolepyruvate ferredoxin oxidoreductase	122	NA	4.9622	NA
contig_6360_326_#_351835_#_352860_#_1_#_ID=10836_326	d__Bacteria;p__Bacteroidota;c__Bacteroidia;o__Flavobacteriales;f__Schleiferiaceae;g__UBA10364;s__UBA10364 sp003045825	Cytochrome C oxidase subunit II	39	NA	NA	6.3223
contig_17329_8_#_6962_#_8956_#_-1_#_ID=6710_8	d__Bacteria;p__Proteobacteria;c__Alphaproteobacteria;o__Rhodobacterales;f__Rhodobacteraceae;g__Amylibacter;s__Amylibacter sp900197625	propionyl-CoA carboxylase	73	NA	5.7892	NA
contig_11045_84_#_56440_#_56667_#_-1_#_ID=901_84	d__Bacteria;p__Pseudomonadota;c__Gammaproteobacteria;o__Pseudomonadales;	hypothetical protein	9	NA	NA	11.38
contig_16248_12_#_12050_#_12280_#_1_#_ID=5532_12	d__Bacteria;p__Pseudomonadota;c__Gammaproteobacteria;o__Pseudomonadales;	hypothetical protein	9	NA	NA	11.38
contig_1130_130_#_131056_#_131436_#_1_#_ID=1119_130	d__Bacteria;p__Bacteroidota;c__Bacteroidia;o__Flavobacteriales;f__Flavobacteriaceae;g__HC6-5;s__	Translation initiation inhibitor	14	NA	3.3081	NA
contig_10596_481_#_540432_#_540995_#_1_#_ID=508_481	d__Bacteria;p__Bacteroidota;c__Bacteroidia;o__Flavobacteriales;f__Flavobacteriaceae;g__Polaribacter;s__	LemA family protein	21	NA	4.1352	NA
contig_12955_1_#_98_#_814_#_1_#_ID=2589_1	d__Bacteria;p__Bacteroidota;c__Bacteroidia;o__Flavobacteriales;f__Flavobacteriaceae;g__Polaribacter;s__	response regulator transcription factor	27	NA	2.4811	NA
contig_14533_43_#_44823_#_47177_#_-1_#_ID=4048_43	d__Bacteria;p__Proteobacteria;c__Alphaproteobacteria;o__Rhodobacterales;f__Rhodobacteraceae;g__Ascidiaceihabitans;s__	C4-dicarboxylate ABC transporter permease	83	NA	4.9622	NA
contig_13537_1786_#_2028863_#_2031289_#_1_#_ID=3131_1786	d__Bacteria;p__Proteobacteria;c__Gammaproteobacteria;o__Enterobacterales;f__Alteromonadaceae;g__Glaciecola;s__Glaciecola sp002292215	DNA topoisomerase (ATP-hydrolyzing) subunit B	90	NA	5.7892	NA
contig_11449_8_#_9935_#_11020_#_1_#_ID=1253_8	d__Bacteria;p__Bacteroidota;c__Bacteroidia;o__Flavobacteriales;f__UA16;g__UBA8752;s__	Peptidase M42	40	NA	NA	3.7934
contig_14882_41_#_49509_#_51089_#_-1_#_ID=4372_41	d__Bacteria;p__Bacteroidota;c__Bacteroidia;o__Flavobacteriales;f__Flavobacteriaceae;g__UBA7428;s__	Gliding motility protein GldM	58	NA	NA	3.7934
contig_11728_18_#_22370_#_23317_#_-1_#_ID=1506_18	d__Bacteria;p__Bacteroidota;c__Bacteroidia;o__Flavobacteriales;f__Flavobacteriaceae;g__Polaribacter;s__	Isopenicillin N synthase family oxygenase	36	NA	2.4811	NA
contig_17285_15_#_13577_#_16162_#_-1_#_ID=6663_15	d__Bacteria;p__Bacteroidota;c__Bacteroidia;o__Flavobacteriales;f__Flavobacteriaceae;g__UBA7433;s__UBA7433 sp002477565	POTRA domain-containing protein	98	NA	1.6541	NA
contig_17544_31_#_25154_#_25540_#_-1_#_ID=6935_31	d__Bacteria;p__Bacteroidota;c__Bacteroidia;o__Flavobacteriales;f__Flavobacteriaceae;g__Winogradskyella;s__	30S ribosomal protein S9	14	NA	1.6541	NA
contig_16452_19_#_18899_#_19966_#_-1_#_ID=5908_19	d__Bacteria;p__Pseudomonadota;c__Alphaproteobacteria;	Maltose/maltodextrin import ATP-binding protein MalK	39	NA	NA	2.5289
contig_13537_896_#_1031433_#_1033205_#_-1_#_ID=3131_896	d__Bacteria;p__Proteobacteria;c__Gammaproteobacteria;o__Enterobacterales;f__Alteromonadaceae;g__Glaciecola;s__Glaciecola sp002292215	aspartate--tRNA ligase	65	NA	1.6541	NA
contig_7369_46_#_45309_#_47327_#_1_#_ID=11626_46	d__Bacteria;p__Bacteroidota;c__Bacteroidia;o__Flavobacteriales;f__Flavobacteriaceae;g__SCGC-AAA160-P02;s__	oligopeptidase A	77	NA	3.3081	NA
contig_4755_63_#_64102_#_64809_#_-1_#_ID=9672_63	d__Bacteria;p__Bacteroidota;c__Bacteroidia;o__Flavobacteriales;f__Flavobacteriaceae;g__Polaribacter;s__	Nucleotide monophosphate nucleosidase PpnN/YdgH, Lonely Guy (LOG) family	27	NA	NA	6.3223
contig_1584_62_#_56539_#_56847_#_-1_#_ID=5321_62	d__Bacteria;p__Bacteroidota;c__Bacteroidia;o__Flavobacteriales;f__Flavobacteriaceae;g__UBA7433;s__UBA7433 sp002477565	50S ribosomal protein L24	11	NA	NA	3.7934
contig_12079_12_#_11639_#_12952_#_-1_#_ID=1813_12	d__Bacteria;p__Bacteroidota;c__Bacteroidia;o__Flavobacteriales;f__Flavobacteriaceae;g__SCGC-AAA160-P02;s__	30S ribosomal protein S12 methylthiotransferase RimO	50	NA	NA	2.5289
contig_13731_7_#_5715_#_8534_#_1_#_ID=3153_7	d__Bacteria;p__Proteobacteria;c__Gammaproteobacteria;o__Pseudomonadales;f__Porticoccaceae;g__HTCC2207;s__HTCC2207 sp002378645	2-oxoglutarate dehydrogenase E1 component	106	NA	NA	5.0578
contig_1461_528_#_551484_#_551936_#_-1_#_ID=4123_528	d__Bacteria;p__Bacteroidota;c__Bacteroidia;o__Flavobacteriales;f__Flavobacteriaceae;g__Polaribacter;s__	thioredoxin-dependent thiol peroxidase	17	NA	4.9622	NA
contig_12157_67_#_57065_#_57433_#_1_#_ID=1874_67	d__Bacteria;p__Bacteroidota;c__Bacteroidia;o__Flavobacteriales;f__UA16;g__UA16;s__UA16 sp002477505	30S ribosomal protein S13	14	NA	3.3081	NA
contig_14030_98_#_80127_#_81593_#_-1_#_ID=3577_98	d__Bacteria;p__Bacteroidota;c__Bacteroidia;o__Flavobacteriales;f__Flavobacteriaceae;g__HC6-5;s__	Phytoene desaturase	55	NA	6.6162	NA
contig_5085_6_#_4243_#_5865_#_-1_#_ID=9907_6	d__Bacteria;p__Proteobacteria;c__Alphaproteobacteria;o__Rhodobacterales;f__Rhodobacteraceae;g__Planktomarina;s__Planktomarina sp002683685	(R)-citramalate synthase	59	NA	NA	3.7934
contig_16660_14_#_13540_#_14583_#_-1_#_ID=6083_14	d__Bacteria;p__Proteobacteria;c__Alphaproteobacteria;o__Rhodobacterales;f__Rhodobacteraceae;g__Ascidiaceihabitans;s__	Glycine/betaine ABC transporter	38	NA	3.3081	NA
contig_14685_7_#_5024_#_5302_#_-1_#_ID=4191_7	d__Bacteria;p__Bacteroidota;c__Bacteroidia;o__Cytophagales;f__Cyclobacteriaceae;g__UBA4465;s__	Co-chaperonin GroES	10	NA	NA	3.7934
contig_40_349_#_357539_#_358591_#_-1_#_ID=9144_349	d__Bacteria;p__Pseudomonadota;c__Alphaproteobacteria;o__Rhodobacterales;f__Rhodobacteraceae;	Glycine betaine/proline ABC transporter, ATP-binding protein	39	NA	1.6541	NA
contig_11904_2_#_2962_#_4266_#_1_#_ID=1668_2	d__Bacteria;p__Bacteroidota;c__Bacteroidia;	SusD/RagB family nutrient-binding outer membrane lipoprotein	47	SusD-like	5.7892	NA
contig_14897_27_#_26929_#_27462_#_-1_#_ID=4387_27	d__Bacteria;p__Proteobacteria;c__Gammaproteobacteria;o__Pseudomonadales;f__Pseudohongiellaceae;g__OM182;s__OM182 sp001438145	50S ribosomal protein L6	19	NA	NA	2.5289
contig_16785_54_#_42811_#_43224_#_-1_#_ID=6196_54	d__Bacteria;p__Proteobacteria;c__Gammaproteobacteria;o__Pseudomonadales;f__HTCC2089;g__UBA9926;s__	50S ribosomal protein L16	16	NA	NA	5.0578
contig_2593_7_#_6373_#_7368_#_1_#_ID=8164_7	d__Bacteria;p__Proteobacteria;c__Alphaproteobacteria;o__Rhodobacterales;f__Rhodobacteraceae;g__Planktomarina;s__	hypothetical protein	35	NA	NA	2.5289
contig_14454_283_#_328704_#_330065_#_-1_#_ID=3972_283	d__Bacteria;p__Proteobacteria;c__Gammaproteobacteria;o__Pseudomonadales;f__Porticoccaceae;g__HTCC2207;s__	Putative PEP-CTERM system TPR-repeat lipoprotein	51	NA	1.6541	NA
contig_12289_795_#_803955_#_805667_#_-1_#_ID=1983_795	d__Bacteria;p__Proteobacteria;c__Alphaproteobacteria;o__Rhizobiales;f__Rhizobiaceae;g__R2A130;s__	Solute-binding protein family 5 domain-containing protein	61	NA	NA	5.0578
scaffold_4101_185_#_192830_#_193447_#_1_#_ID=13784_185	d__Bacteria;p__Proteobacteria;c__Gammaproteobacteria;o__Pseudomonadales;f__Halieaceae;g__Luminiphilus;s__Luminiphilus sp009886815	DUF5666 domain-containing protein	22	NA	NA	8.8512
contig_4430_137_#_89880_#_90341_#_1_#_ID=9426_137	d__Bacteria;p__Proteobacteria;c__Alphaproteobacteria;o__Pelagibacterales;f__Pelagibacteraceae;g__Pelagibacter;s__Pelagibacter ubique_R	50S ribosomal protein L13	17	NA	5.7892	NA
contig_11429_37_#_20379_#_20648_#_1_#_ID=1161_37	d__Bacteria;p__Proteobacteria;c__Gammaproteobacteria;o__Burkholderiales;f__Methylophilaceae;g__BACL14;s__	30S ribosomal protein S15	10	NA	4.1352	NA
contig_6119_99_#_98080_#_98508_#_-1_#_ID=10674_99	d__Bacteria;p__Proteobacteria;c__Alphaproteobacteria;o__Rhodobacterales;f__Rhodobacteraceae;g__Amylibacter;s__Amylibacter sp000153745	GlcG protein	15	NA	5.7892	NA
contig_10464_3_#_592_#_1083_#_-1_#_ID=392_3	d__Bacteria;p__Proteobacteria;c__Alphaproteobacteria;o__Rhodobacterales;f__Rhodobacteraceae;g__Planktomarina;s__Planktomarina temperata	Glutathione-dependent peroxiredoxin	17	NA	5.7892	NA
contig_363_606_#_645302_#_645571_#_1_#_ID=8877_606	d__Bacteria;p__Bacteroidota;c__Bacteroidia;o__Flavobacteriales;f__Flavobacteriaceae;g__SGZJ01;s__SGZJ01 sp004213995	Small ribosomal subunit protein uS15	11	NA	1.6541	NA
contig_14563_132_#_136412_#_137062_#_1_#_ID=4078_132	d__Bacteria;p__Proteobacteria;c__Alphaproteobacteria;o__Rhodobacterales;f__Rhodobacteraceae;g__Ascidiaceihabitans;s__	Alkyl hydroperoxide reductase subunit AhpC (peroxiredoxin)	23	NA	4.1352	NA
contig_16214_6_#_5755_#_6687_#_1_#_ID=5692_6	d__Bacteria;p__Proteobacteria;c__Gammaproteobacteria;o__Pseudomonadales;f__Nitrincolaceae;g__ASP10-02a;s__ASP10-02a sp002335115	Substrate-binding domain-containing protein	32	NA	4.9622	NA
contig_1862_5_#_4519_#_5157_#_1_#_ID=7595_5	d__Bacteria;p__Bacteroidota;c__Bacteroidia;o__Flavobacteriales;f__Flavobacteriaceae;	Oxygen-insensitive NAD(P)H nitroreductase	24	NA	4.9622	NA
contig_11635_40_#_39123_#_39548_#_-1_#_ID=1420_40	d__Bacteria;p__Proteobacteria;c__Gammaproteobacteria;o__Pseudomonadales;f__Halieaceae;g__Luminiphilus;s__Luminiphilus sp009886815	DNA-binding protein HU, putative	15	NA	NA	5.0578
contig_14454_711_#_756722_#_758758_#_1_#_ID=3972_711	d__Bacteria;p__Proteobacteria;c__Gammaproteobacteria;o__Pseudomonadales;f__Porticoccaceae;g__HTCC2207;s__	Cytochrome b	77	NA	3.3081	NA
contig_7817_25_#_24530_#_26302_#_1_#_ID=11965_25	d__Bacteria;p__Proteobacteria;c__Alphaproteobacteria;o__Rhodobacterales;f__Rhodobacteraceae;g__Ascidiaceihabitans;s__	Quinoprotein ethanol dehydrogenase	64	NA	NA	2.5289
contig_13203_27_#_27935_#_28192_#_-1_#_ID=2826_27	d__Bacteria;p__Pseudomonadota;c__Gammaproteobacteria;	50S ribosomal protein L27	9	NA	4.9622	NA
contig_14994_34_#_32794_#_33627_#_1_#_ID=4383_34	d__Bacteria;p__Bacteroidota;c__Bacteroidia;o__Flavobacteriales;f__Flavobacteriaceae;	hypothetical protein	32	NA	NA	3.7934
contig_15179_28_#_26106_#_26525_#_1_#_ID=4671_28	d__Bacteria;p__Proteobacteria;c__Alphaproteobacteria;o__Puniceispirillales;f__Puniceispirillaceae;g__Puniceispirillum;s__Puniceispirillum sp002378605	50S ribosomal protein L16	16	NA	4.9622	NA
contig_17972_37_#_30344_#_30961_#_1_#_ID=7367_37	d__Bacteria;p__Proteobacteria;c__Gammaproteobacteria;o__Pseudomonadales;f__UBA7434;g__UBA7434;s__UBA7434 sp003492055	50S ribosomal protein L4	22	NA	NA	6.3223
contig_4041_9_#_7180_#_9270_#_-1_#_ID=9164_9	d__Bacteria;p__Bacteroidota;c__Bacteroidia;o__Flavobacteriales;f__Flavobacteriaceae;g__HC6-5;s__	Polyphosphate kinase	80	NA	3.3081	NA
contig_16745_13_#_16834_#_17430_#_1_#_ID=6159_13	d__Bacteria;p__Cyanobacteriota;c__Cyanobacteriia;	hypothetical protein	22	NA	4.1352	NA
contig_14098_2_#_519_#_2012_#_-1_#_ID=3505_2	d__Bacteria;p__Proteobacteria;c__Gammaproteobacteria;o__Pseudomonadales;f__Porticoccaceae;g__HTCC2207;s__HTCC2207 sp002378645	lysine--tRNA ligase	57	NA	NA	5.0578
contig_11924_15_#_13636_#_14508_#_1_#_ID=1683_15	d__Bacteria;p__Proteobacteria;c__Alphaproteobacteria;o__Rhodobacterales;f__Rhodobacteraceae;g__Ascidiaceihabitans;s__	4-hydroxy-tetrahydrodipicolinate synthase	30	NA	4.1352	NA
contig_15550_17_#_21876_#_22145_#_1_#_ID=5029_17	d__Bacteria;p__Bacteroidota;c__Bacteroidia;o__Flavobacteriales;f__UA16;g__UA16;s__UA16 sp002390405	DNA-binding protein	9	NA	6.6162	NA
contig_14939_60_#_50386_#_51126_#_1_#_ID=4430_60	d__Bacteria;p__Bacteroidota;c__Bacteroidia;o__Flavobacteriales;f__Flavobacteriaceae;g__UBA7428;s__UBA7428 sp002477625	NIPSNAP family containing protein	29	NA	NA	7.5867
contig_4430_64_#_32825_#_33286_#_1_#_ID=9426_64	d__Bacteria;p__Proteobacteria;c__Alphaproteobacteria;o__Pelagibacterales;f__Pelagibacteraceae;g__Pelagibacter;s__Pelagibacter ubique_R	50S ribosomal protein L15	17	NA	4.1352	NA
contig_16234_38_#_45439_#_46251_#_-1_#_ID=5711_38	d__Bacteria;p__Bacteroidota;c__Bacteroidia;o__Flavobacteriales;f__UBA7430;g__UBA7430;s__UBA7430 sp002478765	Peptidase	31	NA	3.3081	NA
contig_6026_29_#_13603_#_14049_#_-1_#_ID=10605_29	d__Bacteria;	hypothetical protein	16	NA	4.9622	NA
contig_10688_9_#_9772_#_11505_#_-1_#_ID=588_9	d__Bacteria;p__Proteobacteria;c__Alphaproteobacteria;o__Rhodobacterales;f__Rhodobacteraceae;g__Ascidiaceihabitans;s__	Methionine--tRNA ligase	65	NA	4.9622	NA
contig_10820_39_#_33694_#_34572_#_1_#_ID=703_39	d__Bacteria;p__Bacteroidota;c__Bacteroidia;o__Flavobacteriales;f__Flavobacteriaceae;g__Polaribacter;s__	bifunctional methylenetetrahydrofolate dehydrogenase/methenyltetrahydrofolate cyclohydrolase FolD	32	NA	5.7892	NA
contig_11429_39_#_21780_#_22616_#_1_#_ID=1161_39	d__Bacteria;p__Pseudomonadota;c__Gammaproteobacteria;o__Burkholderiales;f__Methylophilaceae;	polyribonucleotide nucleotidyltransferase	30	NA	4.1352	NA
contig_16310_8_#_5915_#_6616_#_-1_#_ID=5789_8	d__Bacteria;p__Proteobacteria;c__Alphaproteobacteria;o__Rhodobacterales;f__Rhodobacteraceae;g__Amylibacter;s__Amylibacter sp900197625	27 outer membrane protein	26	NA	7.4433	NA
contig_16412_95_#_79504_#_80541_#_-1_#_ID=5870_95	d__Bacteria;p__Proteobacteria;c__Alphaproteobacteria;o__Pelagibacterales;f__Pelagibacteraceae;g__Pelagibacter;s__Pelagibacter ubique_R	Cell shape-determining protein MreB	37	NA	6.6162	NA
contig_16692_5_#_3390_#_3911_#_1_#_ID=6110_5	d__Bacteria;p__Proteobacteria;c__Alphaproteobacteria;o__Rhodobacterales;f__Rhodobacteraceae;g__Planktomarina;s__Planktomarina temperata	6,7-dimethyl-8-ribityllumazine synthase	18	NA	7.4433	NA
contig_17320_14_#_14197_#_14658_#_-1_#_ID=6701_14	d__Bacteria;p__Pseudomonadota;c__Alphaproteobacteria;o__Rhodobacterales;f__Rhodobacteraceae;	Transcriptional Regulator, AsnC family protein	17	NA	4.9622	NA
contig_2596_73_#_73053_#_73499_#_1_#_ID=8167_73	d__Bacteria;p__Proteobacteria;c__Alphaproteobacteria;o__Rhodobacterales;f__Rhodobacteraceae;g__Planktomarina;s__Planktomarina temperata	3-dehydroquinate dehydratase	16	NA	5.7892	NA
contig_4299_19_#_16902_#_17459_#_1_#_ID=9329_19	d__Bacteria;p__Bacteroidota;c__Bacteroidia;o__Flavobacteriales;f__Flavobacteriaceae;g__Polaribacter;s__	ATP synthase F1 subunit delta	21	NA	2.4811	NA
contig_14897_17_#_20844_#_21236_#_-1_#_ID=4387_17	d__Bacteria;p__Proteobacteria;c__Gammaproteobacteria;o__Pseudomonadales;f__Pseudohongiellaceae;g__OM182;s__OM182 sp001438145	50S ribosomal protein L17	15	NA	1.6541	NA
contig_4709_1_#_3_#_3374_#_1_#_ID=9636_1	d__Bacteria;	hypothetical protein	109	NA	6.6162	NA
contig_15623_35_#_31220_#_31612_#_1_#_ID=5096_35	d__Bacteria;p__Proteobacteria;c__Gammaproteobacteria;o__Pseudomonadales;f__Halieaceae;g__Luminiphilus;s__Luminiphilus sp002390485	30S ribosomal protein S9	14	NA	1.6541	NA
contig_16491_18_#_8196_#_8657_#_1_#_ID=5939_18	d__Bacteria;p__Pseudomonadota;c__Gammaproteobacteria;o__Burkholderiales;f__Methylophilaceae;	hypothetical protein	16	NA	4.9622	NA
contig_12331_23_#_24120_#_25859_#_-1_#_ID=2028_23	d__Bacteria;p__Bacteroidota;c__Bacteroidia;o__Cytophagales;f__Cyclobacteriaceae;g__UBA4465;s__	Ig-like domain-containing protein	66	NA	NA	5.0578
contig_5000_246_#_232452_#_233585_#_-1_#_ID=8394_246	d__Bacteria;p__Proteobacteria;c__Gammaproteobacteria;o__Pseudomonadales;f__Porticoccaceae;g__HTCC2207;s__	FtsH protease activity modulator HflK	41	NA	NA	3.7934
contig_16618_165_#_156145_#_156753_#_1_#_ID=6045_165	d__Bacteria;p__Bacteroidota;c__Bacteroidia;o__Flavobacteriales;f__Flavobacteriaceae;g__Hel1-33-131;s__	Superoxide dismutase	22	NA	NA	2.5289
contig_6360_474_#_523588_#_524937_#_1_#_ID=10836_474	d__Bacteria;p__Bacteroidota;c__Bacteroidia;o__Flavobacteriales;f__Schleiferiaceae;g__UBA10364;s__UBA10364 sp003045825	Na(+)-translocating NADH-quinone reductase subunit A	49	NA	NA	2.5289
contig_15970_17_#_16034_#_16807_#_-1_#_ID=5256_17	d__Bacteria;p__Bacteroidota;c__Bacteroidia;o__Flavobacteriales;f__Flavobacteriaceae;g__UBA7433;s__UBA7433 sp002477565	Zinc ribbon domain protein	29	NA	1.6541	NA
contig_16441_31_#_28901_#_31051_#_-1_#_ID=5897_31	d__Bacteria;p__Bacteroidota;c__Bacteroidia;o__Flavobacteriales;f__Flavobacteriaceae;g__HC6-5;s__	Cell division protein FtsZ	78	NA	8.2703	NA
contig_7742_240_#_288391_#_290994_#_1_#_ID=11900_240	d__Bacteria;p__Bacteroidota;c__Bacteroidia;o__Flavobacteriales;f__Schleiferiaceae;g__UBA10364;s__UBA10364 sp002387615	alanine--tRNA ligase	96	NA	NA	2.5289
contig_10160_88_#_103944_#_105092_#_-1_#_ID=148_88	d__Bacteria;p__Bacteroidota;c__Bacteroidia;o__Flavobacteriales;f__Flavobacteriaceae;g__HC6-5;s__	Esterase	44	NA	NA	3.7934
contig_15179_10_#_7602_#_8123_#_1_#_ID=4671_10	d__Bacteria;p__Proteobacteria;c__Alphaproteobacteria;o__Puniceispirillales;f__Puniceispirillaceae;g__UBA3439;s__	50S ribosomal protein L10	18	NA	4.1352	NA
contig_11973_49_#_40500_#_41408_#_1_#_ID=1718_49	d__Bacteria;p__Proteobacteria;c__Alphaproteobacteria;o__Rhodobacterales;f__Rhodobacteraceae;g__Planktomarina;s__	GTPase Era	34	NA	3.3081	NA
contig_11747_15_#_9829_#_10257_#_1_#_ID=1422_15	d__Bacteria;p__Proteobacteria;c__Gammaproteobacteria;o__Pseudomonadales;f__Porticoccaceae;g__HTCC2207;s__	50S ribosomal protein L13	16	NA	3.3081	NA
contig_7204_8_#_4687_#_5427_#_-1_#_ID=11504_8	d__Bacteria;p__Bacteroidota;c__Bacteroidia;o__Flavobacteriales;f__Flavobacteriaceae;g__SCGC-AAA160-P02;s__	3-oxoacyl-ACP reductase	26	NA	1.6541	NA
contig_12706_42_#_35793_#_36068_#_1_#_ID=2373_42	d__Bacteria;p__Bacteroidota;c__Bacteroidia;o__Flavobacteriales;f__Flavobacteriaceae;g__Hel1-33-131;s__	Co-chaperonin GroES (HSP10)	10	NA	1.6541	NA
contig_40_344_#_353419_#_354543_#_1_#_ID=9144_344	d__Bacteria;p__Proteobacteria;c__Alphaproteobacteria;o__Rhodobacterales;f__Rhodobacteraceae;g__Amylibacter;s__Amylibacter sp000153745	Methionine synthase, vitamin-B12 independent	41	NA	6.6162	NA
contig_16769_73_#_72628_#_73518_#_1_#_ID=6181_73	d__Archaea;p__Thermoplasmatota;c__Poseidoniia_A;o__Poseidoniales;f__Poseidoniaceae;g__MGIIa-L1;s__MGIIa-L1 sp002506275	Putative enoyl-CoA hydratase	32	NA	NA	10.116
contig_14946_8_#_5786_#_7000_#_-1_#_ID=4438_8	d__Bacteria;p__Proteobacteria;c__Alphaproteobacteria;o__Rhodobacterales;f__Rhodobacteraceae;g__Planktomarina;s__	7-keto-8-aminopelargonate synthetase or related enzyme	44	NA	4.1352	NA
contig_17110_34_#_31054_#_31554_#_1_#_ID=6500_34	d__Bacteria;p__Proteobacteria;c__Gammaproteobacteria;o__Pseudomonadales;f__Nitrincolaceae;g__ASP10-02a;s__ASP10-02a sp002335115	50S ribosomal protein L10	18	NA	6.6162	NA
contig_14803_116_#_72574_#_73872_#_-1_#_ID=4301_116	Unclassified	Major capsid protein	47	NA	1.6541	NA
contig_10596_94_#_106874_#_107914_#_-1_#_ID=508_94	d__Bacteria;p__Bacteroidota;c__Bacteroidia;o__Flavobacteriales;f__Flavobacteriaceae;g__Polaribacter;s__	Aldo/keto reductase	38	NA	1.6541	NA
contig_17565_40_#_41602_#_43269_#_-1_#_ID=6955_40	d__Bacteria;p__Bacteroidota;c__Bacteroidia;o__Flavobacteriales;f__Flavobacteriaceae;g__Hel1-33-131;s__	asparagine synthase B	63	NA	1.6541	NA
scaffold_11434_93_#_94934_#_95359_#_1_#_ID=13772_93	d__Bacteria;p__Bacteroidota;c__Bacteroidia;o__Flavobacteriales;f__Schleiferiaceae;g__UBA10364;s__UBA10364 sp003045825	hypothetical protein	16	NA	5.7892	NA
contig_17622_135_#_162300_#_163598_#_-1_#_ID=7014_135	d__Bacteria;p__Bacteroidota;c__Bacteroidia;o__Flavobacteriales;f__UBA7430;g__UBA7430;s__UBA7430 sp002478765	hypothetical protein	47	NA	3.3081	NA
contig_17069_31_#_28459_#_31074_#_1_#_ID=6458_31	d__Bacteria;p__Proteobacteria;c__Gammaproteobacteria;o__Pseudomonadales;f__HTCC2089;g__UBA9926;s__UBA9926 sp003451575	Ribonuclease E	95	NA	NA	2.5289
scaffold_6389_362_#_416909_#_417754_#_1_#_ID=13796_362	d__Bacteria;p__Bacteroidota;c__Bacteroidia;o__Flavobacteriales;f__Flavobacteriaceae;g__Polaribacter;s__Polaribacter sp900106075	Transketolase, N terminal section	30	NA	3.3081	NA
contig_12253_16_#_13624_#_15072_#_1_#_ID=1956_16	d__Bacteria;p__Proteobacteria;c__Alphaproteobacteria;o__Rhodobacterales;f__Rhodobacteraceae;g__Planktomarina;s__	Aldehyde dehydrogenase, thermostable	51	NA	1.6541	NA
contig_14563_61_#_65710_#_66360_#_1_#_ID=4078_61	d__Bacteria;p__Proteobacteria;c__Alphaproteobacteria;o__Rhodobacterales;f__Rhodobacteraceae;g__Ascidiaceihabitans;s__	Carbonic anhydrase	24	NA	1.6541	NA
contig_1229_11_#_12000_#_13001_#_-1_#_ID=1984_11	d__Bacteria;p__Bacteroidota;c__Bacteroidia;o__Flavobacteriales;f__Flavobacteriaceae;g__HC6-5;s__	Beta-ketoacyl-[acyl-carrier-protein] synthase III	36	NA	1.6541	NA
contig_12361_151_#_173019_#_173789_#_-1_#_ID=2058_151	d__Bacteria;p__Bacteroidota;c__Bacteroidia;o__Cytophagales;f__Cyclobacteriaceae;g__UBA4465;s__UBA4465 sp002292365	Uroporphyrinogen-III synthase	29	NA	NA	2.5289
contig_13537_2079_#_2344799_#_2347687_#_-1_#_ID=3131_2079	d__Bacteria;p__Proteobacteria;c__Gammaproteobacteria;o__Enterobacterales;f__Alteromonadaceae;g__Glaciecola;s__Glaciecola sp002292215	TonB-dependent receptor	104	other TBDR	1.6541	NA
contig_13285_30_#_30830_#_33247_#_1_#_ID=2738_30	d__Bacteria;p__Proteobacteria;c__Alphaproteobacteria;o__Rhodobacterales;f__Rhodobacteraceae;g__Ascidiaceihabitans;s__	Aminomethyltransferase	89	NA	3.3081	NA
contig_7780_14_#_11297_#_12265_#_-1_#_ID=11930_14	d__Bacteria;p__Proteobacteria;c__Alphaproteobacteria;o__Rhodobacterales;f__Rhodobacteraceae;g__Tateyamaria;s__	class II fructose-bisphosphatase	34	NA	NA	2.5289
scaffold_5876_6_#_5220_#_7265_#_-1_#_ID=13794_6	d__Bacteria;p__Bacteroidota;c__Bacteroidia;o__Flavobacteriales;f__Flavobacteriaceae;g__Polaribacter;s__	T9SS type A sorting domain-containing protein	77	NA	4.1352	NA
contig_14686_24_#_23454_#_24500_#_-1_#_ID=4079_24	d__Bacteria;p__Actinomycetota;	Amino acid ABC transporter substrate-binding protein	37	NA	NA	5.0578
contig_17940_27_#_31737_#_32870_#_1_#_ID=7334_27	d__Bacteria;p__Actinomycetota;	Amino acid ABC transporter substrate-binding protein	39	NA	NA	5.0578
contig_4376_232_#_225180_#_226067_#_1_#_ID=9395_232	d__Bacteria;p__Bacteroidota;c__Bacteroidia;o__Flavobacteriales;f__Flavobacteriaceae;g__SCGC-AAA160-P02;s__	DUF4835 domain-containing protein	34	NA	4.9622	NA
contig_10062_9_#_6523_#_7521_#_1_#_ID=53_9	d__Bacteria;p__Pseudomonadota;c__Alphaproteobacteria;o__Rhodobacterales;f__Rhodobacteraceae;	Porin domain-containing protein	33	NA	NA	6.3223
contig_1384_11_#_14849_#_17440_#_1_#_ID=3400_11	Unclassified	hypothetical protein	98	NA	4.9622	NA
contig_13211_84_#_86743_#_87087_#_-1_#_ID=2673_84	d__Bacteria;p__Bacteroidota;c__Bacteroidia;o__Cytophagales;f__Cyclobacteriaceae;g__UBA4465;s__UBA4465 sp002292365	50S ribosomal protein L20	13	NA	NA	3.7934
contig_6360_441_#_482331_#_483452_#_1_#_ID=10836_441	d__Bacteria;p__Bacteroidota;c__Bacteroidia;o__Flavobacteriales;f__Schleiferiaceae;g__UBA10364;s__UBA10364 sp003045825	DNA polymerase III subunit beta	41	NA	NA	3.7934
contig_5544_33_#_37560_#_39110_#_1_#_ID=10245_33	d__Bacteria;p__Bacteroidota;c__Bacteroidia;o__Flavobacteriales;f__Flavobacteriaceae;g__SCGC-AAA160-P02;s__	Arylsulfate sulfotransferase	59	NA	NA	5.0578
contig_7638_106_#_94728_#_95345_#_1_#_ID=11815_106	d__Bacteria;p__Pseudomonadota;c__Alphaproteobacteria;o__Rhodobacterales;f__Rhodobacteraceae;	50S ribosomal protein L21	21	NA	NA	2.5289
contig_4318_31_#_31831_#_33345_#_-1_#_ID=7902_31	d__Bacteria;p__Bacteroidota;c__Bacteroidia;o__Flavobacteriales;f__Flavobacteriaceae;g__Polaribacter;s__	gliding motility protein GldM	55	NA	NA	7.5867
contig_3305_104_#_113285_#_114142_#_-1_#_ID=8640_104	d__Bacteria;p__Proteobacteria;c__Gammaproteobacteria;o__Pseudomonadales;f__Halieaceae;g__Luminiphilus;s__Luminiphilus sp009886815	translation elongation factor Ts	30	NA	NA	5.0578
contig_10596_44_#_45029_#_46009_#_-1_#_ID=508_44	d__Bacteria;p__Bacteroidota;c__Bacteroidia;o__Flavobacteriales;f__Flavobacteriaceae;g__Polaribacter;s__	Cytochrome oxidase subunit III	37	NA	4.1352	NA
contig_4430_18_#_10547_#_11077_#_1_#_ID=9426_18	d__Bacteria;p__Proteobacteria;c__Alphaproteobacteria;o__Pelagibacterales;f__Pelagibacteraceae;g__Pelagibacter;s__Pelagibacter ubique_R	transcription termination/antitermination protein NusG	20	NA	4.1352	NA
contig_1231_8_#_17092_#_20685_#_1_#_ID=2005_8	d__Bacteria;	hypothetical protein	123	NA	5.7892	NA
contig_13493_14_#_11176_#_11841_#_1_#_ID=3091_14	d__Bacteria;p__Proteobacteria;c__Alphaproteobacteria;o__Rhodobacterales;f__Rhodobacteraceae;g__HIMB11;s__HIMB11 sp001642945	50S ribosomal protein L21	22	NA	NA	3.7934
contig_10238_71_#_72859_#_73734_#_-1_#_ID=206_71	d__Bacteria;p__Bacteroidota;c__Bacteroidia;o__Flavobacteriales;f__Flavobacteriaceae;g__Polaribacter;s__	30S ribosomal protein S6--L-glutamate ligase	32	NA	6.6162	NA
contig_8093_89_#_86151_#_87206_#_-1_#_ID=12200_89	d__Bacteria;p__Bacteroidota;c__Bacteroidia;o__Flavobacteriales;f__Flavobacteriaceae;g__UBA7433;s__UBA7433 sp002477565	NAD(P)/FAD-dependent oxidoreductase	38	NA	5.7892	NA
contig_12233_16_#_12925_#_13524_#_-1_#_ID=1939_16	d__Bacteria;p__Proteobacteria;c__Alphaproteobacteria;o__Puniceispirillales;f__Puniceispirillaceae;g__Puniceispirillum;s__Puniceispirillum sp002378605	Superoxide dismutase	22	NA	2.4811	NA
contig_5798_235_#_221397_#_222383_#_1_#_ID=10440_235	d__Bacteria;p__Proteobacteria;c__Alphaproteobacteria;o__Rhodobacterales;f__Rhodobacteraceae;g__Ascidiaceihabitans;s__	ABC transporter substrate-binding protein	35	NA	1.6541	NA
contig_3305_71_#_79201_#_81261_#_-1_#_ID=8640_71	d__Bacteria;p__Proteobacteria;c__Gammaproteobacteria;o__Pseudomonadales;f__Halieaceae;g__Luminiphilus;s__Luminiphilus sp009886815	5-oxoprolinase (ATP-hydrolyzing)	72	NA	NA	8.8512
contig_12687_40_#_33856_#_34866_#_-1_#_ID=2356_40	d__Bacteria;p__Proteobacteria;c__Gammaproteobacteria;o__Pseudomonadales;f__Porticoccaceae;g__HTCC2207;s__HTCC2207 sp002685195	Glutamine synthetase	37	NA	NA	3.7934
contig_13537_1642_#_1882481_#_1883524_#_1_#_ID=3131_1642	d__Bacteria;p__Proteobacteria;c__Gammaproteobacteria;o__Enterobacterales;f__Alteromonadaceae;g__Glaciecola;s__Glaciecola sp002292215	Cell shape-determining ATPase MreB, actin-like superfamily	37	NA	4.1352	NA
contig_4136_193_#_189418_#_190173_#_1_#_ID=9229_193	d__Bacteria;p__Proteobacteria;c__Alphaproteobacteria;o__Rhodobacterales;f__Rhodobacteraceae;g__Amylibacter;s__Amylibacter sp900197625	pyridoxine 5'-phosphate synthase	28	NA	4.9622	NA
contig_5109_12_#_12221_#_12856_#_1_#_ID=9926_12	d__Bacteria;p__Bacteroidota;c__Bacteroidia;o__Flavobacteriales;f__Flavobacteriaceae;g__CAU-1491;s__	50S ribosomal protein L25/general stress protein Ctc	23	NA	4.1352	NA
contig_14409_60_#_56929_#_57159_#_1_#_ID=3928_60	d__Bacteria;p__Proteobacteria;c__Alphaproteobacteria;o__Rhodobacterales;f__Rhodobacteraceae;g__Ascidiaceihabitans;s__Ascidiaceihabitans sp002478745	30S ribosomal protein S17	9	NA	NA	6.3223
contig_4376_93_#_85651_#_86409_#_-1_#_ID=9395_93	d__Bacteria;p__Bacteroidota;c__Bacteroidia;o__Flavobacteriales;f__Flavobacteriaceae;g__SCGC-AAA160-P02;s__	UPF0246 protein FP0718	29	NA	2.4811	NA
contig_14858_28_#_18293_#_18703_#_1_#_ID=4348_28	d__Bacteria;p__Pseudomonadota;c__Alphaproteobacteria;o__Pelagibacterales;f__Pelagibacteraceae;g__Pelagibacter;	nucleoside-diphosphate kinase	15	NA	5.7892	NA
contig_16813_3_#_2958_#_5408_#_1_#_ID=6221_3	d__Bacteria;p__Bacteroidota;c__Bacteroidia;o__Flavobacteriales;f__Flavobacteriaceae;g__UBA7433;s__UBA7433 sp002477565	bifunctional aspartate kinase/homoserine dehydrogenase I	89	NA	4.1352	NA
contig_2596_196_#_182658_#_184079_#_-1_#_ID=8167_196	d__Bacteria;p__Proteobacteria;c__Alphaproteobacteria;o__Rhodobacterales;f__Rhodobacteraceae;g__Planktomarina;s__Planktomarina temperata	metalloprotease TldD	50	NA	3.3081	NA
contig_3658_774_#_851123_#_853399_#_-1_#_ID=8891_774	d__Bacteria;p__Bacteroidota;c__Bacteroidia;o__Flavobacteriales;f__Crocinitomicaceae;g__UBA952;s__	Choice-of-anchor D domain-containing protein	82	NA	NA	2.5289
contig_13537_2512_#_2809264_#_2810022_#_-1_#_ID=3131_2512	d__Bacteria;p__Proteobacteria;c__Gammaproteobacteria;o__Enterobacterales;f__Alteromonadaceae;g__Glaciecola;s__Glaciecola sp002292215	Outer membrane protein assembly factor BamD	29	NA	5.7892	NA
contig_13281_100_#_96445_#_98322_#_1_#_ID=2735_100	d__Bacteria;p__Proteobacteria;c__Alphaproteobacteria;o__Rhodobacterales;f__Rhodobacteraceae;g__Ascidiaceihabitans;s__Ascidiaceihabitans sp002478745	ABC-F type ribosomal protection protein	69	NA	2.4811	NA
contig_1127_140_#_135145_#_137850_#_-1_#_ID=1016_140	d__Bacteria;p__Proteobacteria;c__Alphaproteobacteria;o__Rhodobacterales;f__Rhodobacteraceae;g__Planktomarina;s__Planktomarina temperata	DNA mismatch repair protein MutS	97	NA	3.3081	NA
contig_7399_16_#_19366_#_20328_#_1_#_ID=11650_16	d__Bacteria;p__Bacteroidota;c__Bacteroidia;o__Flavobacteriales;f__Flavobacteriaceae;g__SCGC-AAA160-P02;s__	Phospholipid/cholesterol/gamma-HCH transport system substrate-binding protein	35	NA	NA	3.7934
contig_13648_33_#_25619_#_26905_#_1_#_ID=3233_33	d__Bacteria;p__Proteobacteria;c__Alphaproteobacteria;o__Rhodobacterales;f__Rhodobacteraceae;g__Planktomarina;s__Planktomarina sp002683685	methylenetetrahydrofolate--tRNA-(uracil(54)-C(5))-methyltransferase (FADH(2)-oxidizing) TrmFO	46	NA	5.7892	NA
contig_16123_32_#_34160_#_35161_#_1_#_ID=5604_32	d__Bacteria;p__Bacteroidota;c__Bacteroidia;	hypothetical protein	38	NA	1.6541	NA
contig_12196_231_#_260980_#_262116_#_-1_#_ID=1912_231	d__Bacteria;p__Proteobacteria;c__Alphaproteobacteria;o__Rhodobacterales;f__Rhodobacteraceae;g__Tateyamaria;s__Tateyamaria sp003445215	Extracellular solute-binding protein	42	NA	NA	7.5867
contig_14454_236_#_269754_#_270263_#_1_#_ID=3972_236	d__Bacteria;p__Proteobacteria;c__Gammaproteobacteria;o__Pseudomonadales;f__Porticoccaceae;g__HTCC2207;s__	Protein-export protein SecB	19	NA	2.4811	NA
contig_14840_120_#_150239_#_156079_#_1_#_ID=4334_120	d__Archaea;p__Thermoplasmatota;c__Poseidoniia_A;o__Poseidoniales;f__Poseidoniaceae;g__MGIIa-L1;s__MGIIa-L1 sp002506275	hypothetical protein	211	NA	NA	5.0578
contig_11665_108_#_100837_#_101823_#_1_#_ID=1450_108	d__Bacteria;p__Proteobacteria;c__Alphaproteobacteria;o__Rhizobiales;f__Rhizobiaceae;g__R2A130;s__	ABC-type nitrate/sulfonate/bicarbonate transport system, periplasmic component	35	NA	NA	2.5289
contig_14621_32_#_17852_#_18799_#_1_#_ID=4135_32	Unclassified	Phage major capsid protein	34	NA	NA	2.5289
CASB_BOVIN	#N/A	NA	25	NA	NA	5.0578
contig_1246_15_#_16221_#_16580_#_1_#_ID=2151_15	d__Bacteria;p__Bacteroidota;c__Bacteroidia;o__Flavobacteriales;f__Flavobacteriaceae;g__HC6-5;s__	ATPase	13	NA	5.7892	NA
contig_13537_181_#_215993_#_216946_#_-1_#_ID=3131_181	d__Bacteria;p__Proteobacteria;c__Gammaproteobacteria;o__Enterobacterales;f__Alteromonadaceae;g__Glaciecola;s__Glaciecola sp002292215	thioredoxin-disulfide reductase	34	NA	3.3081	NA
contig_10596_543_#_608980_#_609510_#_-1_#_ID=508_543	d__Bacteria;p__Bacteroidota;c__Bacteroidia;o__Flavobacteriales;f__Flavobacteriaceae;g__Polaribacter;s__	Thioredoxin family protein	20	NA	7.4433	NA
contig_10736_7_#_4984_#_6048_#_1_#_ID=632_7	d__Bacteria;p__Bacteroidota;c__Bacteroidia;o__Flavobacteriales;f__Flavobacteriaceae;g__SCGC-AAA160-P02;s__	Chorismate synthase	39	NA	6.6162	NA
contig_1246_35_#_40313_#_44293_#_1_#_ID=2151_35	d__Bacteria;p__Bacteroidota;c__Bacteroidia;o__Flavobacteriales;f__Flavobacteriaceae;g__HC6-5;s__	Peptidase C25	146	NA	4.1352	NA
contig_13537_927_#_1070567_#_1072453_#_1_#_ID=3131_927	d__Bacteria;p__Proteobacteria;c__Gammaproteobacteria;o__Enterobacterales;f__Alteromonadaceae;g__Glaciecola;s__Glaciecola sp002292215	DUF885 domain-containing protein	71	NA	5.7892	NA
contig_3284_39_#_47283_#_47885_#_1_#_ID=8627_39	d__Bacteria;p__Proteobacteria;c__Alphaproteobacteria;o__Rhodobacterales;f__Rhodobacteraceae;g__Planktomarina;s__Planktomarina temperata	Anaerobic dimethyl sulfoxide reductase chain B	22	NA	5.7892	NA
contig_4127_658_#_724299_#_725042_#_-1_#_ID=9221_658	d__Bacteria;p__Bacteroidota;c__Bacteroidia;o__Flavobacteriales;f__Flavobacteriaceae;g__SCGC-AAA160-P02;s__	DOMON domain-containing protein	26	NA	6.6162	NA
contig_4909_16_#_15399_#_15917_#_-1_#_ID=9778_16	d__Bacteria;p__Proteobacteria;c__Alphaproteobacteria;o__Rhodobacterales;f__Rhodobacteraceae;g__Planktomarina;s__Planktomarina temperata	Histidine kinase	19	NA	6.6162	NA
contig_7048_63_#_53424_#_54881_#_-1_#_ID=11367_63	d__Bacteria;p__Bacteroidota;c__Bacteroidia;o__Flavobacteriales;f__Flavobacteriaceae;g__SCGC-AAA160-P02;s__	RNA polymerase sigma-54 factor	56	NA	1.6541	NA
contig_16863_303_#_296969_#_297250_#_-1_#_ID=6263_303	d__Bacteria;p__Proteobacteria;c__Gammaproteobacteria;o__Nitrosococcales;f__Methylophagaceae;g__;s__	Lipoprotein leucine-zipper domain-containing protein	10	NA	4.1352	NA
[truncated: 8,641 more rows]

## Sheet: Metaproteomics_peptides
Protein Accession (MAGs based)	Stripped peptide sequence	Total spectrum count
[truncated: 65,227 more rows]
