# Supplementary material for: FISH-FACS proteomics: enhanced label-free quantitative proteome analysis from low cell numbers of uncultured environmental microorganisms
Source: ISME Commun. 2025 Aug 23;5(1):ycaf145. doi: 10.1093/ismeco/ycaf145 (PMC12452284; doi:10.1093/ismeco/ycaf145)
Supplement: Supplementary_Table_06_ycaf145 [file supplementary_table_06_ycaf145.xlsx]

## Sheet: Overview
FISH-FACS Proteomics: Enhanced label-free quantitative proteome analysis from low cell numbers of uncultured environmental microorganisms.
Authors: Vaikhari Kale, G.Y. Grace Ho, Sandra Maaß, Anke Trautwein-Schult, Daniel Bartosik, Thomas Schweder, Bernhard Fuchs, Dörte Becher
Sheet	Sheet name	Software	Description
1	Overview
2	Poli_sorted	Spectronaut (v18.6.231227)	Raw file name, Condition, Number of cells, Carbon source, Database file name, Output file name, Spectral lib file name
3	Poli_unsorted	FragPipe (v20.0)	Raw file name, Database file name, Output file name
4	AUR_environ_sorted	Spectronaut (v18.6.231227)	Raw file name, Database file name, Output file name, Spectral lib file name
5	Metaproteomics	Mascot (v2.7.0.1), Scaffold (v5.3.3), X!Tandem Alanine (v2017.2.1.4)	Raw file name, Database file name, Output file name

## Sheet: Poli_sorted
Raw File name	Condition	Number of cells	Carbon source	Database file name	Output file name	Spectral lib file name
230628_QE1_PM1_VK_Polaribacter_BATCH6_Unfixed_1E6_02glu_2step_DIA_01	Unfixed	1E6	Glucose	PolaribacterKT25b.fasta	VK_Polaribacter_BATCH6_search_together_all_Report	VK_Polaribacter_KT25b_all_files_splib_generation
230628_QE1_PM1_VK_Polaribacter_BATCH6_Unfixed_1E6_02glu_2step_DIA_02	Unfixed	1E6	Glucose	PolaribacterKT25b.fasta	VK_Polaribacter_BATCH6_search_together_all_Report	VK_Polaribacter_KT25b_all_files_splib_generation
230628_QE1_PM1_VK_Polaribacter_BATCH6_Unfixed_1E6_02glu_2step_DIA_03	Unfixed	1E6	Glucose	PolaribacterKT25b.fasta	VK_Polaribacter_BATCH6_search_together_all_Report	VK_Polaribacter_KT25b_all_files_splib_generation
230628_QE1_PM1_VK_Polaribacter_BATCH6_Unfixed_1E6_02glu_2step_DIA_04	Unfixed	1E6	Glucose	PolaribacterKT25b.fasta	VK_Polaribacter_BATCH6_search_together_all_Report	VK_Polaribacter_KT25b_all_files_splib_generation
230628_QE1_PM1_VK_Polaribacter_BATCH6_Unfixed_1E6_02glu_2step_DIA_05	Unfixed	1E6	Glucose	PolaribacterKT25b.fasta	VK_Polaribacter_BATCH6_search_together_all_Report	VK_Polaribacter_KT25b_all_files_splib_generation
230629_QE1_PM1_VK_Polaribacter_BATCH6_Unfixed_1E6_02lam_2step_DIA_01	Unfixed	1E6	Laminarin	PolaribacterKT25b.fasta	VK_Polaribacter_BATCH6_search_together_all_Report	VK_Polaribacter_KT25b_all_files_splib_generation
230629_QE1_PM1_VK_Polaribacter_BATCH6_Unfixed_1E6_02lam_2step_DIA_02	Unfixed	1E6	Laminarin	PolaribacterKT25b.fasta	VK_Polaribacter_BATCH6_search_together_all_Report	VK_Polaribacter_KT25b_all_files_splib_generation
230629_QE1_PM1_VK_Polaribacter_BATCH6_Unfixed_1E6_02lam_2step_DIA_03	Unfixed	1E6	Laminarin	PolaribacterKT25b.fasta	VK_Polaribacter_BATCH6_search_together_all_Report	VK_Polaribacter_KT25b_all_files_splib_generation
230629_QE1_PM1_VK_Polaribacter_BATCH6_Unfixed_1E6_02lam_2step_DIA_04	Unfixed	1E6	Laminarin	PolaribacterKT25b.fasta	VK_Polaribacter_BATCH6_search_together_all_Report	VK_Polaribacter_KT25b_all_files_splib_generation
230629_QE1_PM1_VK_Polaribacter_BATCH6_Unfixed_1E6_02lam_2step_DIA_05	Unfixed	1E6	Laminarin	PolaribacterKT25b.fasta	VK_Polaribacter_BATCH6_search_together_all_Report	VK_Polaribacter_KT25b_all_files_splib_generation
230626_QE1_PM1_VK_Polaribacter_BATCH6_Unfixed_5E5_02glu_2step_DIA_01	Unfixed	5E5	Glucose	PolaribacterKT25b.fasta	VK_Polaribacter_BATCH6_search_together_all_Report	VK_Polaribacter_KT25b_all_files_splib_generation
230626_QE1_PM1_VK_Polaribacter_BATCH6_Unfixed_5E5_02glu_2step_DIA_02	Unfixed	5E5	Glucose	PolaribacterKT25b.fasta	VK_Polaribacter_BATCH6_search_together_all_Report	VK_Polaribacter_KT25b_all_files_splib_generation
230626_QE1_PM1_VK_Polaribacter_BATCH6_Unfixed_5E5_02glu_2step_DIA_03	Unfixed	5E5	Glucose	PolaribacterKT25b.fasta	VK_Polaribacter_BATCH6_search_together_all_Report	VK_Polaribacter_KT25b_all_files_splib_generation
230626_QE1_PM1_VK_Polaribacter_BATCH6_Unfixed_5E5_02glu_2step_DIA_04	Unfixed	5E5	Glucose	PolaribacterKT25b.fasta	VK_Polaribacter_BATCH6_search_together_all_Report	VK_Polaribacter_KT25b_all_files_splib_generation
230626_QE1_PM1_VK_Polaribacter_BATCH6_Unfixed_5E5_02glu_2step_DIA_05	Unfixed	5E5	Glucose	PolaribacterKT25b.fasta	VK_Polaribacter_BATCH6_search_together_all_Report	VK_Polaribacter_KT25b_all_files_splib_generation
230627_QE1_PM1_VK_Polaribacter_BATCH6_Unfixed_5E5_02lam_2step_DIA_01	Unfixed	5E5	Laminarin	PolaribacterKT25b.fasta	VK_Polaribacter_BATCH6_search_together_all_Report	VK_Polaribacter_KT25b_all_files_splib_generation
230627_QE1_PM1_VK_Polaribacter_BATCH6_Unfixed_5E5_02lam_2step_DIA_02	Unfixed	5E5	Laminarin	PolaribacterKT25b.fasta	VK_Polaribacter_BATCH6_search_together_all_Report	VK_Polaribacter_KT25b_all_files_splib_generation
230627_QE1_PM1_VK_Polaribacter_BATCH6_Unfixed_5E5_02lam_2step_DIA_03	Unfixed	5E5	Laminarin	PolaribacterKT25b.fasta	VK_Polaribacter_BATCH6_search_together_all_Report	VK_Polaribacter_KT25b_all_files_splib_generation
230627_QE1_PM1_VK_Polaribacter_BATCH6_Unfixed_5E5_02lam_2step_DIA_04	Unfixed	5E5	Laminarin	PolaribacterKT25b.fasta	VK_Polaribacter_BATCH6_search_together_all_Report	VK_Polaribacter_KT25b_all_files_splib_generation
230627_QE1_PM1_VK_Polaribacter_BATCH6_Unfixed_5E5_02lam_2step_DIA_05	Unfixed	5E5	Laminarin	PolaribacterKT25b.fasta	VK_Polaribacter_BATCH6_search_together_all_Report	VK_Polaribacter_KT25b_all_files_splib_generation
230624_QE1_PM1_VK_Polaribacter_BATCH6_Fixed_1E6_02glu_2step_DIA_01	Fixed	1E6	Glucose	PolaribacterKT25b.fasta	VK_Polaribacter_BATCH6_search_together_all_Report	VK_Polaribacter_KT25b_all_files_splib_generation
230624_QE1_PM1_VK_Polaribacter_BATCH6_Fixed_1E6_02glu_2step_DIA_02	Fixed	1E6	Glucose	PolaribacterKT25b.fasta	VK_Polaribacter_BATCH6_search_together_all_Report	VK_Polaribacter_KT25b_all_files_splib_generation
230624_QE1_PM1_VK_Polaribacter_BATCH6_Fixed_1E6_02glu_2step_DIA_03	Fixed	1E6	Glucose	PolaribacterKT25b.fasta	VK_Polaribacter_BATCH6_search_together_all_Report	VK_Polaribacter_KT25b_all_files_splib_generation
230624_QE1_PM1_VK_Polaribacter_BATCH6_Fixed_1E6_02glu_2step_DIA_04	Fixed	1E6	Glucose	PolaribacterKT25b.fasta	VK_Polaribacter_BATCH6_search_together_all_Report	VK_Polaribacter_KT25b_all_files_splib_generation
230624_QE1_PM1_VK_Polaribacter_BATCH6_Fixed_1E6_02glu_2step_DIA_05	Fixed	1E6	Glucose	PolaribacterKT25b.fasta	VK_Polaribacter_BATCH6_search_together_all_Report	VK_Polaribacter_KT25b_all_files_splib_generation
230625_QE1_PM1_VK_Polaribacter_BATCH6_Fixed_1E6_02lam_2step_DIA_01	Fixed	1E6	Laminarin	PolaribacterKT25b.fasta	VK_Polaribacter_BATCH6_search_together_all_Report	VK_Polaribacter_KT25b_all_files_splib_generation
230625_QE1_PM1_VK_Polaribacter_BATCH6_Fixed_1E6_02lam_2step_DIA_02	Fixed	1E6	Laminarin	PolaribacterKT25b.fasta	VK_Polaribacter_BATCH6_search_together_all_Report	VK_Polaribacter_KT25b_all_files_splib_generation
230625_QE1_PM1_VK_Polaribacter_BATCH6_Fixed_1E6_02lam_2step_DIA_03	Fixed	1E6	Laminarin	PolaribacterKT25b.fasta	VK_Polaribacter_BATCH6_search_together_all_Report	VK_Polaribacter_KT25b_all_files_splib_generation
230625_QE1_PM1_VK_Polaribacter_BATCH6_Fixed_1E6_02lam_2step_DIA_04	Fixed	1E6	Laminarin	PolaribacterKT25b.fasta	VK_Polaribacter_BATCH6_search_together_all_Report	VK_Polaribacter_KT25b_all_files_splib_generation
230625_QE1_PM1_VK_Polaribacter_BATCH6_Fixed_1E6_02lam_2step_DIA_05	Fixed	1E6	Laminarin	PolaribacterKT25b.fasta	VK_Polaribacter_BATCH6_search_together_all_Report	VK_Polaribacter_KT25b_all_files_splib_generation
230621_QE1_PM1_VK_Polaribacter_BATCH6_Fixed_5E5_02glu_2step_DIA_01	Fixed	5E5	Glucose	PolaribacterKT25b.fasta	VK_Polaribacter_BATCH6_search_together_all_Report	VK_Polaribacter_KT25b_all_files_splib_generation
230621_QE1_PM1_VK_Polaribacter_BATCH6_Fixed_5E5_02glu_2step_DIA_02	Fixed	5E5	Glucose	PolaribacterKT25b.fasta	VK_Polaribacter_BATCH6_search_together_all_Report	VK_Polaribacter_KT25b_all_files_splib_generation
230621_QE1_PM1_VK_Polaribacter_BATCH6_Fixed_5E5_02glu_2step_DIA_03	Fixed	5E5	Glucose	PolaribacterKT25b.fasta	VK_Polaribacter_BATCH6_search_together_all_Report	VK_Polaribacter_KT25b_all_files_splib_generation
230621_QE1_PM1_VK_Polaribacter_BATCH6_Fixed_5E5_02glu_2step_DIA_04	Fixed	5E5	Glucose	PolaribacterKT25b.fasta	VK_Polaribacter_BATCH6_search_together_all_Report	VK_Polaribacter_KT25b_all_files_splib_generation
230621_QE1_PM1_VK_Polaribacter_BATCH6_Fixed_5E5_02glu_2step_DIA_05	Fixed	5E5	Glucose	PolaribacterKT25b.fasta	VK_Polaribacter_BATCH6_search_together_all_Report	VK_Polaribacter_KT25b_all_files_splib_generation
230622_QE1_PM1_VK_Polaribacter_BATCH6_Fixed_5E5_02lam_2step_DIA_01	Fixed	5E5	Laminarin	PolaribacterKT25b.fasta	VK_Polaribacter_BATCH6_search_together_all_Report	VK_Polaribacter_KT25b_all_files_splib_generation
230622_QE1_PM1_VK_Polaribacter_BATCH6_Fixed_5E5_02lam_2step_DIA_02	Fixed	5E5	Laminarin	PolaribacterKT25b.fasta	VK_Polaribacter_BATCH6_search_together_all_Report	VK_Polaribacter_KT25b_all_files_splib_generation
230622_QE1_PM1_VK_Polaribacter_BATCH6_Fixed_5E5_02lam_2step_DIA_03	Fixed	5E5	Laminarin	PolaribacterKT25b.fasta	VK_Polaribacter_BATCH6_search_together_all_Report	VK_Polaribacter_KT25b_all_files_splib_generation
230622_QE1_PM1_VK_Polaribacter_BATCH6_Fixed_5E5_02lam_2step_DIA_04	Fixed	5E5	Laminarin	PolaribacterKT25b.fasta	VK_Polaribacter_BATCH6_search_together_all_Report	VK_Polaribacter_KT25b_all_files_splib_generation
230622_QE1_PM1_VK_Polaribacter_BATCH6_Fixed_5E5_02lam_2step_DIA_05	Fixed	5E5	Laminarin	PolaribacterKT25b.fasta	VK_Polaribacter_BATCH6_search_together_all_Report	VK_Polaribacter_KT25b_all_files_splib_generation
230428_QE1_PM1_VK_Polaribacter_BATCH6_FISH_1E6_02glu_2step_DIA_01	FISH	1E6	Glucose	PolaribacterKT25b.fasta	VK_Polaribacter_BATCH6_search_together_all_Report	VK_Polaribacter_KT25b_all_files_splib_generation
230428_QE1_PM1_VK_Polaribacter_BATCH6_FISH_1E6_02glu_2step_DIA_02	FISH	1E6	Glucose	PolaribacterKT25b.fasta	VK_Polaribacter_BATCH6_search_together_all_Report	VK_Polaribacter_KT25b_all_files_splib_generation
230428_QE1_PM1_VK_Polaribacter_BATCH6_FISH_1E6_02glu_2step_DIA_03	FISH	1E6	Glucose	PolaribacterKT25b.fasta	VK_Polaribacter_BATCH6_search_together_all_Report	VK_Polaribacter_KT25b_all_files_splib_generation
230428_QE1_PM1_VK_Polaribacter_BATCH6_FISH_1E6_02glu_2step_DIA_04	FISH	1E6	Glucose	PolaribacterKT25b.fasta	VK_Polaribacter_BATCH6_search_together_all_Report	VK_Polaribacter_KT25b_all_files_splib_generation
230428_QE1_PM1_VK_Polaribacter_BATCH6_FISH_1E6_02glu_2step_DIA_05	FISH	1E6	Glucose	PolaribacterKT25b.fasta	VK_Polaribacter_BATCH6_search_together_all_Report	VK_Polaribacter_KT25b_all_files_splib_generation
230620_QE1_PM1_VK_Polaribacter_BATCH6_FISH_1E6_02lam_2step_DIA_01	FISH	1E6	Laminarin	PolaribacterKT25b.fasta	VK_Polaribacter_BATCH6_search_together_all_Report	VK_Polaribacter_KT25b_all_files_splib_generation
230620_QE1_PM1_VK_Polaribacter_BATCH6_FISH_1E6_02lam_2step_DIA_02	FISH	1E6	Laminarin	PolaribacterKT25b.fasta	VK_Polaribacter_BATCH6_search_together_all_Report	VK_Polaribacter_KT25b_all_files_splib_generation
230620_QE1_PM1_VK_Polaribacter_BATCH6_FISH_1E6_02lam_2step_DIA_03	FISH	1E6	Laminarin	PolaribacterKT25b.fasta	VK_Polaribacter_BATCH6_search_together_all_Report	VK_Polaribacter_KT25b_all_files_splib_generation
230620_QE1_PM1_VK_Polaribacter_BATCH6_FISH_1E6_02lam_2step_DIA_04	FISH	1E6	Laminarin	PolaribacterKT25b.fasta	VK_Polaribacter_BATCH6_search_together_all_Report	VK_Polaribacter_KT25b_all_files_splib_generation
230620_QE1_PM1_VK_Polaribacter_BATCH6_FISH_1E6_02lam_2step_DIA_05	FISH	1E6	Laminarin	PolaribacterKT25b.fasta	VK_Polaribacter_BATCH6_search_together_all_Report	VK_Polaribacter_KT25b_all_files_splib_generation
230426_QE1_PM1_VK_Polaribacter_BATCH6_FISH_5E5_02glu_2step_DIA_01	FISH	5E5	Glucose	PolaribacterKT25b.fasta	VK_Polaribacter_BATCH6_search_together_all_Report	VK_Polaribacter_KT25b_all_files_splib_generation
230426_QE1_PM1_VK_Polaribacter_BATCH6_FISH_5E5_02glu_2step_DIA_02	FISH	5E5	Glucose	PolaribacterKT25b.fasta	VK_Polaribacter_BATCH6_search_together_all_Report	VK_Polaribacter_KT25b_all_files_splib_generation
230426_QE1_PM1_VK_Polaribacter_BATCH6_FISH_5E5_02glu_2step_DIA_03	FISH	5E5	Glucose	PolaribacterKT25b.fasta	VK_Polaribacter_BATCH6_search_together_all_Report	VK_Polaribacter_KT25b_all_files_splib_generation
230426_QE1_PM1_VK_Polaribacter_BATCH6_FISH_5E5_02glu_2step_DIA_04	FISH	5E5	Glucose	PolaribacterKT25b.fasta	VK_Polaribacter_BATCH6_search_together_all_Report	VK_Polaribacter_KT25b_all_files_splib_generation
230426_QE1_PM1_VK_Polaribacter_BATCH6_FISH_5E5_02glu_2step_DIA_05	FISH	5E5	Glucose	PolaribacterKT25b.fasta	VK_Polaribacter_BATCH6_search_together_all_Report	VK_Polaribacter_KT25b_all_files_splib_generation
230427_QE1_PM1_VK_Polaribacter_BATCH6_FISH_5E5_02lam_2step_DIA_01	FISH	5E5	Laminarin	PolaribacterKT25b.fasta	VK_Polaribacter_BATCH6_search_together_all_Report	VK_Polaribacter_KT25b_all_files_splib_generation
230427_QE1_PM1_VK_Polaribacter_BATCH6_FISH_5E5_02lam_2step_DIA_02	FISH	5E5	Laminarin	PolaribacterKT25b.fasta	VK_Polaribacter_BATCH6_search_together_all_Report	VK_Polaribacter_KT25b_all_files_splib_generation
230427_QE1_PM1_VK_Polaribacter_BATCH6_FISH_5E5_02lam_2step_DIA_03	FISH	5E5	Laminarin	PolaribacterKT25b.fasta	VK_Polaribacter_BATCH6_search_together_all_Report	VK_Polaribacter_KT25b_all_files_splib_generation
230427_QE1_PM1_VK_Polaribacter_BATCH6_FISH_5E5_02lam_2step_DIA_04	FISH	5E5	Laminarin	PolaribacterKT25b.fasta	VK_Polaribacter_BATCH6_search_together_all_Report	VK_Polaribacter_KT25b_all_files_splib_generation
230427_QE1_PM1_VK_Polaribacter_BATCH6_FISH_5E5_02lam_2step_DIA_05	FISH	5E5	Laminarin	PolaribacterKT25b.fasta	VK_Polaribacter_BATCH6_search_together_all_Report	VK_Polaribacter_KT25b_all_files_splib_generation
230415_QE1_PM1_VK_Polaribacter_BATCH6_FISHFACS_1E6_02glu_2step_DIA_01	FACS	1E6	Glucose	PolaribacterKT25b.fasta	VK_Polaribacter_BATCH6_search_together_all_Report	VK_Polaribacter_KT25b_all_files_splib_generation
230415_QE1_PM1_VK_Polaribacter_BATCH6_FISHFACS_1E6_02glu_2step_DIA_02	FACS	1E6	Glucose	PolaribacterKT25b.fasta	VK_Polaribacter_BATCH6_search_together_all_Report	VK_Polaribacter_KT25b_all_files_splib_generation
230415_QE1_PM1_VK_Polaribacter_BATCH6_FISHFACS_1E6_02glu_2step_DIA_03	FACS	1E6	Glucose	PolaribacterKT25b.fasta	VK_Polaribacter_BATCH6_search_together_all_Report	VK_Polaribacter_KT25b_all_files_splib_generation
230415_QE1_PM1_VK_Polaribacter_BATCH6_FISHFACS_1E6_02glu_2step_DIA_04	FACS	1E6	Glucose	PolaribacterKT25b.fasta	VK_Polaribacter_BATCH6_search_together_all_Report	VK_Polaribacter_KT25b_all_files_splib_generation
230415_QE1_PM1_VK_Polaribacter_BATCH6_FISHFACS_1E6_02glu_2step_DIA_05	FACS	1E6	Glucose	PolaribacterKT25b.fasta	VK_Polaribacter_BATCH6_search_together_all_Report	VK_Polaribacter_KT25b_all_files_splib_generation
230415_QE1_PM1_VK_Polaribacter_BATCH6_FISHFACS_1E6_02lam_2step_DIA_01	FACS	1E6	Laminarin	PolaribacterKT25b.fasta	VK_Polaribacter_BATCH6_search_together_all_Report	VK_Polaribacter_KT25b_all_files_splib_generation
230415_QE1_PM1_VK_Polaribacter_BATCH6_FISHFACS_1E6_02lam_2step_DIA_02	FACS	1E6	Laminarin	PolaribacterKT25b.fasta	VK_Polaribacter_BATCH6_search_together_all_Report	VK_Polaribacter_KT25b_all_files_splib_generation
230415_QE1_PM1_VK_Polaribacter_BATCH6_FISHFACS_1E6_02lam_2step_DIA_03	FACS	1E6	Laminarin	PolaribacterKT25b.fasta	VK_Polaribacter_BATCH6_search_together_all_Report	VK_Polaribacter_KT25b_all_files_splib_generation
230415_QE1_PM1_VK_Polaribacter_BATCH6_FISHFACS_1E6_02lam_2step_DIA_04	FACS	1E6	Laminarin	PolaribacterKT25b.fasta	VK_Polaribacter_BATCH6_search_together_all_Report	VK_Polaribacter_KT25b_all_files_splib_generation
230415_QE1_PM1_VK_Polaribacter_BATCH6_FISHFACS_1E6_02lam_2step_DIA_05	FACS	1E6	Laminarin	PolaribacterKT25b.fasta	VK_Polaribacter_BATCH6_search_together_all_Report	VK_Polaribacter_KT25b_all_files_splib_generation
230413_QE1_PM1_VK_Polaribacter_BATCH6_FISHFACS_5E5_02glu_2step_DIA_01	FACS	5E5	Glucose	PolaribacterKT25b.fasta	VK_Polaribacter_BATCH6_search_together_all_Report	VK_Polaribacter_KT25b_all_files_splib_generation
230413_QE1_PM1_VK_Polaribacter_BATCH6_FISHFACS_5E5_02glu_2step_DIA_02	FACS	5E5	Glucose	PolaribacterKT25b.fasta	VK_Polaribacter_BATCH6_search_together_all_Report	VK_Polaribacter_KT25b_all_files_splib_generation
230413_QE1_PM1_VK_Polaribacter_BATCH6_FISHFACS_5E5_02glu_2step_DIA_03	FACS	5E5	Glucose	PolaribacterKT25b.fasta	VK_Polaribacter_BATCH6_search_together_all_Report	VK_Polaribacter_KT25b_all_files_splib_generation
230413_QE1_PM1_VK_Polaribacter_BATCH6_FISHFACS_5E5_02glu_2step_DIA_04	FACS	5E5	Glucose	PolaribacterKT25b.fasta	VK_Polaribacter_BATCH6_search_together_all_Report	VK_Polaribacter_KT25b_all_files_splib_generation
230413_QE1_PM1_VK_Polaribacter_BATCH6_FISHFACS_5E5_02glu_2step_DIA_05	FACS	5E5	Glucose	PolaribacterKT25b.fasta	VK_Polaribacter_BATCH6_search_together_all_Report	VK_Polaribacter_KT25b_all_files_splib_generation
230413_QE1_PM1_VK_Polaribacter_BATCH6_FISHFACS_5E5_02lam_2step_DIA_01	FACS	5E5	Laminarin	PolaribacterKT25b.fasta	VK_Polaribacter_BATCH6_search_together_all_Report	VK_Polaribacter_KT25b_all_files_splib_generation
230413_QE1_PM1_VK_Polaribacter_BATCH6_FISHFACS_5E5_02lam_2step_DIA_02	FACS	5E5	Laminarin	PolaribacterKT25b.fasta	VK_Polaribacter_BATCH6_search_together_all_Report	VK_Polaribacter_KT25b_all_files_splib_generation
230413_QE1_PM1_VK_Polaribacter_BATCH6_FISHFACS_5E5_02lam_2step_DIA_03	FACS	5E5	Laminarin	PolaribacterKT25b.fasta	VK_Polaribacter_BATCH6_search_together_all_Report	VK_Polaribacter_KT25b_all_files_splib_generation
230413_QE1_PM1_VK_Polaribacter_BATCH6_FISHFACS_5E5_02lam_2step_DIA_04	FACS	5E5	Laminarin	PolaribacterKT25b.fasta	VK_Polaribacter_BATCH6_search_together_all_Report	VK_Polaribacter_KT25b_all_files_splib_generation
230413_QE1_PM1_VK_Polaribacter_BATCH6_FISHFACS_5E5_02lam_2step_DIA_05	FACS	5E5	Laminarin	PolaribacterKT25b.fasta	VK_Polaribacter_BATCH6_search_together_all_Report	VK_Polaribacter_KT25b_all_files_splib_generation
230411_QE1_PM1_VK_Polaribacter_BATCH6_FISHFACS_1E5_02glu_2step_DIA_01	FACS	1E5	Glucose	PolaribacterKT25b.fasta	VK_Polaribacter_BATCH6_search_together_all_Report	VK_Polaribacter_KT25b_all_files_splib_generation
230411_QE1_PM1_VK_Polaribacter_BATCH6_FISHFACS_1E5_02glu_2step_DIA_02	FACS	1E5	Glucose	PolaribacterKT25b.fasta	VK_Polaribacter_BATCH6_search_together_all_Report	VK_Polaribacter_KT25b_all_files_splib_generation
230411_QE1_PM1_VK_Polaribacter_BATCH6_FISHFACS_1E5_02glu_2step_DIA_03	FACS	1E5	Glucose	PolaribacterKT25b.fasta	VK_Polaribacter_BATCH6_search_together_all_Report	VK_Polaribacter_KT25b_all_files_splib_generation
230411_QE1_PM1_VK_Polaribacter_BATCH6_FISHFACS_1E5_02glu_2step_DIA_04	FACS	1E5	Glucose	PolaribacterKT25b.fasta	VK_Polaribacter_BATCH6_search_together_all_Report	VK_Polaribacter_KT25b_all_files_splib_generation
230411_QE1_PM1_VK_Polaribacter_BATCH6_FISHFACS_1E5_02glu_2step_DIA_05	FACS	1E5	Glucose	PolaribacterKT25b.fasta	VK_Polaribacter_BATCH6_search_together_all_Report	VK_Polaribacter_KT25b_all_files_splib_generation
230411_QE1_PM1_VK_Polaribacter_BATCH6_FISHFACS_1E5_02lam_2step_DIA_01	FACS	1E5	Laminarin	PolaribacterKT25b.fasta	VK_Polaribacter_BATCH6_search_together_all_Report	VK_Polaribacter_KT25b_all_files_splib_generation
230411_QE1_PM1_VK_Polaribacter_BATCH6_FISHFACS_1E5_02lam_2step_DIA_02	FACS	1E5	Laminarin	PolaribacterKT25b.fasta	VK_Polaribacter_BATCH6_search_together_all_Report	VK_Polaribacter_KT25b_all_files_splib_generation
230411_QE1_PM1_VK_Polaribacter_BATCH6_FISHFACS_1E5_02lam_2step_DIA_03	FACS	1E5	Laminarin	PolaribacterKT25b.fasta	VK_Polaribacter_BATCH6_search_together_all_Report	VK_Polaribacter_KT25b_all_files_splib_generation
230411_QE1_PM1_VK_Polaribacter_BATCH6_FISHFACS_1E5_02lam_2step_DIA_04	FACS	1E5	Laminarin	PolaribacterKT25b.fasta	VK_Polaribacter_BATCH6_search_together_all_Report	VK_Polaribacter_KT25b_all_files_splib_generation
230411_QE1_PM1_VK_Polaribacter_BATCH6_FISHFACS_1E5_02lam_2step_DIA_05	FACS	1E5	Laminarin	PolaribacterKT25b.fasta	VK_Polaribacter_BATCH6_search_together_all_Report	VK_Polaribacter_KT25b_all_files_splib_generation

## Sheet: Poli_unsorted
Raw File name	Database file name	Output file name
240208_QE1_PM1_VK_Poli_Glu_BR1_Strap_bRP_Frac_1_5	PoliKT25b_decoy_contam.fasta	VK_High_biomass_combined_peptide;VK_High_biomass_combined_protein
240208_QE1_PM1_VK_Poli_Glu_BR1_Strap_bRP_Frac_2_6	PoliKT25b_decoy_contam.fasta	VK_High_biomass_combined_peptide;VK_High_biomass_combined_protein
240208_QE1_PM1_VK_Poli_Glu_BR1_Strap_bRP_Frac_3_7	PoliKT25b_decoy_contam.fasta	VK_High_biomass_combined_peptide;VK_High_biomass_combined_protein
240208_QE1_PM1_VK_Poli_Glu_BR1_Strap_bRP_Frac_4_8	PoliKT25b_decoy_contam.fasta	VK_High_biomass_combined_peptide;VK_High_biomass_combined_protein
240209_QE1_PM1_VK_Poli_Glu_BR2_Strap_bRP_Frac_1_5	PoliKT25b_decoy_contam.fasta	VK_High_biomass_combined_peptide;VK_High_biomass_combined_protein
240209_QE1_PM1_VK_Poli_Glu_BR2_Strap_bRP_Frac_2_6	PoliKT25b_decoy_contam.fasta	VK_High_biomass_combined_peptide;VK_High_biomass_combined_protein
240209_QE1_PM1_VK_Poli_Glu_BR2_Strap_bRP_Frac_3_7	PoliKT25b_decoy_contam.fasta	VK_High_biomass_combined_peptide;VK_High_biomass_combined_protein
240209_QE1_PM1_VK_Poli_Glu_BR2_Strap_bRP_Frac_4_8	PoliKT25b_decoy_contam.fasta	VK_High_biomass_combined_peptide;VK_High_biomass_combined_protein
240210_QE1_PM1_VK_Poli_Glu_BR3_Strap_bRP_Frac_1_5	PoliKT25b_decoy_contam.fasta	VK_High_biomass_combined_peptide;VK_High_biomass_combined_protein
240210_QE1_PM1_VK_Poli_Glu_BR3_Strap_bRP_Frac_2_6	PoliKT25b_decoy_contam.fasta	VK_High_biomass_combined_peptide;VK_High_biomass_combined_protein
240210_QE1_PM1_VK_Poli_Glu_BR3_Strap_bRP_Frac_3_7	PoliKT25b_decoy_contam.fasta	VK_High_biomass_combined_peptide;VK_High_biomass_combined_protein
240210_QE1_PM1_VK_Poli_Glu_BR3_Strap_bRP_Frac_4_8	PoliKT25b_decoy_contam.fasta	VK_High_biomass_combined_peptide;VK_High_biomass_combined_protein
240211_QE1_PM1_VK_Poli_Lam_BR1_Strap_bRP_Frac_1_5	PoliKT25b_decoy_contam.fasta	VK_High_biomass_combined_peptide;VK_High_biomass_combined_protein
240211_QE1_PM1_VK_Poli_Lam_BR1_Strap_bRP_Frac_2_6	PoliKT25b_decoy_contam.fasta	VK_High_biomass_combined_peptide;VK_High_biomass_combined_protein
240211_QE1_PM1_VK_Poli_Lam_BR1_Strap_bRP_Frac_3_7	PoliKT25b_decoy_contam.fasta	VK_High_biomass_combined_peptide;VK_High_biomass_combined_protein
240211_QE1_PM1_VK_Poli_Lam_BR1_Strap_bRP_Frac_4_8	PoliKT25b_decoy_contam.fasta	VK_High_biomass_combined_peptide;VK_High_biomass_combined_protein
240212_QE1_PM1_VK_Poli_Lam_BR2_Strap_bRP_Frac_1_5	PoliKT25b_decoy_contam.fasta	VK_High_biomass_combined_peptide;VK_High_biomass_combined_protein
240212_QE1_PM1_VK_Poli_Lam_BR2_Strap_bRP_Frac_2_6	PoliKT25b_decoy_contam.fasta	VK_High_biomass_combined_peptide;VK_High_biomass_combined_protein
240212_QE1_PM1_VK_Poli_Lam_BR2_Strap_bRP_Frac_3_7	PoliKT25b_decoy_contam.fasta	VK_High_biomass_combined_peptide;VK_High_biomass_combined_protein
240212_QE1_PM1_VK_Poli_Lam_BR2_Strap_bRP_Frac_4_8	PoliKT25b_decoy_contam.fasta	VK_High_biomass_combined_peptide;VK_High_biomass_combined_protein
240213_QE1_PM1_VK_Poli_Lam_BR3_Strap_bRP_Frac_1_5	PoliKT25b_decoy_contam.fasta	VK_High_biomass_combined_peptide;VK_High_biomass_combined_protein
240213_QE1_PM1_VK_Poli_Lam_BR3_Strap_bRP_Frac_2_6	PoliKT25b_decoy_contam.fasta	VK_High_biomass_combined_peptide;VK_High_biomass_combined_protein
240213_QE1_PM1_VK_Poli_Lam_BR3_Strap_bRP_Frac_3_7	PoliKT25b_decoy_contam.fasta	VK_High_biomass_combined_peptide;VK_High_biomass_combined_protein
240213_QE1_PM1_VK_Poli_Lam_BR3_Strap_bRP_Frac_4_8	PoliKT25b_decoy_contam.fasta	VK_High_biomass_combined_peptide;VK_High_biomass_combined_protein

## Sheet: AUR_environ_sorted
Raw File name	Database file name	Output file name	Spectral lib file name
230630_QE1_PM1_VK_GH_SP2020_200326_AUR452_FISH1_4_2step_DIA	AUR2020_reps_annotated_nr97.fasta	VK_AUR452db_nr97_JD_86-87,125-129_test_Report	VK_AUR452db_nr97_splib
230630_QE1_PM1_VK_GH_SP2020_200326_AUR452_HiFSC_FISH5_2step_DIA	AUR2020_reps_annotated_nr97.fasta	VK_AUR452db_nr97_JD_86-87,125-129_test_Report	VK_AUR452db_nr97_splib
240223_QE1_PM1_VK_GH_SP2020_AUR452_DDA_500K_JD126_sort1_test	AUR2020_reps_annotated_nr97.fasta	VK_AUR452db_nr97_JD_86-87,125-129_test_Report	VK_AUR452db_nr97_splib
240223_QE1_PM1_VK_GH_SP2020_AUR452_DIA_500K_JD126_sort2_test	AUR2020_reps_annotated_nr97.fasta	VK_AUR452db_nr97_JD_86-87,125-129_test_Report	VK_AUR452db_nr97_splib
240228_QE1_PM1_VK_GH_SP2020_AUR452_DIA_674K_JD127	AUR2020_reps_annotated_nr97.fasta	VK_AUR452db_nr97_JD_86-87,125-129_test_Report	VK_AUR452db_nr97_splib
240228_QE1_PM1_VK_GH_SP2020_AUR452_DIA_1024K_JD128	AUR2020_reps_annotated_nr97.fasta	VK_AUR452db_nr97_JD_86-87,125-129_test_Report	VK_AUR452db_nr97_splib
240228_QE1_PM1_VK_GH_SP2020_AUR452_DIA_1150K_JD87	AUR2020_reps_annotated_nr97.fasta	VK_AUR452db_nr97_JD_86-87,125-129_test_Report	VK_AUR452db_nr97_splib
240228_QE1_PM1_VK_GH_SP2020_AUR452_DIA_1200K_JD129	AUR2020_reps_annotated_nr97.fasta	VK_AUR452db_nr97_JD_86-87,125-129_test_Report	VK_AUR452db_nr97_splib
240228_QE1_PM1_VK_GH_SP2020_AUR452_DIA_1500K_JD125	AUR2020_reps_annotated_nr97.fasta	VK_AUR452db_nr97_JD_86-87,125-129_test_Report	VK_AUR452db_nr97_splib

## Sheet: Metaproteomics
Raw File name	Database file name	Output file name
210322_QE1_PM1_VK_POMPU_200505_A_01	20240724_POMPU_20200505_20200507_cont_fw_rev_20240724.fasta	20240725_environmental_samples.sf3
210322_QE1_PM1_VK_POMPU_200505_A_02	20240724_POMPU_20200505_20200507_cont_fw_rev_20240724.fasta	20240725_environmental_samples.sf3
210322_QE1_PM1_VK_POMPU_200505_A_03	20240724_POMPU_20200505_20200507_cont_fw_rev_20240724.fasta	20240725_environmental_samples.sf3
210322_QE1_PM1_VK_POMPU_200505_A_04	20240724_POMPU_20200505_20200507_cont_fw_rev_20240724.fasta	20240725_environmental_samples.sf3
210322_QE1_PM1_VK_POMPU_200505_A_05	20240724_POMPU_20200505_20200507_cont_fw_rev_20240724.fasta	20240725_environmental_samples.sf3
210322_QE1_PM1_VK_POMPU_200505_A_06	20240724_POMPU_20200505_20200507_cont_fw_rev_20240724.fasta	20240725_environmental_samples.sf3
210322_QE1_PM1_VK_POMPU_200505_A_07	20240724_POMPU_20200505_20200507_cont_fw_rev_20240724.fasta	20240725_environmental_samples.sf3
210322_QE1_PM1_VK_POMPU_200505_A_08	20240724_POMPU_20200505_20200507_cont_fw_rev_20240724.fasta	20240725_environmental_samples.sf3
210322_QE1_PM1_VK_POMPU_200505_A_09	20240724_POMPU_20200505_20200507_cont_fw_rev_20240724.fasta	20240725_environmental_samples.sf3
210322_QE1_PM1_VK_POMPU_200505_A_10	20240724_POMPU_20200505_20200507_cont_fw_rev_20240724.fasta	20240725_environmental_samples.sf3
210322_QE1_PM1_VK_POMPU_200505_A_11	20240724_POMPU_20200505_20200507_cont_fw_rev_20240724.fasta	20240725_environmental_samples.sf3
210322_QE1_PM1_VK_POMPU_200505_A_12	20240724_POMPU_20200505_20200507_cont_fw_rev_20240724.fasta	20240725_environmental_samples.sf3
210322_QE1_PM1_VK_POMPU_200505_A_13	20240724_POMPU_20200505_20200507_cont_fw_rev_20240724.fasta	20240725_environmental_samples.sf3
210322_QE1_PM1_VK_POMPU_200505_A_14	20240724_POMPU_20200505_20200507_cont_fw_rev_20240724.fasta	20240725_environmental_samples.sf3
210322_QE1_PM1_VK_POMPU_200505_A_15	20240724_POMPU_20200505_20200507_cont_fw_rev_20240724.fasta	20240725_environmental_samples.sf3
210322_QE1_PM1_VK_POMPU_200505_A_16	20240724_POMPU_20200505_20200507_cont_fw_rev_20240724.fasta	20240725_environmental_samples.sf3
210322_QE1_PM1_VK_POMPU_200505_A_17	20240724_POMPU_20200505_20200507_cont_fw_rev_20240724.fasta	20240725_environmental_samples.sf3
210322_QE1_PM1_VK_POMPU_200505_A_18	20240724_POMPU_20200505_20200507_cont_fw_rev_20240724.fasta	20240725_environmental_samples.sf3
210322_QE1_PM1_VK_POMPU_200505_A_19	20240724_POMPU_20200505_20200507_cont_fw_rev_20240724.fasta	20240725_environmental_samples.sf3
210322_QE1_PM1_VK_POMPU_200505_A_20	20240724_POMPU_20200505_20200507_cont_fw_rev_20240724.fasta	20240725_environmental_samples.sf3
210325_QE1_PM1_VK_POMPU_200507_A_01	20240724_POMPU_20200505_20200507_cont_fw_rev_20240724.fasta	20240725_environmental_samples.sf3
210325_QE1_PM1_VK_POMPU_200507_A_02	20240724_POMPU_20200505_20200507_cont_fw_rev_20240724.fasta	20240725_environmental_samples.sf3
210325_QE1_PM1_VK_POMPU_200507_A_03	20240724_POMPU_20200505_20200507_cont_fw_rev_20240724.fasta	20240725_environmental_samples.sf3
210325_QE1_PM1_VK_POMPU_200507_A_04	20240724_POMPU_20200505_20200507_cont_fw_rev_20240724.fasta	20240725_environmental_samples.sf3
210325_QE1_PM1_VK_POMPU_200507_A_05	20240724_POMPU_20200505_20200507_cont_fw_rev_20240724.fasta	20240725_environmental_samples.sf3
210325_QE1_PM1_VK_POMPU_200507_A_06	20240724_POMPU_20200505_20200507_cont_fw_rev_20240724.fasta	20240725_environmental_samples.sf3
210325_QE1_PM1_VK_POMPU_200507_A_07	20240724_POMPU_20200505_20200507_cont_fw_rev_20240724.fasta	20240725_environmental_samples.sf3
210325_QE1_PM1_VK_POMPU_200507_A_08	20240724_POMPU_20200505_20200507_cont_fw_rev_20240724.fasta	20240725_environmental_samples.sf3
210325_QE1_PM1_VK_POMPU_200507_A_09	20240724_POMPU_20200505_20200507_cont_fw_rev_20240724.fasta	20240725_environmental_samples.sf3
210325_QE1_PM1_VK_POMPU_200507_A_10	20240724_POMPU_20200505_20200507_cont_fw_rev_20240724.fasta	20240725_environmental_samples.sf3
210325_QE1_PM1_VK_POMPU_200507_A_11	20240724_POMPU_20200505_20200507_cont_fw_rev_20240724.fasta	20240725_environmental_samples.sf3
210325_QE1_PM1_VK_POMPU_200507_A_12	20240724_POMPU_20200505_20200507_cont_fw_rev_20240724.fasta	20240725_environmental_samples.sf3
210325_QE1_PM1_VK_POMPU_200507_A_13	20240724_POMPU_20200505_20200507_cont_fw_rev_20240724.fasta	20240725_environmental_samples.sf3
210325_QE1_PM1_VK_POMPU_200507_A_14	20240724_POMPU_20200505_20200507_cont_fw_rev_20240724.fasta	20240725_environmental_samples.sf3
210325_QE1_PM1_VK_POMPU_200507_A_15	20240724_POMPU_20200505_20200507_cont_fw_rev_20240724.fasta	20240725_environmental_samples.sf3
210325_QE1_PM1_VK_POMPU_200507_A_16	20240724_POMPU_20200505_20200507_cont_fw_rev_20240724.fasta	20240725_environmental_samples.sf3
210325_QE1_PM1_VK_POMPU_200507_A_17	20240724_POMPU_20200505_20200507_cont_fw_rev_20240724.fasta	20240725_environmental_samples.sf3
210325_QE1_PM1_VK_POMPU_200507_A_18	20240724_POMPU_20200505_20200507_cont_fw_rev_20240724.fasta	20240725_environmental_samples.sf3
210325_QE1_PM1_VK_POMPU_200507_A_19	20240724_POMPU_20200505_20200507_cont_fw_rev_20240724.fasta	20240725_environmental_samples.sf3
210325_QE1_PM1_VK_POMPU_200507_A_20	20240724_POMPU_20200505_20200507_cont_fw_rev_20240724.fasta	20240725_environmental_samples.sf3
